# Supplementary material for: Crystal structure and Hirshfeld surface studies of 4-bromo-2-chloro­phenyl (2E)-3-[4-(pent­yloxy)phen­yl]prop-2-enoate
Source: Acta Crystallogr E Crystallogr Commun. 2025 Sep 5;81(Pt 10):912–5. doi: 10.1107/S2056989025003317 (PMC12498039; doi:10.1107/S2056989025003317)
Supplement: Supplementary file 1 [file e-81-00912-sup1.cif]

##############################################################################
#                                                                            #
# This CIF contains the data in a paper accepted for publication in          #
# Acta Crystallographica Section E. It conforms to the requirements of       #
# Notes for Authors for Acta Crystallographica Section E, and has been       #
# peer reviewed under the auspices of the IUCr Commission on Journals.       #
#                                                                            #
# Full details of the Crystallographic Information File format               #
# are given in the paper "The Crystallographic Information File (CIF):       #
# a New Standard Archive File for Crystallography" by S. R. Hall, F. H.      #
# Allen and I. D. Brown [Acta Cryst. (1991), A47, 655-685].                  #
#                                                                            #
# The current version of the core CIF dictionary is obtainable from          #
# ftp://ftp.iucr.org/pub/cif_core.dic.                                       #
#                                                                            #
# Software is freely available for graphical display of the structure(s)     #
# in this CIF. For information consult the CIF software page                 #
# http://www.iucr.org/resources/cif/software.                                #
#                                                                            #
# This file may be used for bona fide research purposes within the           #
# scientific community so long as proper attribution is given to the journal # 
# article from which it was obtained.                                        #
#                                                                            #
##############################################################################
data_I
_audit_creation_method     'SHELXL-2019/3'
_journal_date_recd_electronic     2025-02-14
_journal_date_accepted     2025-04-12
_journal_name_full     'Acta Crystallographica, Section E'
_journal_year     2025
_journal_volume     81
_journal_issue     10
_journal_page_first     0
_journal_page_last     0
_journal_paper_category     GO
_journal_paper_doi     10.1107/S2056989025003317
_journal_coeditor_code     VU2011
_publ_contact_author_name     'B. S. Palakshamurthy'
_publ_contact_author_address
;
Department of PG Studies and Research in Physics, Albert Einstein Block, UCS,
Tumkur University, Tumkur, Karnataka-572103,
India
;
_publ_contact_author_email     'palaksha.bspm@gmail.com'
_publ_contact_author_fax     ?
_publ_contact_author_phone     ?
_publ_section_title
;
Crystal structure and Hirshfeld surface studies of 4-bromo-2-chlorophenyl
(2<i>E</i>)-3-[4-(pentyloxy)phenyl]prop-2-enoate
;
loop_
    _publ_author_name
    _publ_author_footnote
    _publ_author_address
    'Harish Kumar, M.' .
;
Department of Physics, Yuvaraja's College, University of Mysore,
Mysore 570005, Karnataka,
India
;
    'Santhosh Kumar, S.' .
;
Department of PG Studies and Research in Physics, Albert Einstein Block, UCS,
Tumkur University, Tumkur, Karnataka-572103,
India
;
    'Devarajegowda, H. C.' .
;
Department of Physics, Yuvaraja's College, University of Mysore,
Mysore 570005, Karnataka,
India
;
    'Srinivasa, H. T.' .
;
Raman Research Institute, C. V. Raman, Avenue,
Sadashivanagar, Bangalore, Karnataka,
India
;
    'Palakshamurthy, B. S.' .
;
Department of PG Studies and Research in Physics, Albert Einstein Block, UCS,
Tumkur University, Tumkur, Karnataka-572103,
India
;
_publ_section_synopsis
;
In the title compound, the aromatic rings are oriented at a dihedral angle of
83.30 (2)\%. An intramolecular C---H...O contact generates a five-membered
<i>S</i>(5) ring motif. In the crystal, C---H...O hydrogen bonds link the
molecules through <i>R</i>^1^~2~(6), <i>R</i>^2^~2~(10), <i>R</i>^2^~2~(14)
hydrogen-bond motifs.
;
_chemical_name_systematic
;
4-Bromo-2-chlorophenyl (2<i>E</i>)-3-[4-(pentyloxy)phenyl]prop-2-enoate
;
_chemical_name_common     ?
_chemical_formula_moiety     'C20 H20 Br Cl O3'
_chemical_formula_sum     'C20 H20 Br Cl O3'
_chemical_formula_iupac     'C20 H20 Br Cl O3'
_chemical_formula_weight     423.72
_chemical_melting_point     458
_symmetry_space_group_name_hall     '-P 1'
_space_group_crystal_system     triclinic
_space_group_name_H-M_alt     'P -1'
_space_group_name_Hall     '-P 1'
loop_
    _space_group_symop_operation_xyz
    'x, y, z'
    '-x, -y, -z'
_cell_length_a     7.5850(7)
_cell_length_b     9.8250(10)
_cell_length_c     12.8466(13)
_cell_angle_alpha     87.176(3)
_cell_angle_beta     85.069(3)
_cell_angle_gamma     82.934(3)
_cell_volume     945.85(16)
_cell_formula_units_Z     2
_cell_measurement_reflns_used     4105
_cell_measurement_theta_min     2.5
_cell_measurement_theta_max     29.0
_cell_measurement_temperature     296(2)
_cell_special_details     Prism
_exptl_crystal_description     Prism
_exptl_crystal_colour     colourless
_exptl_crystal_size_max     0.320
_exptl_crystal_size_mid     0.270
_exptl_crystal_size_min     0.240
_exptl_crystal_density_diffrn     1.488
_exptl_crystal_density_meas     ?
_exptl_crystal_density_method     ?
_exptl_crystal_F_000     432
_exptl_absorpt_coefficient_mu     2.330
_exptl_absorpt_correction_type     multi-scan
_exptl_absorpt_process_details
;
(SADABS; Krause <i>et al.</i>,  2015)
;
_exptl_absorpt_correction_T_min     0.476
_exptl_absorpt_correction_T_max     0.570
_diffrn_ambient_temperature     296(2)
_diffrn_source     'fine-focus sealed tube'
_diffrn_radiation_type     MoK\a
_diffrn_radiation_wavelength     0.71073
_diffrn_radiation_monochromator     Graphite
_diffrn_measurement_device_type     'Bruker SMART APEXII CCD'
_diffrn_measurement_method     '\f and \W scans'
_diffrn_detector_area_resol_mean     1.02
_diffrn_reflns_number     14284
_diffrn_reflns_av_R_equivalents     0.0345
_diffrn_reflns_av_unetI/netI     0.0386
_diffrn_reflns_theta_min     2.715
_diffrn_reflns_theta_max     28.356
_diffrn_reflns_theta_full     25.242
_diffrn_measured_fraction_theta_max     0.999
_diffrn_measured_fraction_theta_full     0.999
_diffrn_reflns_limit_h_min     -10
_diffrn_reflns_limit_h_max     10
_diffrn_reflns_limit_k_min     -13
_diffrn_reflns_limit_k_max     13
_diffrn_reflns_limit_l_min     -17
_diffrn_reflns_limit_l_max     17
_diffrn_standards_number     4105
_refine_special_details     ?
_reflns_number_total     4721
_reflns_number_gt     4105
_reflns_threshold_expression     'I > 2\s(I)'
_refine_ls_structure_factor_coef     Fsqd
_refine_ls_matrix_type     full
_refine_ls_R_factor_all     0.0352
_refine_ls_R_factor_gt     0.0273
_refine_ls_wR_factor_gt     0.0621
_refine_ls_wR_factor_ref     0.0655
_refine_ls_goodness_of_fit_ref     1.030
_refine_ls_restrained_S_all     1.030
_refine_ls_number_reflns     4721
_refine_ls_number_parameters     227
_refine_ls_number_restraints     0
_refine_ls_number_constraints     0.123
_refine_ls_hydrogen_treatment     constr
_refine_ls_weighting_scheme     calc
_refine_ls_weighting_details
              'w=1/[\s^2^(Fo^2^)+(0.0230P)^2^+0.4253P] where P=(Fo^2^+2Fc^2^)/3'
_atom_sites_solution_hydrogens     geom
_atom_sites_solution_primary     direct
_atom_sites_solution_secondary     difmap
_refine_ls_shift/su_max     0.004
_refine_ls_shift/su_mean     0.000
_refine_diff_density_max     0.391
_refine_diff_density_min     -0.452
_refine_ls_extinction_method     none
_refine_ls_extinction_coef     .
loop_
    _atom_type_symbol
    _atom_type_description
    _atom_type_scat_dispersion_real
    _atom_type_scat_dispersion_imag
    _atom_type_scat_source
    'C' 'C' 0.0033 0.0016
                         'International Tables Vol C Tables 4.2.6.8 and 6.1.1.4'
    'H' 'H' 0.0000 0.0000
                         'International Tables Vol C Tables 4.2.6.8 and 6.1.1.4'
    'Br' 'Br' -0.2901 2.4595
                         'International Tables Vol C Tables 4.2.6.8 and 6.1.1.4'
    'Cl' 'Cl' 0.1484 0.1585
                         'International Tables Vol C Tables 4.2.6.8 and 6.1.1.4'
    'O' 'O' 0.0106 0.0060
                         'International Tables Vol C Tables 4.2.6.8 and 6.1.1.4'
_computing_data_collection
;
APEX2 and SAINT (Bruker, 2017)
;
_computing_cell_refinement
;
SAINT (Bruker, 2017)
;
_computing_data_reduction
;
SHELXL2018/3 (Sheldrick, 2015b)
;
_computing_structure_solution
;
SHELXT (Sheldrick, 2015a)
;
_computing_structure_refinement
;
SHELXL (Sheldrick, 2015b)
;
_computing_molecular_graphics
;
Mercury (Macrae <i>et al.</i>,  2020)
;
_computing_publication_material
;
SHELXL (Sheldrick, 2015a)
;
loop_
    _atom_site_type_symbol
    _atom_site_label
    _atom_site_fract_x
    _atom_site_fract_y
    _atom_site_fract_z
    _atom_site_U_iso_or_equiv
    _atom_site_adp_type
    _atom_site_calc_flag
    _atom_site_occupancy
    _atom_site_disorder_assembly
    _atom_site_disorder_group
    Br Br1 0.18439(3) 0.12617(2) 1.03966(2) 0.02099(6) Uani d 1 . .
    Cl Cl1 0.69315(6) 0.12132(7) 0.70527(4) 0.03690(13) Uani d 1 . .
    O O3 0.78618(16) 0.38029(12) -0.06342(9) 0.0169(2) Uani d 1 . .
    O O1 0.38962(16) 0.12409(12) 0.57472(9) 0.0169(2) Uani d 1 . .
    O O2 0.3931(2) 0.35324(13) 0.57369(10) 0.0260(3) Uani d 1 . .
    C C4 0.2485(2) 0.12778(16) 0.89331(13) 0.0159(3) Uani d 1 . .
    C C10 0.5853(2) 0.35279(16) 0.24860(12) 0.0134(3) Uani d 1 . .
    C C12 0.6902(2) 0.24985(17) 0.08324(13) 0.0154(3) Uani d 1 . .
    H H12 0.716007 0.172269 0.043468 0.018 Uiso calc 1 . .
    C C8 0.4799(2) 0.23374(17) 0.41618(13) 0.0151(3) Uani d 1 . .
    H H8 0.492031 0.148155 0.386742 0.018 Uiso calc 1 . .
    C C7 0.4187(2) 0.24945(17) 0.52630(13) 0.0155(3) Uani d 1 . .
    C C11 0.6237(2) 0.23732(17) 0.18630(13) 0.0155(3) Uani d 1 . .
    H H11 0.604072 0.151208 0.214998 0.019 Uiso calc 1 . .
    C C13 0.7190(2) 0.37875(17) 0.03838(12) 0.0140(3) Uani d 1 . .
    C C9 0.5182(2) 0.34530(17) 0.35835(13) 0.0147(3) Uani d 1 . .
    H H9 0.499875 0.427875 0.392337 0.018 Uiso calc 1 . .
    C C1 0.3422(2) 0.12854(16) 0.68166(13) 0.0147(3) Uani d 1 . .
    C C5 0.1161(2) 0.12990(18) 0.82517(14) 0.0202(4) Uani d 1 . .
    H H5 -0.002839 0.131054 0.850218 0.024 Uiso calc 1 . .
    C C3 0.4258(2) 0.12611(17) 0.85862(13) 0.0184(3) Uani d 1 . .
    H H3 0.512420 0.124852 0.905778 0.022 Uiso calc 1 . .
    C C15 0.6154(2) 0.48017(17) 0.20237(13) 0.0154(3) Uani d 1 . .
    H H15 0.590935 0.557698 0.242285 0.018 Uiso calc 1 . .
    C C14 0.6808(2) 0.49489(17) 0.09858(13) 0.0156(3) Uani d 1 . .
    H H14 0.699023 0.581115 0.069501 0.019 Uiso calc 1 . .
    C C17 0.8891(2) 0.49610(18) -0.22259(13) 0.0180(3) Uani d 1 . .
    H H17A 0.802673 0.458591 -0.260963 0.022 Uiso calc 1 . .
    H H17B 0.997676 0.432518 -0.225787 0.022 Uiso calc 1 . .
    C C18 0.9276(2) 0.63480(18) -0.27262(13) 0.0186(3) Uani d 1 . .
    H H18A 0.819067 0.698353 -0.266778 0.022 Uiso calc 1 . .
    H H18B 1.014894 0.670824 -0.234011 0.022 Uiso calc 1 . .
    C C2 0.4721(2) 0.12635(18) 0.75163(14) 0.0176(3) Uani d 1 . .
    C C16 0.8173(2) 0.51254(17) -0.11028(13) 0.0159(3) Uani d 1 . .
    H H16A 0.902213 0.552149 -0.072138 0.019 Uiso calc 1 . .
    H H16B 0.706771 0.573970 -0.107005 0.019 Uiso calc 1 . .
    C C6 0.1655(2) 0.13025(18) 0.71820(14) 0.0200(4) Uani d 1 . .
    H H6 0.078790 0.131658 0.671066 0.024 Uiso calc 1 . .
    C C19 0.9971(3) 0.6278(2) -0.38731(14) 0.0263(4) Uani d 1 . .
    H H19A 1.108096 0.567089 -0.393177 0.032 Uiso calc 1 . .
    H H19B 0.911805 0.589191 -0.425798 0.032 Uiso calc 1 . .
    C C20 1.0284(3) 0.7680(3) -0.43626(17) 0.0380(6) Uani d 1 . .
    H H20A 1.074526 0.758169 -0.507796 0.057 Uiso calc 1 . .
    H H20B 1.112534 0.806870 -0.398383 0.057 Uiso calc 1 . .
    H H20C 0.917802 0.827400 -0.433463 0.057 Uiso calc 1 . .
loop_
    _atom_site_aniso_label
    _atom_site_aniso_U_11
    _atom_site_aniso_U_22
    _atom_site_aniso_U_33
    _atom_site_aniso_U_12
    _atom_site_aniso_U_13
    _atom_site_aniso_U_23
    Br1 0.02982(11) 0.01924(9) 0.01305(9) -0.00280(7) 0.00343(6) -0.00147(6)
    Cl1 0.0158(2) 0.0705(4) 0.0242(3) -0.0090(2) 0.00258(18) 0.0020(2)
    O3 0.0247(7) 0.0142(6) 0.0112(6) -0.0028(5) 0.0034(5) -0.0005(4)
    O1 0.0242(6) 0.0139(6) 0.0123(6) -0.0038(5) 0.0028(5) 0.0001(4)
    O2 0.0471(9) 0.0141(6) 0.0165(6) -0.0068(6) 0.0047(6) -0.0028(5)
    C4 0.0220(9) 0.0108(8) 0.0141(8) -0.0016(6) 0.0028(6) -0.0003(6)
    C10 0.0129(8) 0.0148(8) 0.0125(8) -0.0018(6) -0.0020(6) 0.0005(6)
    C12 0.0177(8) 0.0135(8) 0.0149(8) -0.0010(6) -0.0008(6) -0.0026(6)
    C8 0.0171(8) 0.0142(8) 0.0139(8) -0.0019(6) 0.0011(6) -0.0027(6)
    C7 0.0173(8) 0.0147(8) 0.0142(8) -0.0033(6) -0.0002(6) 0.0022(6)
    C11 0.0170(8) 0.0128(8) 0.0166(8) -0.0031(6) -0.0006(6) 0.0012(6)
    C13 0.0145(8) 0.0161(8) 0.0111(8) -0.0018(6) -0.0006(6) 0.0000(6)
    C9 0.0150(8) 0.0158(8) 0.0135(8) -0.0015(6) -0.0010(6) -0.0019(6)
    C1 0.0206(8) 0.0103(7) 0.0125(8) -0.0015(6) 0.0012(6) 0.0009(6)
    C5 0.0162(8) 0.0247(9) 0.0186(9) -0.0022(7) 0.0024(7) 0.0028(7)
    C3 0.0190(9) 0.0205(9) 0.0162(8) -0.0041(7) -0.0024(7) -0.0006(6)
    C15 0.0189(8) 0.0128(8) 0.0147(8) -0.0025(6) -0.0003(6) -0.0034(6)
    C14 0.0192(8) 0.0126(8) 0.0147(8) -0.0024(6) -0.0001(6) 0.0010(6)
    C17 0.0189(8) 0.0211(9) 0.0131(8) -0.0006(7) 0.0011(6) -0.0013(6)
    C18 0.0171(8) 0.0236(9) 0.0144(8) -0.0022(7) 0.0002(6) 0.0022(6)
    C2 0.0146(8) 0.0197(9) 0.0184(9) -0.0043(6) 0.0019(6) -0.0003(6)
    C16 0.0184(8) 0.0151(8) 0.0138(8) -0.0025(6) 0.0012(6) 0.0006(6)
    C6 0.0180(8) 0.0253(9) 0.0167(9) -0.0033(7) -0.0021(7) 0.0021(7)
    C19 0.0214(9) 0.0406(12) 0.0145(9) 0.0012(8) 0.0016(7) 0.0044(8)
    C20 0.0250(11) 0.0560(15) 0.0298(12) -0.0034(10) 0.0016(9) 0.0219(10)
_geom_special_details
;
 All esds (except the esd in the dihedral angle between two l.s. planes)
 are estimated using the full covariance matrix.  The cell esds are taken
 into account individually in the estimation of esds in distances, angles
 and torsion angles; correlations between esds in cell parameters are only
 used when they are defined by crystal symmetry.  An approximate (isotropic)
 treatment of cell esds is used for estimating esds involving l.s. planes.
;
loop_
    _geom_bond_atom_site_label_1
    _geom_bond_atom_site_label_2
    _geom_bond_site_symmetry_2
    _geom_bond_distance
    _geom_bond_publ_flag
    Br1 C4 . 1.9009(16) ?
    Cl1 C2 . 1.7263(17) ?
    O3 C13 . 1.3623(18) ?
    O3 C16 . 1.4424(19) ?
    O1 C7 . 1.3858(19) ?
    O1 C1 . 1.3914(19) ?
    O2 C7 . 1.200(2) ?
    C4 C3 . 1.378(2) ?
    C4 C5 . 1.385(3) ?
    C10 C15 . 1.395(2) ?
    C10 C11 . 1.407(2) ?
    C10 C9 . 1.459(2) ?
    C12 C11 . 1.381(2) ?
    C12 C13 . 1.399(2) ?
    C12 H12 . 0.9300 ?
    C8 C9 . 1.341(2) ?
    C8 C7 . 1.460(2) ?
    C8 H8 . 0.9300 ?
    C11 H11 . 0.9300 ?
    C13 C14 . 1.397(2) ?
    C9 H9 . 0.9300 ?
    C1 C6 . 1.380(2) ?
    C1 C2 . 1.387(2) ?
    C5 C6 . 1.393(2) ?
    C5 H5 . 0.9300 ?
    C3 C2 . 1.389(2) ?
    C3 H3 . 0.9300 ?
    C15 C14 . 1.389(2) ?
    C15 H15 . 0.9300 ?
    C14 H14 . 0.9300 ?
    C17 C16 . 1.507(2) ?
    C17 C18 . 1.528(2) ?
    C17 H17A . 0.9700 ?
    C17 H17B . 0.9700 ?
    C18 C19 . 1.523(2) ?
    C18 H18A . 0.9700 ?
    C18 H18B . 0.9700 ?
    C16 H16A . 0.9700 ?
    C16 H16B . 0.9700 ?
    C6 H6 . 0.9300 ?
    C19 C20 . 1.523(3) ?
    C19 H19A . 0.9700 ?
    C19 H19B . 0.9700 ?
    C20 H20A . 0.9600 ?
    C20 H20B . 0.9600 ?
    C20 H20C . 0.9600 ?
loop_
    _geom_angle_atom_site_label_1
    _geom_angle_atom_site_label_2
    _geom_angle_atom_site_label_3
    _geom_angle_site_symmetry_1
    _geom_angle_site_symmetry_3
    _geom_angle
    _geom_angle_publ_flag
    C13 O3 C16 . . 116.35(12) ?
    C7 O1 C1 . . 114.71(13) ?
    C3 C4 C5 . . 122.21(16) ?
    C3 C4 Br1 . . 118.70(13) ?
    C5 C4 Br1 . . 119.09(13) ?
    C15 C10 C11 . . 117.68(15) ?
    C15 C10 C9 . . 118.90(15) ?
    C11 C10 C9 . . 123.42(14) ?
    C11 C12 C13 . . 120.30(15) ?
    C11 C12 H12 . . 119.8 ?
    C13 C12 H12 . . 119.8 ?
    C9 C8 C7 . . 118.63(15) ?
    C9 C8 H8 . . 120.7 ?
    C7 C8 H8 . . 120.7 ?
    O2 C7 O1 1 . 121.15(15) ?
    O2 C7 O1 . . 121.15(15) ?
    O2 C7 C8 1 . 127.83(15) ?
    O2 C7 C8 . . 127.83(15) ?
    O1 C7 C8 . . 111.02(14) ?
    C12 C11 C10 . . 121.05(15) ?
    C12 C11 H11 . . 119.5 ?
    C10 C11 H11 . . 119.5 ?
    O3 C13 C14 . . 124.48(14) ?
    O3 C13 C12 . . 115.88(14) ?
    C14 C13 C12 . . 119.64(15) ?
    C8 C9 C10 . . 127.86(16) ?
    C8 C9 H9 . . 116.1 ?
    C10 C9 H9 . . 116.1 ?
    C6 C1 C2 . . 119.99(15) ?
    C6 C1 O1 . . 119.64(15) ?
    C2 C1 O1 . . 120.32(15) ?
    C4 C5 C6 . . 118.32(16) ?
    C4 C5 H5 . . 120.8 ?
    C6 C5 H5 . . 120.8 ?
    C4 C3 C2 . . 118.49(16) ?
    C4 C3 H3 . . 120.8 ?
    C2 C3 H3 . . 120.8 ?
    C14 C15 C10 . . 122.07(15) ?
    C14 C15 H15 . . 119.0 ?
    C10 C15 H15 . . 119.0 ?
    C15 C14 C13 . . 119.26(15) ?
    C15 C14 H14 . . 120.4 ?
    C13 C14 H14 . . 120.4 ?
    C16 C17 C18 . . 110.16(14) ?
    C16 C17 H17A . . 109.6 ?
    C18 C17 H17A . . 109.6 ?
    C16 C17 H17B . . 109.6 ?
    C18 C17 H17B . . 109.6 ?
    H17A C17 H17B . . 108.1 ?
    C19 C18 C17 . . 113.57(15) ?
    C19 C18 H18A . . 108.9 ?
    C17 C18 H18A . . 108.9 ?
    C19 C18 H18B . . 108.9 ?
    C17 C18 H18B . . 108.9 ?
    H18A C18 H18B . . 107.7 ?
    C1 C2 C3 . . 120.49(15) ?
    C1 C2 Cl1 . . 119.66(13) ?
    C3 C2 Cl1 . . 119.84(14) ?
    O3 C16 C17 . . 109.47(13) ?
    O3 C16 H16A . . 109.8 ?
    C17 C16 H16A . . 109.8 ?
    O3 C16 H16B . . 109.8 ?
    C17 C16 H16B . . 109.8 ?
    H16A C16 H16B . . 108.2 ?
    C1 C6 C5 . . 120.49(17) ?
    C1 C6 H6 . . 119.8 ?
    C5 C6 H6 . . 119.8 ?
    C20 C19 C18 . . 112.52(18) ?
    C20 C19 H19A . . 109.1 ?
    C18 C19 H19A . . 109.1 ?
    C20 C19 H19B . . 109.1 ?
    C18 C19 H19B . . 109.1 ?
    H19A C19 H19B . . 107.8 ?
    C19 C20 H20A . . 109.5 ?
    C19 C20 H20B . . 109.5 ?
    H20A C20 H20B . . 109.5 ?
    C19 C20 H20C . . 109.5 ?
    H20A C20 H20C . . 109.5 ?
    H20B C20 H20C . . 109.5 ?
loop_
    _geom_torsion_atom_site_label_1
    _geom_torsion_atom_site_label_2
    _geom_torsion_atom_site_label_3
    _geom_torsion_atom_site_label_4
    _geom_torsion_site_symmetry_1
    _geom_torsion_site_symmetry_2
    _geom_torsion_site_symmetry_3
    _geom_torsion_site_symmetry_4
    _geom_torsion
    _geom_torsion_publ_flag
    C1 O1 C7 O2 . . . 1 -4.4(2) ?
    C1 O1 C7 O2 . . . . -4.4(2) ?
    C1 O1 C7 C8 . . . . 175.98(14) ?
    C9 C8 C7 O2 . . . 1 1.9(3) ?
    C9 C8 C7 O2 . . . . 1.9(3) ?
    C9 C8 C7 O1 . . . . -178.50(15) ?
    C13 C12 C11 C10 . . . . -0.7(3) ?
    C15 C10 C11 C12 . . . . 0.5(2) ?
    C9 C10 C11 C12 . . . . -178.75(15) ?
    C16 O3 C13 C14 . . . . -0.5(2) ?
    C16 O3 C13 C12 . . . . -179.66(14) ?
    C11 C12 C13 O3 . . . . 179.49(15) ?
    C11 C12 C13 C14 . . . . 0.3(3) ?
    C7 C8 C9 C10 . . . . 178.25(16) ?
    C15 C10 C9 C8 . . . . 179.46(17) ?
    C11 C10 C9 C8 . . . . -1.3(3) ?
    C7 O1 C1 C6 . . . . 100.14(18) ?
    C7 O1 C1 C2 . . . . -82.15(19) ?
    Br1 C4 C5 C6 . . . . -179.64(13) ?
    C5 C4 C3 C2 . . . . -0.1(3) ?
    Br1 C4 C3 C2 . . . . 179.57(12) ?
    C11 C10 C15 C14 . . . . 0.1(2) ?
    C9 C10 C15 C14 . . . . 179.33(16) ?
    C10 C15 C14 C13 . . . . -0.4(3) ?
    O3 C13 C14 C15 . . . . -178.89(15) ?
    C12 C13 C14 C15 . . . . 0.2(3) ?
    C16 C17 C18 C19 . . . . -178.75(15) ?
    C6 C1 C2 C3 . . . . -0.1(3) ?
    O1 C1 C2 C3 . . . . -177.82(15) ?
    C6 C1 C2 Cl1 . . . . 178.92(13) ?
    O1 C1 C2 Cl1 . . . . 1.2(2) ?
    C4 C3 C2 C1 . . . . 0.1(3) ?
    C4 C3 C2 Cl1 . . . . -178.89(13) ?
    C13 O3 C16 C17 . . . . -179.32(14) ?
    C18 C17 C16 O3 . . . . -178.46(14) ?
    O1 C1 C6 C5 . . . . 177.77(15) ?
    C17 C18 C19 C20 . . . . 178.03(16) ?
loop_
    _geom_hbond_atom_site_label_D
    _geom_hbond_atom_site_label_H
    _geom_hbond_atom_site_label_A
    _geom_hbond_site_symmetry_A
    _geom_hbond_distance_DH
    _geom_hbond_distance_HA
    _geom_hbond_distance_DA
    _geom_hbond_angle_DHA
    _geom_hbond_publ_flag
    C6 H6 Cl1 1_455 0.93 2.93 3.613(2) 131 yes
    C9 H9 O2 1 0.93 2.50 2.848(2) 102.0 yes
    C9 H9 O2 2_666 0.93 2.46 3.291(2) 148.7 yes
    C15 H15 O2 2_666 0.93 2.58 3.371(2) 143.4 yes
    C11 H11 Cg1 2_656 0.93 2.76 3.5716(18) 147 yes
    C16 H16B Cg2 2_665 0.97 2.79 3.6687(17) 151 yes
    C18 H18B Cg2 2_765 0.97 2.85 3.7194(17) 150 yes
_shelx_space_group_comment
;
The symmetry employed for this shelxl refinement is uniquely defined
by the following loop, which should always be used as a source of
symmetry information in preference to the above space-group names.
They are only intended as comments.
;
_shelx_estimated_absorpt_T_min     0.523
_shelx_estimated_absorpt_T_max     0.605
_shelx_hkl_file
;
  -1   0   0  305.37   11.20
   1   0   0  261.07   10.60
  -2   0   0  434.76   17.40
  -2   0   0  446.56   17.00
  -2   0   0  424.56   16.40
   2   0   0  421.46   17.30
   2   0   0  444.16   17.00
   2   0   0  431.26   16.40
  -3   0   0  130.49    6.90
  -3   0   0  132.19    5.60
  -3   0   0  131.69    6.40
   3   0   0  132.89    5.60
   3   0   0  124.49    6.70
   3   0   0  136.89    6.50
  -4   0   0   53.69    4.60
  -4   0   0   53.29    2.90
   4   0   0   58.19    3.00
   4   0   0   54.29    4.20
  -5   0   0  208.18    9.50
  -5   0   0  230.98   12.10
   5   0   0  255.27   11.50
  -6   0   0  250.17   13.90
   6   0   0  257.07   12.80
  -7   0   0    1.00    2.90
   7   0   0    2.70    2.90
  -8   0   0  193.28   13.30
   8   0   0  181.78   12.00
  -9   0   0   37.20    7.00
   9   0   0   31.80    6.30
 -10   0   0  142.49   12.70
  10   0   0  123.49   11.80
   9  -1   0    3.70    4.50
  -9   1   0    7.10    4.50
   8  -1   0  103.69    9.20
  -8   1   0  113.39    9.80
   7  -1   0   17.60    4.20
  -7   1   0   25.50    4.80
   6  -1   0  467.25   20.60
  -6   1   0  443.66   21.10
  -6   1   0  450.85   17.80
   5  -1   0    0.70    2.10
   5  -1   0    0.60    0.90
  -5   1   0    4.10    1.10
  -5   1   0    1.80    1.80
   4  -1   0 1144.09   43.10
   4  -1   0 1132.99   41.60
  -4   1   0 1046.00   41.50
  -4   1   0 1091.59   43.50
   3  -1   0    4.50    1.50
   3  -1   0    3.70    1.20
   3  -1   0    5.70    0.90
  -3   1   0    4.00    1.20
  -3   1   0    3.50    0.80
  -3   1   0    7.80    1.70
   2  -1   0   10.30    1.50
   2  -1   0    9.80    0.90
   2  -1   0    9.70    1.40
  -2   1   0   10.90    1.50
  -2   1   0   10.70    1.50
  -2   1   0    9.60    0.90
   1  -1   0  282.77   10.60
   1  -1   0  269.77   10.70
   1  -1   0  284.57   10.90
  -1   1   0  269.67   10.80
  -1   1   0  273.07   10.50
  -1   1   0  272.87   10.60
  -1   1   0  267.77   10.50
  -1  -1   0  567.54   21.10
  -1  -1   0  531.75   21.20
   1   1   0  552.24   20.80
   1   1   0  561.34   20.90
  -2  -1   0 1801.42   68.49
  -2  -1   0 1794.12   67.49
  -2  -1   0 1862.11   67.89
   2   1   0 1894.41   67.89
   2   1   0 1831.02   67.99
   2   1   0 1773.52   68.39
   2   1   0 1773.42   67.49
  -3  -1   0  935.01   36.20
  -3  -1   0  951.60   37.00
  -3  -1   0  933.11   35.40
   3   1   0  971.70   36.30
   3   1   0  929.31   35.40
   3   1   0  922.01   36.90
   3   1   0  943.51   36.40
  -4  -1   0 1037.50   41.10
  -4  -1   0  973.90   38.80
   4   1   0 1022.10   38.80
   4   1   0 1079.89   40.10
  -5  -1   0   95.59    4.80
  -5  -1   0  102.59    7.30
   5   1   0   98.69    4.80
   5   1   0   96.09    6.10
  -6  -1   0    1.90    2.50
   6   1   0    3.40    1.30
   6   1   0    6.20    2.60
  -7  -1   0    3.40    3.10
   7   1   0    2.10    2.80
  -8  -1   0   75.09    8.70
   8   1   0   65.59    7.10
  -9  -1   0   -1.10    3.80
   9   1   0    3.30    4.50
 -10  -1   0   36.90    7.00
  10   1   0   35.80    7.50
   9  -2   0   -2.30    4.70
  -9   2   0    2.50    4.10
   8  -2   0    6.10    4.30
  -8   2   0    4.50    3.40
   7  -2   0   28.60    5.30
  -7   2   0   39.80    5.50
   6  -2   0  135.59    6.30
   6  -2   0  140.99    9.00
  -6   2   0  132.99    8.90
  -6   2   0  128.99    6.40
  -6   2   0  123.89    6.30
   5  -2   0   45.00    2.90
   5  -2   0   41.90    4.70
  -5   2   0   35.40    2.80
  -5   2   0   39.50    2.90
  -5   2   0   37.50    4.40
   4  -2   0 2435.66   89.09
   4  -2   0 2449.25   90.59
  -4   2   0 2388.06   88.99
  -4   2   0 2338.57   89.09
  -4   2   0 2344.47   90.49
   3  -2   0   40.10    3.20
   3  -2   0   41.90    3.50
   3  -2   0   46.50    2.70
  -3   2   0   39.80    3.20
  -3   2   0   40.70    2.60
  -3   2   0   42.10    2.60
   2  -2   0   68.99    4.20
   2  -2   0   69.79    3.80
   2  -2   0   79.19    3.60
  -2   2   0   72.09    3.60
  -2   2   0   73.99    3.60
  -2   2   0   74.49    3.80
  -2   2   0   72.99    4.00
   1  -2   0 3829.42  140.19
   1  -2   0 3785.82  139.69
  -1   2   0 3876.71  139.69
  -1   2   0 3660.53  139.99
  -1   2   0 3754.72  139.69
   0  -2   0  128.99    5.60
   0  -2   0  121.19    5.40
   0   2   0  125.19    5.50
   0   2   0  125.19    5.10
   0   2   0  126.09    5.40
  -1  -2   0 1302.77   49.50
  -1  -2   0 1320.17   49.80
  -1  -2   0 1366.96   49.70
   1   2   0 1269.07   49.80
   1   2   0 1333.27   49.50
   1   2   0 1346.07   49.70
  -2  -2   0 1588.44   61.49
  -2  -2   0 1685.13   62.49
  -2  -2   0 1668.13   61.99
   2   2   0 1700.33   61.59
   2   2   0 1637.24   61.89
   2   2   0 1646.04   61.69
   2   2   0 1608.94   62.39
  -3  -2   0    1.80    1.50
  -3  -2   0    0.80    0.80
  -3  -2   0    2.30    0.80
   3   2   0    1.50    0.90
   3   2   0    0.50    0.80
   3   2   0    0.00    0.70
  -4  -2   0 1689.93   65.29
  -4  -2   0 1597.14   62.99
   4   2   0 1731.03   64.09
   4   2   0 1710.23   63.19
  -5  -2   0    8.80    2.80
  -5  -2   0    5.00    1.30
   5   2   0    5.20    1.40
   5   2   0    4.70    1.90
  -6  -2   0  139.99    9.70
  -6  -2   0  127.99    6.70
   6   2   0  161.38    8.90
   6   2   0  153.68    7.00
  -7  -2   0   47.90    3.70
  -7  -2   0   65.29    7.50
   7   2   0   56.59    5.70
   7   2   0   55.29    3.70
  -8  -2   0    0.60    3.70
   8   2   0    6.40    3.50
  -9  -2   0    4.00    4.00
   9   2   0    1.90    4.20
 -10  -2   0   49.20    8.50
  10   2   0   28.00    6.40
   9  -3   0    1.40    4.90
  -9   3   0   -8.10    3.50
   8  -3   0   74.79    9.00
  -8   3   0   82.69    8.40
   7  -3   0   36.00    5.90
  -7   3   0   29.50    3.20
  -7   3   0   38.30    5.70
   6  -3   0    5.40    3.00
  -6   3   0    5.80    1.70
  -6   3   0    4.80    2.70
   5  -3   0  150.18    9.50
  -5   3   0  161.18    7.80
  -5   3   0  164.38    9.20
  -5   3   0  178.08    7.90
   4  -3   0    6.50    2.20
   4  -3   0    9.20    1.70
  -4   3   0   10.60    1.90
  -4   3   0    7.80    1.50
  -4   3   0    8.50    2.20
   3  -3   0  503.95   20.90
   3  -3   0  461.25   19.80
  -3   3   0  519.65   19.70
  -3   3   0  501.45   20.00
  -3   3   0  494.55   19.70
   2  -3   0 1691.73   64.49
  -2   3   0 1693.63   63.39
  -2   3   0 1714.93   63.69
  -2   3   0 1693.83   63.69
   1  -3   0  424.86   16.90
   1  -3   0  438.36   17.50
  -1   3   0  434.16   17.00
  -1   3   0  397.46   17.20
  -1   3   0  441.76   17.00
   0  -3   0 3192.78  116.89
   0  -3   0 3094.99  116.59
   0   3   0 3137.69  116.79
   0   3   0 3143.89  116.69
  -1  -3   0  837.62   32.50
  -1  -3   0  853.61   32.70
  -1  -3   0  908.11   32.80
   1   3   0  815.02   32.70
   1   3   0  836.42   32.70
  -2  -3   0  101.39    5.40
  -2  -3   0   96.79    5.70
  -2  -3   0   96.29    4.90
   2   3   0  102.99    5.10
   2   3   0   99.79    5.30
   2   3   0  107.99    5.90
  -3  -3   0   26.30    3.50
  -3  -3   0   25.20    2.20
  -3  -3   0   27.70    2.80
   3   3   0   26.00    2.60
   3   3   0   23.90    2.30
  -4  -3   0  727.53   29.60
  -4  -3   0  656.03   27.40
   4   3   0  713.03   28.30
   4   3   0  718.13   27.70
  -5  -3   0   34.40    4.90
  -5  -3   0   34.20    2.80
   5   3   0   36.60    3.10
   5   3   0   33.30    3.80
  -6  -3   0  831.12   36.00
   6   3   0  826.82   32.40
   6   3   0  828.92   34.00
  -7  -3   0   33.30    6.00
   7   3   0   21.90    4.10
   7   3   0   30.00    3.20
  -8  -3   0   79.29    9.20
   8   3   0   81.59    7.80
   8   3   0   78.89    4.90
  -9  -3   0    1.00    4.50
   9   3   0   -3.20    3.70
 -10  -3   0    0.80    4.20
  10   3   0    0.00    4.10
   9  -4   0    3.40    5.50
  -9   4   0   17.00    4.50
   8  -4   0  108.59   10.90
  -8   4   0  118.79    9.60
   7  -4   0    2.50    4.20
  -7   4   0    6.30    3.40
  -7   4   0    7.00    2.30
   6  -4   0   24.90    4.90
  -6   4   0   30.40    4.40
  -6   4   0   26.30    3.50
   5  -4   0  202.78   11.60
  -5   4   0  190.68    9.50
  -5   4   0  208.58   10.60
   4  -4   0   -0.20    2.20
   4  -4   0    4.30    1.70
  -4   4   0    1.80    1.40
  -4   4   0    2.20    1.50
   3  -4   0  363.46   15.40
   3  -4   0  376.66   16.90
  -3   4   0  387.26   15.80
  -3   4   0  379.66   15.40
   2  -4   0  395.26   17.20
  -2   4   0  399.46   16.50
   1  -4   0    6.40    1.30
   1  -4   0    7.80    1.90
  -1   4   0    9.00    1.60
  -1   4   0    8.50    1.40
   0  -4   0 4609.54  167.18
   0  -4   0 4446.96  166.88
   0   4   0 4477.85  165.88
   0   4   0 4370.26  167.08
   0   4   0 4588.74  167.08
  -1  -4   0   17.20    2.20
  -1  -4   0   17.60    2.40
  -1  -4   0   20.40    2.00
   1   4   0   16.60    2.10
   1   4   0   16.70    2.20
   1   4   0   16.00    2.30
  -2  -4   0  655.33   26.50
  -2  -4   0  657.53   26.50
  -2  -4   0  681.33   26.40
   2   4   0  607.64   26.40
   2   4   0  683.83   26.20
  -3  -4   0  337.07   14.80
   3   4   0  323.27   14.40
   3   4   0  343.97   14.60
  -4  -4   0   38.00    3.70
  -4  -4   0   35.90    4.70
   4   4   0   39.10    3.50
   4   4   0   36.60    3.70
  -5  -4   0  138.39    9.70
   5   4   0  149.69    7.70
   5   4   0  151.88    8.50
  -6  -4   0  198.28   12.30
   6   4   0  170.48   10.20
   6   4   0  191.98    9.40
  -7  -4   0    5.10    3.40
   7   4   0    5.20    2.00
   7   4   0    8.40    3.40
  -8  -4   0  127.59   11.40
   8   4   0  122.79    9.60
   8   4   0  132.29    7.20
  -9  -4   0   11.40    5.40
   9   4   0    9.30    4.80
   8  -5   0   60.29    8.90
  -8   5   0   46.60    5.00
  -8   5   0   46.10    6.50
   7  -5   0   13.90    5.00
  -7   5   0   16.60    3.50
  -7   5   0   14.80    3.10
   6  -5   0  460.75   22.20
  -6   5   0  442.26   19.30
  -6   5   0  458.75   20.30
   5  -5   0   24.30    4.70
  -5   5   0   26.90    3.80
  -5   5   0   29.00    3.60
   4  -5   0  336.47   15.80
   4  -5   0  391.86   18.00
  -4   5   0  391.86   16.40
  -4   5   0  385.86   15.90
   3  -5   0   35.90    4.80
  -3   5   0   43.20    3.80
   2  -5   0   33.60    3.90
  -2   5   0   29.20    3.30
   1  -5   0  467.65   19.80
  -1   5   0  463.05   19.40
   0  -5   0 1259.27   49.60
   0   5   0 1307.97   49.50
   1   5   0  749.53   29.30
  -2  -5   0  820.62   32.00
  -2  -5   0  830.02   32.10
   2   5   0  727.63   31.80
   2   5   0  818.92   31.90
  -3  -5   0  391.46   17.30
   3   5   0  396.36   17.10
  -4  -5   0    3.80    2.00
  -4  -5   0    6.10    3.00
   4   5   0    1.70    1.70
   4   5   0    2.60    1.90
  -5  -5   0  264.97   14.70
  -5  -5   0  275.67   13.80
   5   5   0  283.47   13.00
   5   5   0  267.07   13.40
  -6  -5   0    8.70    4.20
   6   5   0    8.80    2.40
   6   5   0    6.20    3.00
  -7  -5   0    6.90    4.30
   7   5   0   10.50    2.80
   7   5   0   12.60    3.90
  -8  -5   0  102.59   10.60
   8   5   0  108.99    6.70
   8   5   0   96.29    8.70
  -9  -5   0    1.90    4.20
   9   5   0    3.10    2.00
   9   5   0    7.60    4.30
   8  -6   0    2.70    5.10
  -8   6   0    5.40    2.90
   7  -6   0   40.40    7.20
  -7   6   0   55.69    5.30
  -7   6   0   46.90    5.20
   6  -6   0   80.79    9.30
  -6   6   0   86.69    6.10
  -6   6   0   87.49    6.60
   5  -6   0   23.40    3.30
   5  -6   0   18.00    4.90
  -5   6   0   32.30    4.10
  -5   6   0   29.00    3.50
   4  -6   0  475.15   22.10
  -4   6   0  479.05   20.60
   3  -6   0    3.00    2.70
  -3   6   0    5.40    2.10
   2  -6   0  292.07   14.40
  -2   6   0  295.97   13.60
   1  -6   0  879.61   36.00
  -1   6   0  899.91   35.60
   0  -6   0   41.10    4.20
   0   6   0   47.20    4.00
  -1  -6   0 1159.48   43.60
   1   6   0 1000.30   42.10
   1   6   0 1145.59   43.40
  -2  -6   0  354.56   16.10
  -2  -6   0  348.97   15.80
   2   6   0  350.06   15.80
  -3  -6   0  105.39    6.80
   3   6   0  101.49    6.70
  -4  -6   0 1327.27   55.19
  -4  -6   0 1378.86   54.79
   4   6   0 1430.06   54.59
   4   6   0 1412.16   54.39
  -5  -6   0   15.40    3.40
  -5  -6   0   14.50    4.30
   5   6   0    7.30    2.50
   5   6   0   12.90    3.10
  -6  -6   0  143.89   11.10
   6   6   0  152.18    9.70
   6   6   0  149.99    9.00
  -7  -6   0   24.60    5.70
   7   6   0   35.40    4.50
   7   6   0   31.50    5.20
  -8  -6   0    4.40    4.30
   8   6   0    7.80    3.90
   8   6   0    6.40    2.50
  -9  -6   0    1.00    4.50
   9   6   0    0.70    4.20
   9   6   0   -1.10    2.30
   7  -7   0    4.80    5.10
   7  -7   0   -3.10    3.10
  -7   7   0    2.20    3.60
  -7   7   0    4.40    2.40
   6  -7   0   -2.80    4.10
  -6   7   0    5.80    3.20
   5  -7   0   46.30    7.00
  -5   7   0   53.49    5.70
   4  -7   0  245.28   14.40
  -4   7   0  253.37   12.80
   3  -7   0  363.56   17.90
  -3   7   0  352.26   16.50
   2  -7   0  452.65   20.90
  -2   7   0  454.45   20.00
   1  -7   0   23.10    3.90
  -1   7   0   17.40    3.30
   0  -7   0   75.79    6.10
   0   7   0   83.39    6.10
  -1  -7   0  217.48   11.00
   1   7   0  174.88    9.30
   1   7   0  226.48   10.90
  -2  -7   0   52.39    5.40
  -2  -7   0   59.69    5.40
   2   7   0   63.49    5.40
  -3  -7   0   19.40    3.60
  -3  -7   0   28.90    4.40
   3   7   0   19.10    3.60
  -4  -7   0  449.26   20.20
  -4  -7   0  443.26   20.60
   4   7   0  390.56   19.50
   4   7   0  452.75   20.00
  -5  -7   0    6.50    3.20
  -5  -7   0   15.80    4.70
   5   7   0   15.20    3.90
   5   7   0   13.30    3.40
  -6  -7   0  188.28   13.60
  -6  -7   0  213.78   12.70
   6   7   0  216.08   12.70
   6   7   0  210.68   11.70
  -7  -7   0    7.80    4.60
   7   7   0   10.10    3.80
   7   7   0   11.40    3.60
  -8  -7   0   73.99    9.70
   8   7   0   64.49    7.90
   8   7   0   67.99    6.20
  -9  -7   0    2.70    4.50
   9   7   0   -5.10    2.80
   9   7   0   -0.20    4.10
   7  -8   0   -2.00    5.40
  -7   8   0    2.70    4.20
   6  -8   0   55.99    8.60
  -6   8   0   51.19    6.30
   5  -8   0   71.19    8.70
  -5   8   0   62.99    7.10
   4  -8   0   16.60    4.90
  -4   8   0    9.50    3.50
   3  -8   0   57.89    7.30
  -3   8   0   55.89    5.90
   2  -8   0  281.77   15.10
  -2   8   0  277.17   14.20
   1  -8   0    4.20    2.60
  -1   8   0    2.80    2.60
   0  -8   0 3176.98  120.29
   0   8   0 3129.49  119.79
  -1  -8   0   16.10    3.70
  -1  -8   0   17.80    3.10
   1   8   0   16.80    3.60
  -2  -8   0  194.58   11.20
   2   8   0  201.58   11.20
  -3  -8   0  151.98    9.60
  -3  -8   0  153.18    9.60
   3   8   0  148.29    9.60
  -4  -8   0   30.30    4.90
  -4  -8   0   27.70    4.70
   4   8   0   27.70    4.90
  -5  -8   0  126.89   10.20
  -5  -8   0  146.39   10.00
   5   8   0  148.99    9.80
   5   8   0  157.58   10.30
  -6  -8   0  101.69    8.80
  -6  -8   0   91.59    9.50
   6   8   0  118.89    8.80
   6   8   0   94.69    9.00
  -7  -8   0   -2.00    3.70
   7   8   0   -1.30    3.20
   7   8   0    2.30    3.90
  -8  -8   0  131.69   12.60
   8   8   0  121.69   10.80
   8   8   0  123.49    9.50
   6  -9   0   71.29    9.60
  -6   9   0   85.09    8.40
   5  -9   0   10.70    5.40
  -5   9   0   -0.50    3.80
   4  -9   0  187.88   13.60
  -4   9   0  195.98   12.00
   3  -9   0   32.40    5.90
  -3   9   0   28.50    5.10
   2  -9   0   92.79    8.50
  -2   9   0   85.59    7.70
   1  -9   0   51.39    6.60
  -1   9   0   53.59    6.20
   0  -9   0  291.97   15.30
   0   9   0  277.97   14.70
  -1  -9   0  276.77   15.00
   1   9   0  291.97   14.90
  -2  -9   0  137.39    8.60
  -2  -9   0  148.59    9.90
   2   9   0  153.58    9.80
  -3  -9   0  107.49    8.10
  -3  -9   0  101.89    8.30
   3   9   0  115.59    8.70
  -4  -9   0  212.28   12.80
  -4  -9   0  217.58   13.00
   4   9   0  221.88   13.00
  -5  -9   0   84.99    8.30
  -5  -9   0   93.39    8.50
   5   9   0   82.09    8.00
   5   9   0   90.39    8.40
  -6  -9   0   -2.60    3.20
  -6  -9   0   -5.20    3.00
   6   9   0   -1.70    3.30
   6   9   0   -2.60    3.60
  -7  -9   0   41.50    7.70
   7   9   0   36.00    6.90
   7   9   0   36.00    5.80
  -8  -9   0    6.60    5.00
   8   9   0   10.80    5.00
   8   9   0   10.10    4.90
   5 -10   0   21.40    6.50
  -5  10   0   21.30    5.20
   4 -10   0  171.88   13.40
  -4  10   0  174.78   12.00
   3 -10   0    6.10    4.80
  -3  10   0    2.30    3.90
   2 -10   0    0.10    4.00
  -2  10   0   -0.80    3.20
   1 -10   0  623.74   28.60
  -1  10   0  599.14   27.60
   0 -10   0   62.09    7.50
   0  10   0   66.69    7.30
  -1 -10   0  177.28   11.90
   1  10   0  187.88   11.80
  -2 -10   0  135.69    8.40
  -2 -10   0  134.79   10.30
   2  10   0  141.19   10.30
  -3 -10   0    9.80    3.80
  -3 -10   0   14.60    3.90
   3  10   0    7.10    4.00
  -4 -10   0  314.77   17.30
  -4 -10   0  318.97   16.70
   4  10   0  319.17   17.50
  -5 -10   0   -0.60    3.20
  -5 -10   0   -0.30    3.50
   5  10   0    2.80    3.90
   5  10   0   -2.00    3.40
  -6 -10   0   11.80    4.80
  -6 -10   0   16.90    5.20
   6  10   0    8.80    4.90
   6  10   0    9.00    4.50
  -7 -10   0   20.20    5.20
  -7 -10   0   21.70    6.70
   7  10   0   18.40    5.70
   7  10   0   33.60    6.70
   4 -11   0   12.30    5.80
  -4  11   0    5.70    5.10
   3 -11   0   59.29    8.40
  -3  11   0   47.60    7.00
   2 -11   0  136.29   12.00
  -2  11   0  160.08   11.60
   1 -11   0   29.70    6.40
  -1  11   0   39.70    6.40
   0 -11   0  296.67   17.30
   0  11   0  309.67   17.10
  -1 -11   0   52.49    7.20
   1  11   0   42.00    6.50
  -2 -11   0   -3.20    3.50
   2  11   0   -0.70    3.90
  -3 -11   0   76.79    8.20
  -3 -11   0   77.49    6.50
   3  11   0   74.39    8.50
  -4 -11   0  119.19   10.40
  -4 -11   0  125.29    9.40
   4  11   0  117.99   10.60
  -5 -11   0    2.90    3.80
  -5 -11   0   -0.50    4.00
   5  11   0    0.60    3.80
   5  11   0    0.50    3.80
  -6 -11   0  134.69   11.60
  -6 -11   0  108.09   10.90
   6  11   0  137.89   12.00
   6  11   0  138.89   11.40
   2 -12   0   33.60    7.70
  -2  12   0   32.60    6.60
   1 -12   0   13.00    5.70
  -1  12   0   18.20    5.70
   0 -12   0  213.08   14.70
   0  12   0  198.18   14.10
  -1 -12   0   31.60    6.70
   1  12   0   31.90    6.50
  -2 -12   0  147.39   11.90
   2  12   0  128.69   11.40
  -3 -12   0   63.69    6.40
  -3 -12   0   60.89    8.20
   3  12   0   45.20    7.50
  -4 -12   0   26.00    5.90
  -4 -12   0   29.90    5.00
   4  12   0   23.60    5.60
  -5 -12   0   41.20    7.20
  -5 -12   0   54.79    7.90
   5  12   0   49.50    7.80
   5  12   0   45.30    7.70
   0 -13   0  112.29   11.60
   0  13   0  111.89   10.80
  -1 -13   0  113.69   11.40
   1  13   0   91.49   10.20
  -2 -13   0   20.10    5.90
   2  13   0   12.70    5.30
  -2 -13   1   10.00    5.20
   1  13  -1    6.40    4.50
  -1 -13   1   -2.00    4.60
   4  12  -1   13.40    5.10
  -4 -12   1    9.70    3.80
  -4 -12   1   18.20    5.50
   3  12  -1  181.78   13.70
  -3 -12   1  203.08   11.20
  -3 -12   1  199.28   13.70
   2  12  -1   71.49    8.80
  -2 -12   1   76.59    9.20
   1  12  -1    2.10    4.20
  -1 -12   1   -0.80    4.30
   0  12  -1  102.39   10.00
   0 -12   1  113.69   11.20
  -1  12  -1   -0.60    4.10
   1 -12   1   -1.30    4.60
  -2  12  -1   23.70    6.20
   2 -12   1   35.40    7.30
   6  11  -1   29.70    6.20
   6  11  -1   16.60    6.10
  -6 -11   1   16.10    5.70
  -6 -11   1   24.30    5.80
   5  11  -1    3.10    4.50
   5  11  -1   -4.70    4.00
  -5 -11   1    2.10    3.40
  -5 -11   1   -2.70    3.40
   4  11  -1  130.29   11.40
  -4 -11   1  143.79   11.30
  -4 -11   1  147.69    9.90
   3  11  -1   70.69    8.40
  -3 -11   1   72.89    6.30
  -3 -11   1   76.19    8.30
   2  11  -1    4.40    4.00
  -2 -11   1    0.00    3.70
   1  11  -1   28.60    5.60
  -1 -11   1   41.80    7.00
   0  11  -1  192.88   12.80
   0 -11   1  197.88   13.40
  -1  11  -1   38.40    6.30
   1 -11   1   32.00    6.40
  -2  11  -1  105.79    9.90
   2 -11   1  116.49   11.00
  -3  11  -1    6.80    4.50
   3 -11   1   10.90    5.20
  -4  11  -1   65.99    8.80
   4 -11   1   61.99    9.30
   7  10  -1  105.79   10.90
   7  10  -1   78.99    8.90
  -7 -10   1  108.69   10.70
  -7 -10   1   99.29   10.10
   6  10  -1    5.20    4.50
   6  10  -1   19.20    5.00
  -6 -10   1   15.40    5.10
  -6 -10   1   26.90    6.00
   5  10  -1   29.70    6.10
   5  10  -1   31.00    5.80
  -5 -10   1   28.80    5.60
  -5 -10   1   19.10    4.90
   4  10  -1   82.39    8.70
  -4 -10   1   85.89    7.60
  -4 -10   1   88.99    8.60
   3  10  -1   30.20    5.50
  -3 -10   1   20.10    4.80
  -3 -10   1   25.80    4.30
   2  10  -1  113.29    9.30
  -2 -10   1  116.49    7.20
  -2 -10   1  115.69    9.40
   1  10  -1  153.38   10.50
  -1 -10   1  143.99   10.70
   0  10  -1    2.90    3.40
   0 -10   1   -3.30    2.90
  -1  10  -1  108.09    9.10
   1 -10   1  110.29    9.70
  -2  10  -1  155.58   11.10
   2 -10   1  161.68   12.00
  -3  10  -1  191.58   12.70
   3 -10   1  217.38   14.50
  -4  10  -1   13.70    4.50
   4 -10   1   17.00    5.90
  -5  10  -1    1.90    4.90
   5 -10   1   10.80    5.80
   8   9  -1   10.70    4.60
  -8  -9   1   15.00    5.30
   7   9  -1   19.90    4.90
   7   9  -1   32.00    6.70
  -7  -9   1   24.10    6.40
   6   9  -1    7.00    3.90
   6   9  -1   -2.50    3.10
  -6  -9   1    3.30    3.90
  -6  -9   1    5.00    3.50
   5   9  -1  149.88   10.90
   5   9  -1  166.98   10.80
  -5  -9   1  150.88   11.00
  -5  -9   1  145.99   10.70
   4   9  -1  152.88   10.50
  -4  -9   1  143.79   10.30
  -4  -9   1  149.09   10.00
   3   9  -1   94.59    7.80
  -3  -9   1   89.09    7.90
  -3  -9   1   85.19    7.00
   2   9  -1  350.76   17.30
  -2  -9   1  351.36   15.90
  -2  -9   1  337.47   17.50
   1   9  -1    4.40    3.20
  -1  -9   1    2.40    2.50
   0   9  -1    9.30    3.30
   0  -9   1   13.40    3.80
  -1   9  -1  213.48   12.20
   1  -9   1  201.08   12.60
  -2   9  -1  132.79    9.20
   2  -9   1  120.69    9.90
  -3   9  -1   70.69    7.00
   3  -9   1   77.99    8.90
  -4   9  -1  140.79   10.10
   4  -9   1  157.48   12.10
  -5   9  -1   73.99    8.20
   5  -9   1   97.39   10.40
  -6   9  -1   34.90    6.20
   6  -9   1   24.30    6.70
   8   8  -1  115.19   10.50
   8   8  -1  111.89    8.80
  -8  -8   1  136.49   12.30
   7   8  -1   27.60    5.90
   7   8  -1   32.00    5.10
  -7  -8   1   33.00    6.70
   6   8  -1   41.40    6.20
   6   8  -1   52.79    6.30
  -6  -8   1   52.99    7.50
  -6  -8   1   40.50    6.00
   5   8  -1   68.29    7.00
   5   8  -1   65.59    6.60
  -5  -8   1   63.29    6.90
  -5  -8   1   71.59    7.50
   4   8  -1   28.90    4.60
  -4  -8   1   21.70    4.30
  -4  -8   1   24.20    4.40
   3   8  -1  692.83   29.40
  -3  -8   1  684.33   28.90
  -3  -8   1  680.43   29.60
   2   8  -1  101.69    7.10
  -2  -8   1   92.59    7.40
  -2  -8   1   94.99    6.50
   1   8  -1  118.79    8.10
  -1  -8   1  111.19    8.00
   0   8  -1  150.78    9.20
   0  -8   1  151.88    9.60
  -1   8  -1  191.88   10.90
  -2   8  -1 1297.87   51.79
   2  -8   1 1296.27   52.69
  -3   8  -1   42.80    5.40
   3  -8   1   56.59    7.10
  -4   8  -1   -0.20    2.80
   4  -8   1    0.80    3.80
  -5   8  -1   14.50    4.10
   5  -8   1   24.50    5.40
  -6   8  -1   51.89    6.60
   6  -8   1   40.20    7.70
  -7   8  -1   25.40    5.70
   7  -8   1   31.50    7.20
   9   7  -1   56.69    8.40
  -9  -7   1   46.70    8.40
   8   7  -1   -4.60    2.40
   8   7  -1    2.50    4.10
  -8  -7   1    3.80    4.10
   7   7  -1   74.69    8.40
   7   7  -1  113.29    7.70
  -7  -7   1  100.99   10.40
   6   7  -1  121.19    9.30
   6   7  -1  116.89    8.20
  -6  -7   1  108.39    9.90
  -6  -7   1  126.99    9.50
   5   7  -1   -1.40    2.20
   5   7  -1   -1.10    2.90
  -5  -7   1    0.10    2.70
  -5  -7   1   -0.10    2.40
   4   7  -1   33.80    4.70
   4   7  -1   42.90    4.90
  -4  -7   1   36.50    5.10
  -4  -7   1   40.10    5.40
   3   7  -1  426.26   19.00
  -3  -7   1  409.36   19.20
  -3  -7   1  420.66   19.00
   2   7  -1    0.30    2.00
  -2  -7   1    2.80    2.00
  -2  -7   1    1.80    2.10
   1   7  -1   44.20    4.60
  -1  -7   1   41.50    4.60
  -1  -7   1   40.50    3.50
   0   7  -1  486.25   21.00
   0  -7   1  476.15   21.40
  -1   7  -1   50.79    4.80
   1  -7   1   41.30    5.10
  -2   7  -1   40.70    4.40
   2  -7   1   42.90    5.50
  -3   7  -1   13.40    3.20
   3  -7   1   18.70    4.10
  -4   7  -1   87.09    6.60
   4  -7   1   74.59    7.80
  -5   7  -1  119.39    8.00
   5  -7   1  118.69   10.10
  -6   7  -1    4.00    3.30
   6  -7   1    5.40    4.60
  -7   7  -1   28.60    5.10
   7  -7   1   43.00    7.40
   9   6  -1   29.50    6.20
  -9  -6   1   23.00    6.60
   8   6  -1    1.00    3.60
   8   6  -1   -3.10    2.20
  -8  -6   1    4.20    4.40
   7   6  -1  209.28   13.10
   7   6  -1  241.28   11.80
  -7  -6   1  213.58   14.70
   6   6  -1   47.80    6.20
   6   6  -1   54.69    5.10
  -6  -6   1   45.60    6.60
   5   6  -1  184.98   10.60
   5   6  -1  185.38   10.00
  -5  -6   1  190.98   11.60
  -5  -6   1  167.88   10.50
   4   6  -1  288.37   13.90
   4   6  -1  286.77   13.50
  -4  -6   1  266.47   13.80
  -4  -6   1  265.57   14.30
   3   6  -1   54.69    4.80
  -3  -6   1   57.59    5.40
  -3  -6   1   56.29    5.00
   2   6  -1 1054.59   41.60
  -2  -6   1 1052.49   41.90
  -2  -6   1 1050.49   41.30
   1   6  -1  610.14   24.60
   1   6  -1  541.85   23.50
  -1  -6   1  604.14   24.90
  -1  -6   1  612.64   23.60
   0   6  -1  492.75   20.70
   0  -6   1  482.15   21.00
  -1   6  -1 1001.20   40.10
   1  -6   1 1034.30   40.80
  -2   6  -1  237.58   11.60
   2  -6   1  239.58   12.30
  -3   6  -1  282.47   13.50
   3  -6   1  286.27   14.60
  -4   6  -1  245.18   12.00
   4  -6   1  234.28   13.50
  -5   6  -1   12.20    3.10
   5  -6   1    7.50    3.80
  -6   6  -1   25.80    4.20
  -6   6  -1   31.80    4.20
   6  -6   1   26.10    5.90
  -7   6  -1   10.80    3.20
  -7   6  -1    7.40    3.20
   7  -6   1    0.50    4.10
  -8   6  -1    2.80    3.40
  -8   6  -1    3.60    3.00
   8  -6   1   -1.80    5.20
   9   5  -1    5.00    4.20
  -9  -5   1    3.20    4.50
   8   5  -1   19.50    2.90
   8   5  -1   18.40    4.60
  -8  -5   1   15.60    5.40
   7   5  -1   75.99    5.50
   7   5  -1   63.69    6.90
  -7  -5   1   71.79    8.60
   6   5  -1   16.60    3.70
   6   5  -1   26.20    3.50
  -6  -5   1   24.70    5.00
   5   5  -1  232.98   11.30
   5   5  -1  231.38   12.20
  -5  -5   1  237.88   13.30
  -5  -5   1  240.28   12.50
   4   5  -1  492.35   20.80
   4   5  -1  480.75   20.30
  -4  -5   1  485.75   21.10
  -4  -5   1  456.65   21.50
   3   5  -1  663.53   26.80
  -3  -5   1  673.43   27.60
  -3  -5   1  641.84   27.20
   2   5  -1    5.70    1.90
   2   5  -1    7.50    1.90
  -2  -5   1    7.50    2.20
  -2  -5   1    4.60    1.70
   1   5  -1  119.59    6.40
   1   5  -1  103.29    6.00
  -1  -5   1  119.89    5.90
   0   5  -1   17.60    2.50
   0  -5   1   16.30    2.60
  -1   5  -1 1018.20   39.50
   1  -5   1 1005.80   40.00
  -2   5  -1   38.30    3.60
   2  -5   1   37.90    4.00
  -3   5  -1  405.46   17.30
   3  -5   1  404.06   18.50
  -4   5  -1  119.59    7.00
  -4   5  -1  125.09    6.40
   4  -5   1  122.49    8.50
  -5   5  -1  144.69    8.10
  -5   5  -1  145.29    8.10
   5  -5   1  153.78   10.10
  -6   5  -1   48.00    4.80
  -6   5  -1   56.39    5.20
   6  -5   1   42.90    6.50
  -7   5  -1    9.70    3.00
  -7   5  -1   16.50    3.50
   7  -5   1   14.20    5.30
  -8   5  -1   67.99    6.20
  -8   5  -1   79.29    7.10
   8  -5   1   61.59    8.80
   9   4  -1  108.09    9.60
  -9  -4   1  106.59   11.10
   8   4  -1   41.00    5.80
  -8  -4   1   31.30    6.20
   7   4  -1   34.90    3.60
   7   4  -1   32.10    5.00
  -7  -4   1   42.40    6.90
   6   4  -1   42.00    3.80
   6   4  -1   48.50    5.20
  -6  -4   1   43.80    6.00
   5   4  -1  199.28    9.40
   5   4  -1  191.78   10.30
  -5  -4   1  193.38   11.50
   4   4  -1  560.14   22.90
   4   4  -1  550.24   22.20
  -4  -4   1  527.75   23.00
  -4  -4   1  538.35   23.90
   3   4  -1 2301.07   87.29
   3   4  -1 2365.06   87.79
  -3  -4   1 2320.57   87.99
  -3  -4   1 2303.37   88.39
   2   4  -1  598.44   25.00
   2   4  -1  638.44   24.60
  -2  -4   1  580.34   24.30
  -2  -4   1  644.64   25.00
  -2  -4   1  617.74   24.80
   1   4  -1  308.97   13.60
   1   4  -1  340.97   13.80
   1   4  -1  329.07   13.70
  -1  -4   1  329.27   13.40
  -1  -4   1  320.17   13.60
   0   4  -1  501.35   20.20
   0   4  -1  496.55   21.10
   0   4  -1  484.65   20.50
   0  -4   1  492.35   20.40
   0  -4   1  528.15   20.70
  -1   4  -1  138.49    6.90
   1  -4   1  147.19    7.50
  -2   4  -1  253.47   11.10
   2  -4   1  248.08   11.80
   2  -4   1  249.78   11.10
  -3   4  -1  257.07   10.70
  -3   4  -1  246.98   11.30
   3  -4   1  255.77   11.40
   3  -4   1  251.27   12.30
  -4   4  -1   24.80    3.10
  -4   4  -1   23.10    2.80
   4  -4   1   23.20    3.90
   4  -4   1   29.10    3.90
   4  -4   1   26.40    3.10
  -5   4  -1  304.17   13.40
  -5   4  -1  304.17   14.00
   5  -4   1  301.27   13.40
   5  -4   1  288.47   15.20
  -6   4  -1   -1.50    2.00
  -6   4  -1    1.30    1.90
   6  -4   1    5.50    3.60
  -7   4  -1   66.99    5.30
  -7   4  -1   70.39    6.70
   7  -4   1   64.69    8.10
  -8   4  -1   61.49    6.90
  -8   4  -1   49.40    4.90
   8  -4   1   59.09    8.10
  -9   4  -1    3.90    3.80
   9  -4   1    6.90    5.30
   9   3  -1  151.98   11.20
  -9  -3   1  141.19   12.70
   8   3  -1    7.50    3.70
  -8  -3   1   14.60    4.60
   7   3  -1  206.98    9.70
   7   3  -1  244.38   12.70
  -7  -3   1  204.58    9.50
  -7  -3   1  241.88   14.50
   6   3  -1   40.00    3.20
   6   3  -1   45.20    4.80
  -6  -3   1   28.40    2.90
  -6  -3   1   45.00    6.00
   5   3  -1   -0.50    1.50
   5   3  -1    2.20    1.30
  -5  -3   1    0.50    1.20
  -5  -3   1    3.50    2.20
   4   3  -1  431.56   18.30
   4   3  -1  437.46   17.40
  -4  -3   1  412.86   17.20
  -4  -3   1  440.16   19.50
   3   3  -1  461.45   18.30
   3   3  -1  466.45   18.80
  -3  -3   1  430.26   18.00
  -3  -3   1  455.75   19.60
  -3  -3   1  461.05   19.00
   2   3  -1   13.50    2.00
   2   3  -1   12.80    1.90
   2   3  -1   12.80    1.70
  -2  -3   1   12.80    2.00
  -2  -3   1   13.90    2.10
  -2  -3   1    9.90    1.50
   1   3  -1  150.98    6.90
   1   3  -1  155.68    7.10
   1   3  -1  161.78    7.00
   1   3  -1  140.59    6.80
  -1  -3   1  167.28    7.30
  -1  -3   1  133.09    6.70
  -1  -3   1  158.98    6.90
   0   3  -1 3072.09  121.09
   0   3  -1 3420.26  120.99
   0   3  -1 3210.38  120.99
   0  -3   1 3373.96  121.19
   0  -3   1 3214.18  120.89
  -1   3  -1  711.53   28.90
  -1   3  -1  767.42   28.80
  -1   3  -1  742.53   28.80
   1  -3   1  758.52   28.80
   1  -3   1  745.33   28.70
   1  -3   1  748.33   29.20
  -2   3  -1  575.04   21.10
  -2   3  -1  480.55   20.80
   2  -3   1  599.44   21.90
   2  -3   1  466.75   20.80
  -3   3  -1    5.10    1.40
  -3   3  -1    4.70    1.20
  -3   3  -1    6.40    1.60
   3  -3   1    6.20    2.20
   3  -3   1    6.10    1.50
   3  -3   1    7.80    1.60
  -4   3  -1  150.98    7.90
  -4   3  -1  147.09    7.30
   4  -3   1  152.08    8.20
   4  -3   1  155.38    7.50
   4  -3   1  161.38    8.90
  -5   3  -1  134.09    7.10
  -5   3  -1  145.49    8.30
   5  -3   1  144.99    7.20
   5  -3   1  137.39    8.90
  -6   3  -1  260.77   13.50
  -6   3  -1  265.27   11.80
   6  -3   1  252.37   13.80
   6  -3   1  258.17   11.70
  -7   3  -1  169.28    8.60
  -7   3  -1  172.98   11.00
   7  -3   1  176.28   11.40
  -8   3  -1   51.29    4.70
  -8   3  -1   57.69    7.10
   8  -3   1   50.39    7.40
  -9   3  -1  104.29   10.00
   9  -3   1  106.39   11.00
  10   2  -1   -0.40    4.50
 -10  -2   1    4.40    5.00
   9   2  -1   41.00    6.90
  -9  -2   1   53.09    7.90
   8   2  -1    0.40    3.10
  -8  -2   1   -2.80    3.10
   7   2  -1  336.07   16.40
  -7  -2   1  330.87   18.10
   6   2  -1   69.59    5.90
  -6  -2   1   72.49    7.00
   5   2  -1  412.56   16.30
   5   2  -1  419.36   18.00
  -5  -2   1  431.66   19.50
  -5  -2   1  381.46   16.10
   4   2  -1  492.95   19.50
   4   2  -1  529.85   20.90
  -4  -2   1  498.85   21.80
  -4  -2   1  481.95   19.40
   3   2  -1   15.00    2.00
   3   2  -1   16.10    1.60
  -3  -2   1   14.30    1.40
  -3  -2   1   20.20    2.90
   2   2  -1  260.47   10.20
   2   2  -1  263.27   10.60
   2   2  -1  211.98   10.70
   2   2  -1  253.17   10.70
  -2  -2   1  260.07   11.10
  -2  -2   1  259.87   10.80
  -2  -2   1  251.47   10.10
   1   2  -1  849.22   31.80
   1   2  -1  810.62   31.70
   1   2  -1  850.41   31.50
   1   2  -1  837.82   31.50
  -1  -2   1  800.52   31.70
  -1  -2   1  853.21   31.80
  -1  -2   1  831.72   31.50
   0   2  -1  853.71   32.50
   0   2  -1  852.61   32.40
   0   2  -1  871.91   32.40
   0  -2   1  856.51   32.40
   0  -2   1  847.22   32.30
   0  -2   1  859.81   32.50
  -1   2  -1 2252.57   84.39
  -1   2  -1 2252.17   84.29
  -1   2  -1 2193.28   84.49
   1  -2   1 2318.17   84.39
   1  -2   1 2331.97   84.69
  -2   2  -1  398.06   15.50
  -2   2  -1  384.66   15.60
  -2   2  -1  394.16   15.50
  -2   2  -1  383.86   15.90
   2  -2   1  376.86   15.60
   2  -2   1  410.46   15.70
   2  -2   1  399.76   16.10
  -3   2  -1 1214.88   45.70
  -3   2  -1 1109.49   45.20
   3  -2   1 1223.38   46.00
   3  -2   1 1274.97   45.30
   3  -2   1 1145.19   45.70
  -4   2  -1  332.17   14.30
  -4   2  -1  353.16   15.40
   4  -2   1  360.46   14.40
   4  -2   1  345.27   15.40
  -5   2  -1  182.78   10.10
  -5   2  -1  175.38    8.40
   5  -2   1  183.98    9.90
   5  -2   1  182.88    8.40
  -6   2  -1   74.89    6.70
  -6   2  -1   76.99    4.80
   6  -2   1   76.59    6.80
   6  -2   1   77.79    4.70
  -7   2  -1   25.90    3.40
  -7   2  -1   28.10    4.90
   7  -2   1   23.40    2.90
   7  -2   1   26.60    5.10
  -8   2  -1    9.80    4.20
   8  -2   1   17.30    5.00
  -9   2  -1   72.99    9.10
   9  -2   1   60.99    8.60
  10   1  -1    8.00    5.50
 -10  -1   1   10.00    5.20
   9   1  -1   48.20    6.80
  -9  -1   1   45.40    8.00
   8   1  -1   10.50    3.90
  -8  -1   1    4.90    3.80
   7   1  -1  142.89    9.40
  -7  -1   1  142.39   10.40
   6   1  -1   -0.40    1.90
  -6  -1   1    1.60    2.40
   5   1  -1  511.35   21.90
  -5  -1   1  527.75   23.40
   4   1  -1  412.96   17.40
  -4  -1   1  408.86   18.40
   3   1  -1  602.74   25.10
   3   1  -1  622.94   24.80
   3   1  -1  650.63   24.70
  -3  -1   1  618.94   24.60
  -3  -1   1  615.34   25.30
  -3  -1   1  618.94   23.40
   2   1  -1 1711.33   63.39
   2   1  -1 1732.93   62.59
   2   1  -1 1731.33   63.29
   2   1  -1 1620.04   63.59
  -2  -1   1 1662.13   63.79
  -2  -1   1 1677.23   62.49
  -2  -1   1 1691.33   63.19
   1   1  -1  224.28    9.50
   1   1  -1  236.08    9.30
   1   1  -1  237.88    9.00
   1   1  -1  239.18    9.00
   1   1  -1  232.88    9.40
  -1  -1   1  225.98    9.50
  -1  -1   1  233.58    9.00
  -1  -1   1  237.48    9.40
  -1   1  -1  593.24   22.80
  -1   1  -1  578.94   22.70
  -1   1  -1  616.34   22.80
   1  -1   1  610.34   22.80
   1  -1   1  622.54   22.80
   1  -1   1  579.04   22.60
  -2   1  -1 5806.92  214.68
  -2   1  -1 5706.63  214.88
   2  -1   1 5615.14  215.08
   2  -1   1 5993.10  214.68
   2  -1   1 5978.00  214.98
  -3   1  -1  823.12   31.60
  -3   1  -1  830.62   32.50
  -3   1  -1  810.62   32.00
   3  -1   1  853.51   32.20
   3  -1   1  796.12   32.50
   3  -1   1  849.81   31.60
  -4   1  -1  133.39    6.40
  -4   1  -1  138.59    7.80
   4  -1   1  146.39    7.60
   4  -1   1  138.79    6.50
  -5   1  -1  313.17   15.00
  -5   1  -1  279.87   12.80
   5  -1   1  331.77   14.50
   5  -1   1  316.47   13.00
  -6   1  -1  117.59    6.30
  -6   1  -1  126.19    8.80
   6  -1   1  124.19    8.20
   6  -1   1  127.99    6.30
  -7   1  -1    0.90    2.80
  -7   1  -1   -1.20    1.50
   7  -1   1    1.40    1.40
   7  -1   1   -1.90    2.60
  -8   1  -1   26.60    5.50
   8  -1   1   22.60    5.10
  -9   1  -1    6.30    4.30
   9  -1   1    6.40    4.70
   9   0  -1  116.69   10.30
  -9   0   1  123.49   11.30
   8   0  -1  181.48   12.00
  -8   0   1  193.08   13.30
   7   0  -1   41.40    5.40
  -7   0   1   37.90    5.80
   6   0  -1   42.80    4.90
  -6   0   1   48.00    5.50
   5   0  -1  155.98    8.60
  -5   0   1  149.79    9.20
   4   0  -1  179.38    8.60
  -4   0   1  164.68    9.20
   3   0  -1 2981.70  116.49
   3   0  -1 3198.38  116.19
  -3   0   1 3203.98  116.89
  -3   0   1 3074.99  116.09
   2   0  -1  669.73   27.20
   2   0  -1  728.73   27.00
  -2   0   1  714.53   27.00
  -2   0   1  693.73   27.30
   1   0  -1  332.17   12.50
  -1   0   1  310.47   12.60
  -1   0  -1 1066.69   36.90
   1   0   1  942.31   36.50
   1   0   1  926.71   36.40
  -2   0  -1 9514.55  354.66
   2   0   1 9386.56  355.36
   2   0   1 9999.00  354.76
  -3   0  -1   24.20    1.90
  -3   0  -1   25.40    2.30
  -3   0  -1   20.00    2.70
   3   0   1   30.70    3.00
   3   0   1   24.80    2.30
   3   0   1   27.80    1.90
  -4   0  -1   50.29    4.70
  -4   0  -1   54.79    3.20
   4   0   1   54.79    4.20
   4   0   1   57.59    3.30
  -5   0  -1  201.28   10.90
  -5   0  -1  183.18    8.60
   5   0   1  203.98   10.00
   5   0   1  195.28    8.70
  -6   0  -1  168.38    7.90
  -6   0  -1  185.78   10.90
   6   0   1  163.68    9.40
   6   0   1  160.68    7.80
  -7   0  -1  154.18   11.10
  -7   0  -1  145.89    7.50
   7   0   1  171.08   10.20
   7   0   1  163.48    7.70
  -8   0  -1  121.79   10.80
   8   0   1  130.19    9.80
  -9   0  -1   46.10    7.60
   9   0   1   39.20    6.60
 -10   0  -1   -1.10    4.60
  10   0   1    1.20    4.70
   9  -1  -1   28.90    6.10
  -9   1   1   43.50    7.50
   8  -1  -1   -2.50    3.40
  -8   1   1    1.00    3.30
   7  -1  -1  361.46   18.20
  -7   1   1  375.96   19.10
   6  -1  -1   68.19    6.20
  -6   1   1   66.69    6.30
   5  -1  -1    4.60    2.20
  -5   1   1    1.10    1.80
   4  -1  -1   61.29    4.50
  -4   1   1   58.79    4.70
   3  -1  -1 1400.66   52.09
   3  -1  -1 1307.87   52.19
  -3   1   1 1387.16   52.39
   2  -1  -1    2.60    1.00
   2  -1  -1    1.10    0.70
  -2   1   1    1.00    0.40
  -2   1   1    1.30    0.30
  -2   1   1    1.60    0.80
  -2   1   1    1.40    0.70
   1  -1  -1  105.59    4.10
   1  -1  -1   97.99    4.40
   1  -1  -1   98.29    4.50
  -1   1   1   96.59    4.10
  -1   1   1   96.59    4.40
  -1   1   1   99.49    4.50
  -1  -1  -1    4.70    0.60
  -1  -1  -1    7.60    1.30
  -1  -1  -1    3.60    0.60
   1   1   1    4.20    0.60
   1   1   1    7.20    1.10
   1   1   1    4.00    0.60
   1   1   1    4.60    0.60
  -2  -1  -1  478.45   19.70
  -2  -1  -1  474.55   18.90
  -2  -1  -1  488.75   18.90
   2   1   1  512.75   19.00
   2   1   1  494.85   19.00
   2   1   1  485.45   18.90
   2   1   1  481.85   19.80
  -3  -1  -1   18.20    2.70
  -3  -1  -1   14.10    1.70
  -3  -1  -1   15.90    1.60
   3   1   1   19.60    2.80
   3   1   1   11.90    1.70
   3   1   1   16.10    1.80
   3   1   1   14.20    1.60
  -4  -1  -1   17.50    1.80
   4   1   1   16.30    2.40
   4   1   1   18.50    1.90
  -5  -1  -1  183.08   10.60
  -5  -1  -1  180.18    8.30
   5   1   1  191.08    9.40
   5   1   1  184.08    8.30
  -6  -1  -1   10.20    3.90
  -6  -1  -1    8.00    1.70
   6   1   1    6.40    2.50
   6   1   1   10.40    1.80
  -7  -1  -1  182.38   12.00
  -7  -1  -1  172.98    8.50
   7   1   1  182.58   10.70
   7   1   1  185.48    8.50
  -8  -1  -1  106.49   10.30
   8   1   1  112.19    9.00
  -9  -1  -1  109.79   11.20
   9   1   1  105.79    9.70
 -10  -1  -1   -8.80    3.70
  10   1   1    7.50    5.50
   9  -2  -1   54.39    8.10
  -9   2   1   59.29    8.70
   8  -2  -1    1.90    3.80
  -8   2   1    3.90    3.40
   7  -2  -1  234.08   14.00
  -7   2   1  262.37   14.40
   6  -2  -1   77.59    6.80
  -6   2   1   78.49    6.70
   5  -2  -1  245.78   12.30
  -5   2   1  246.98   12.60
   4  -2  -1  387.86   17.00
  -4   2   1  398.06   15.30
  -4   2   1  381.26   15.30
  -4   2   1  387.56   17.10
   3  -2  -1   16.40    2.50
   3  -2  -1   13.20    2.10
  -3   2   1   12.20    1.90
  -3   2   1   14.80    1.30
  -3   2   1   14.50    1.50
   2  -2  -1 1825.52   72.29
   2  -2  -1 1974.10   71.49
   2  -2  -1 1910.41   72.09
  -2   2   1 1948.61   72.29
  -2   2   1 1930.41   71.49
  -2   2   1 1917.71   72.09
  -2   2   1 1965.70   71.59
   1  -2  -1 1691.33   62.99
   1  -2  -1 1659.63   62.89
   1  -2  -1 1713.33   62.79
   1  -2  -1 1711.73   63.39
  -1   2   1 1641.74   63.19
  -1   2   1 1729.33   62.99
  -1   2   1 1690.03   62.99
   0  -2  -1 6060.59  222.78
   0  -2  -1 6069.39  222.48
   0  -2  -1 5967.70  222.68
   0   2   1 6105.29  222.48
   0   2   1 6002.40  222.78
  -1  -2  -1 5325.07  206.48
  -1  -2  -1 5873.21  206.58
  -1  -2  -1 5741.03  206.98
   1   2   1 5423.66  206.78
   1   2   1 5639.84  206.48
   1   2   1 5584.74  206.68
  -2  -2  -1  138.69    6.20
  -2  -2  -1  129.99    6.10
  -2  -2  -1  139.49    7.00
   2   2   1  142.69    6.10
   2   2   1  138.49    6.20
   2   2   1  134.59    6.20
   2   2   1  120.69    6.80
  -3  -2  -1  557.14   22.20
  -3  -2  -1  558.94   22.30
  -3  -2  -1  567.44   23.50
   3   2   1  564.74   22.60
   3   2   1  569.44   22.20
   3   2   1  572.24   22.30
  -4  -2  -1  540.25   23.30
  -4  -2  -1  515.55   21.40
   4   2   1  548.65   22.00
   4   2   1  555.34   21.50
  -5  -2  -1   54.09    5.80
  -5  -2  -1   53.69    3.60
   5   2   1   59.29    4.60
   5   2   1   56.39    3.80
  -6  -2  -1   47.30    6.40
   6   2   1   28.90    4.00
   6   2   1   43.20    3.50
  -7  -2  -1   19.50    4.80
   7   2   1   19.10    2.60
   7   2   1   17.90    3.60
  -8  -2  -1   51.99    7.70
   8   2   1   41.40    6.00
   8   2   1   49.50    3.90
  -9  -2  -1  113.29   11.60
   9   2   1  102.19    9.40
 -10  -2  -1   28.90    6.80
  10   2   1   16.00    5.60
   9  -3  -1    4.70    5.40
  -9   3   1    4.10    4.10
   8  -3  -1   21.00    5.70
  -8   3   1    9.80    4.10
   7  -3  -1   63.29    7.90
  -7   3   1   70.89    7.00
   6  -3  -1    7.20    3.20
  -6   3   1    7.40    2.70
  -6   3   1    6.40    1.50
   5  -3  -1  551.14   23.80
  -5   3   1  521.95   21.40
  -5   3   1  548.85   21.50
  -5   3   1  556.24   23.60
   4  -3  -1  120.39    7.30
  -4   3   1  108.79    5.50
  -4   3   1  113.29    6.70
  -4   3   1  112.59    5.60
   3  -3  -1  731.83   28.90
   3  -3  -1  706.53   28.20
  -3   3   1  722.43   28.30
  -3   3   1  663.83   27.40
  -3   3   1  750.62   27.70
   2  -3  -1   92.79    5.30
   2  -3  -1   82.59    4.30
   2  -3  -1   80.09    4.20
  -2   3   1   88.19    4.50
  -2   3   1   87.19    4.40
  -2   3   1   82.39    4.20
   1  -3  -1    2.30    0.80
   1  -3  -1    1.10    0.60
   1  -3  -1    1.80    0.70
   1  -3  -1    0.80    1.00
  -1   3   1    1.00    0.90
  -1   3   1    1.20    0.90
   0  -3  -1   25.30    2.30
   0  -3  -1   27.70    2.30
   0  -3  -1   28.20    2.10
   0   3   1   29.60    2.20
   0   3   1   26.70    2.20
   0   3   1   30.90    1.90
  -1  -3  -1 1592.14   61.29
  -1  -3  -1 1696.83   61.69
  -1  -3  -1 1664.73   61.39
   1   3   1 1630.14   61.39
   1   3   1 1557.94   61.29
   1   3   1 1654.03   61.39
  -2  -3  -1   15.10    2.60
  -2  -3  -1   15.10    1.80
  -2  -3  -1   13.30    1.60
   2   3   1   14.80    2.00
   2   3   1   13.40    1.70
   2   3   1   15.90    2.40
  -3  -3  -1  640.04   25.50
  -3  -3  -1  603.94   25.00
  -3  -3  -1  640.04   26.50
   3   3   1  656.53   25.30
   3   3   1  650.33   25.30
  -4  -3  -1  268.07   13.10
  -4  -3  -1  232.48   11.00
   4   3   1  261.77   11.40
   4   3   1  262.47   11.70
  -5  -3  -1  277.17   14.50
   5   3   1  267.27   12.10
   5   3   1  270.87   12.70
  -6  -3  -1   92.39    8.20
   6   3   1   82.29    6.30
   6   3   1   88.39    5.50
  -7  -3  -1   -2.00    3.20
   7   3   1    3.40    2.70
   7   3   1    2.40    1.80
  -8  -3  -1   58.59    8.50
   8   3   1   64.09    6.90
   8   3   1   55.69    4.50
  -9  -3  -1   18.60    6.40
   9   3   1   22.80    3.00
   9   3   1   17.50    5.20
 -10  -3  -1    6.80    5.20
  10   3   1    4.60    4.30
   9  -4  -1   73.39   10.10
  -9   4   1   90.59    9.20
   8  -4  -1   11.20    5.70
  -8   4   1   25.10    5.10
   7  -4  -1   22.00    5.60
  -7   4   1   18.50    4.00
   6  -4  -1   67.29    7.50
  -6   4   1   72.19    6.30
  -6   4   1   73.69    4.80
   5  -4  -1  124.29    8.30
  -5   4   1   99.59    5.90
  -5   4   1  100.49    6.80
   4  -4  -1  478.85   21.60
  -4   4   1  495.65   20.00
  -4   4   1  498.45   20.70
   3  -4  -1 1978.60   76.49
   3  -4  -1 2082.09   77.89
  -3   4   1 2075.19   76.59
  -3   4   1 1947.01   76.29
  -3   4   1 2081.69   76.59
   2  -4  -1  243.08   10.30
   2  -4  -1  241.18   11.60
   2  -4  -1  235.48   10.50
   2  -4  -1  254.27   10.20
  -2   4   1  246.38   10.30
  -2   4   1  250.47   10.80
  -2   4   1  238.78   10.50
   1  -4  -1  658.33   24.30
   1  -4  -1  603.94   24.70
   1  -4  -1  613.94   24.10
   1  -4  -1  628.84   25.40
  -1   4   1  651.83   25.10
   0  -4  -1  475.35   19.20
   0  -4  -1  487.45   18.80
   0  -4  -1  477.05   19.40
   0   4   1  473.45   18.40
   0   4   1  467.15   19.30
  -1  -4  -1  163.08    8.10
  -1  -4  -1  158.68    7.70
   1   4   1  170.28    7.80
   1   4   1  171.58    8.00
   1   4   1  157.58    7.60
  -2  -4  -1  178.58    9.00
  -2  -4  -1  185.78    8.50
   2   4   1  168.48    8.80
   2   4   1  179.58    8.50
   2   4   1  147.19    9.30
  -3  -4  -1  665.43   28.30
  -3  -4  -1  689.63   27.50
   3   4   1  707.63   27.40
   3   4   1  670.83   27.30
  -4  -4  -1    0.70    1.30
  -4  -4  -1   -4.80    1.90
   4   4   1    1.00    1.40
   4   4   1    1.60    1.40
  -5  -4  -1  446.06   21.30
   5   4   1  466.85   19.20
   5   4   1  432.26   19.30
  -6  -4  -1   13.90    4.30
   6   4   1    6.40    2.70
   6   4   1    6.40    2.20
  -7  -4  -1   58.09    8.10
   7   4   1   63.69    6.20
   7   4   1   67.79    5.00
  -8  -4  -1  166.18   12.70
   8   4   1  154.98   10.50
   8   4   1  156.28    8.60
  -9  -4  -1   52.79    8.60
   9   4   1   52.49    4.40
   9   4   1   42.70    6.40
   8  -5  -1    4.10    5.10
  -8   5   1    2.90    3.20
   7  -5  -1  116.29   10.70
  -7   5   1  123.69    8.70
  -7   5   1  113.49    6.90
   6  -5  -1   73.29    8.20
  -6   5   1   64.59    5.30
  -6   5   1   71.29    6.30
   5  -5  -1    2.00    3.00
  -5   5   1    6.20    2.40
  -5   5   1    3.20    2.20
   4  -5  -1  264.87   13.80
  -4   5   1  257.77   12.10
  -4   5   1  274.07   12.30
   3  -5  -1  316.37   14.50
   3  -5  -1  363.56   16.50
   3  -5  -1  369.86   14.50
  -3   5   1  349.87   14.60
  -3   5   1  350.86   15.20
   2  -5  -1   23.70    3.70
  -2   5   1   30.10    3.20
   1  -5  -1  292.17   13.60
  -1   5   1  303.37   13.30
   0  -5  -1 1093.09   42.50
   0  -5  -1 1131.09   43.50
   0   5   1 1130.09   43.40
   0   5   1 1108.79   42.10
  -1  -5  -1  257.77   11.70
  -1  -5  -1  261.87   11.90
   1   5   1  231.28   11.00
   1   5   1  269.67   11.80
  -2  -5  -1  647.14   27.10
  -2  -5  -1  677.33   27.00
   2   5   1  663.73   26.90
  -3  -5  -1   24.10    4.00
  -3  -5  -1   19.90    3.00
   3   5   1   25.00    3.30
  -4  -5  -1   40.10    5.60
  -4  -5  -1   35.30    3.90
   4   5   1   29.20    3.70
   4   5   1   33.40    3.70
  -5  -5  -1  143.09   10.50
  -5  -5  -1  154.28    9.10
   5   5   1  159.38    8.60
   5   5   1  155.08    8.80
  -6  -5  -1  230.88   14.40
   6   5   1  246.48   12.60
   6   5   1  245.88   12.10
  -7  -5  -1  199.88   14.00
   7   5   1  190.18   11.60
   7   5   1  204.48   10.60
  -8  -5  -1   44.90    7.90
   8   5   1   45.20    6.30
   8   5   1   45.30    4.50
  -9  -5  -1   93.19   10.90
   9   5   1   91.19    6.40
   9   5   1   86.99    9.00
   8  -6  -1   19.40    6.10
  -8   6   1   10.40    3.10
   7  -6  -1  125.99   11.10
  -7   6   1  115.39    7.70
  -7   6   1  127.09    8.30
   6  -6  -1    5.10    3.00
   6  -6  -1    9.10    4.80
  -6   6   1    9.30    2.60
  -6   6   1    4.50    2.80
   5  -6  -1  114.59    7.10
   5  -6  -1  134.59   10.00
  -5   6   1  124.09    7.80
  -5   6   1  124.29    7.30
   4  -6  -1  342.17   14.60
   4  -6  -1  343.07   17.30
  -4   6   1  349.07   15.60
  -4   6   1  341.37   14.80
   3  -6  -1    1.50    2.40
  -3   6   1   -1.00    1.80
   2  -6  -1  218.38   11.50
  -2   6   1  206.58   10.60
   1  -6  -1  448.86   19.90
  -1   6   1  457.55   19.60
   0  -6  -1  248.88   11.90
   0  -6  -1  236.28   11.00
   0   6   1  251.87   11.70
   0   6   1  236.08   10.10
  -1  -6  -1 1466.55   55.79
   1   6   1 1328.67   54.49
   1   6   1 1521.25   55.89
  -2  -6  -1   40.40    4.10
  -2  -6  -1   36.70    4.50
   2   6   1   39.70    4.10
  -3  -6  -1  578.64   24.00
  -3  -6  -1  557.14   24.50
   3   6   1  560.74   24.10
  -4  -6  -1  459.05   21.50
  -4  -6  -1  463.95   20.60
   4   6   1  456.25   20.30
   4   6   1  462.05   20.30
  -5  -6  -1  126.39    9.70
  -5  -6  -1  135.29    8.60
   5   6   1  127.29    8.20
   5   6   1  125.99    8.10
  -6  -6  -1   31.10    6.40
   6   6   1   26.30    4.40
   6   6   1   32.10    4.40
  -7  -6  -1   68.99    8.90
   7   6   1   64.09    6.00
   7   6   1   56.49    6.50
  -8  -6  -1    0.30    4.00
   8   6   1    2.70    2.50
   8   6   1   -1.50    3.20
  -9  -6  -1   73.29   10.30
   9   6   1   54.99    5.80
   9   6   1   52.99    7.00
   7  -7  -1   12.80    3.60
   7  -7  -1   19.00    6.30
  -7   7   1   18.50    4.30
  -7   7   1   23.10    3.70
   6  -7  -1    5.20    2.90
   6  -7  -1   11.00    4.70
  -6   7   1    8.70    3.30
  -6   7   1   11.30    2.20
   5  -7  -1  165.58   11.80
  -5   7   1  158.18    9.60
   4  -7  -1   73.99    7.80
  -4   7   1   71.99    6.00
   3  -7  -1  192.78   11.80
  -3   7   1  186.78   10.40
   2  -7  -1  410.76   19.00
  -2   7   1  386.66   18.00
   1  -7  -1   50.29    5.30
  -1   7   1   44.00    4.50
   0  -7  -1   51.09    5.10
   0   7   1   47.80    4.80
  -1  -7  -1  271.67   13.20
   1   7   1  282.07   13.20
   1   7   1  244.18   11.70
  -2  -7  -1  457.75   20.10
   2   7   1  437.96   19.90
  -3  -7  -1  294.07   14.60
  -3  -7  -1  302.37   15.10
   3   7   1  306.87   14.80
  -4  -7  -1   17.10    3.60
  -4  -7  -1   17.60    4.20
   4   7   1   17.70    3.70
   4   7   1   19.10    3.70
  -5  -7  -1  111.79    8.20
  -5  -7  -1  102.19    9.30
   5   7   1   92.69    7.50
   5   7   1  115.79    8.10
  -6  -7  -1   66.29    6.80
  -6  -7  -1   55.29    8.20
   6   7   1   54.99    6.80
   6   7   1   61.59    6.20
  -7  -7  -1    1.00    4.40
   7   7   1   -2.90    3.00
   7   7   1   -0.10    2.80
  -8  -7  -1   29.50    6.90
   8   7   1   22.50    5.40
   8   7   1   21.30    4.40
  -9  -7  -1    6.90    5.10
   9   7   1    5.40    3.30
   9   7   1    8.90    4.70
   7  -8  -1   -1.10    5.30
  -7   8   1   -2.80    3.50
   6  -8  -1   46.20    8.40
  -6   8   1   51.59    6.10
   5  -8  -1   63.39    8.30
  -5   8   1   51.49    6.10
   4  -8  -1   -1.30    3.00
  -4   8   1    2.10    2.80
   3  -8  -1  365.46   19.20
  -3   8   1  386.36   18.10
   2  -8  -1   99.59    8.20
  -2   8   1   92.59    7.20
   1  -8  -1   70.39    6.80
  -1   8   1   64.99    6.00
   0  -8  -1  723.93   30.50
   0   8   1  703.13   30.20
  -1  -8  -1   39.40    5.00
  -1  -8  -1   39.40    5.10
   1   8   1   48.30    5.10
  -2  -8  -1  652.13   28.90
  -2  -8  -1  679.23   28.40
   2   8   1  700.13   29.20
  -3  -8  -1  209.88   11.90
  -3  -8  -1  220.88   12.40
   3   8   1  211.68   12.00
  -4  -8  -1    0.20    3.50
  -4  -8  -1    2.00    2.60
   4   8   1    2.60    2.90
  -5  -8  -1  126.39   10.50
  -5  -8  -1  138.59    9.60
   5   8   1  127.09    9.30
   5   8   1  134.09    9.30
  -6  -8  -1   50.79    6.60
  -6  -8  -1   60.39    8.60
   6   8   1   58.49    7.20
   6   8   1   62.79    6.70
  -7  -8  -1   69.49    9.50
   7   8   1   55.39    7.00
   7   8   1   40.00    6.50
  -8  -8  -1   51.29    8.50
   8   8   1   42.40    5.90
   8   8   1   38.40    6.50
   6  -9  -1   23.70    6.70
  -6   9   1    9.30    4.50
   5  -9  -1   -4.40    3.80
  -5   9   1    6.00    4.30
   4  -9  -1   67.19    8.50
  -4   9   1   58.49    7.10
   3  -9  -1  332.57   18.90
  -3   9   1  372.26   17.80
   2  -9  -1   64.39    7.90
  -2   9   1   62.19    6.50
   1  -9  -1  123.89    9.40
  -1   9   1  126.19    8.90
   0  -9  -1    3.30    2.90
   0   9   1   -1.40    2.90
  -1  -9  -1    6.40    3.10
  -1  -9  -1    9.80    3.10
   1   9   1    4.20    3.20
  -2  -9  -1  446.46   21.20
  -2  -9  -1  458.95   20.30
   2   9   1  447.06   21.30
  -3  -9  -1   31.50    5.10
  -3  -9  -1   19.50    4.30
   3   9   1   28.10    5.00
  -4  -9  -1   31.90    5.50
  -4  -9  -1   25.00    4.80
   4   9   1   26.70    5.30
  -5  -9  -1   55.19    8.00
  -5  -9  -1   68.49    7.50
   5   9   1   58.59    7.40
   5   9   1   65.79    7.70
  -6  -9  -1   -0.90    2.90
  -6  -9  -1   -1.30    4.20
   6   9   1   -1.30    3.60
   6   9   1   -1.00    3.70
  -7  -9  -1   94.59   10.40
   7   9   1   85.19    8.90
   7   9   1   82.89    9.00
  -8  -9  -1   18.60    5.80
   8   9   1   15.80    5.00
   8   9   1   11.00    4.10
   5 -10  -1   15.20    5.80
  -5  10   1    6.20    4.20
   4 -10  -1  158.88   12.90
  -4  10   1  154.38   11.30
   3 -10  -1   -2.40    4.40
  -3  10   1    4.00    3.90
   2 -10  -1  137.89   11.50
  -2  10   1  142.69   10.40
   1 -10  -1  173.48   12.10
  -1  10   1  170.38   11.50
   0 -10  -1  127.09   10.10
   0  10   1  132.79    9.90
  -1 -10  -1  675.43   30.60
   1  10   1  700.23   30.70
  -2 -10  -1   23.70    5.00
  -2 -10  -1   40.20    5.00
   2  10   1   26.80    5.40
  -3 -10  -1   90.09    7.80
  -3 -10  -1   82.79    8.30
   3  10   1   94.39    8.80
  -4 -10  -1  113.99    9.50
  -4 -10  -1   98.99    8.90
   4  10   1   97.89    9.10
  -5 -10  -1    0.30    4.10
  -5 -10  -1    3.40    3.90
   5  10   1    1.50    3.70
   5  10   1   -3.40    2.90
  -6 -10  -1   26.40    6.50
  -6 -10  -1   23.10    5.70
   6  10   1   27.00    5.80
   6  10   1   15.20    4.90
  -7 -10  -1    5.50    4.80
  -7 -10  -1    9.50    5.00
   7  10   1   10.30    5.30
   7  10   1   16.40    4.90
   4 -11  -1    5.10    5.60
  -4  11   1   -2.80    4.60
   3 -11  -1   79.09   10.20
  -3  11   1   68.29    8.80
   2 -11  -1   86.99    9.80
  -2  11   1   82.79    8.50
   1 -11  -1   -1.10    4.20
  -1  11   1    1.40    3.80
   0 -11  -1   26.70    6.00
   0  11   1   38.80    6.60
  -1 -11  -1  244.08   14.80
   1  11   1  233.58   14.50
  -2 -11  -1   47.80    5.40
  -2 -11  -1   25.00    5.50
   2  11   1   43.00    6.70
  -3 -11  -1   41.60    5.70
  -3 -11  -1   44.60    6.70
   3  11   1   37.90    6.90
  -4 -11  -1   37.90    6.30
  -4 -11  -1   48.40    7.20
   4  11   1   57.19    8.10
  -5 -11  -1   74.89    9.00
  -5 -11  -1   74.29    8.90
   5  11   1   79.89    9.30
   5  11   1   73.19    9.00
  -6 -11  -1   54.89    8.00
  -6 -11  -1   45.20    7.40
   6  11   1   39.20    7.20
   6  11   1   46.00    6.70
   2 -12  -1   14.40    5.30
  -2  12   1   10.60    4.70
   1 -12  -1   35.10    7.00
  -1  12   1   35.30    6.60
   0 -12  -1   96.29   10.20
   0  12   1  100.59    9.70
  -1 -12  -1   11.20    4.80
   1  12   1   16.60    5.60
  -2 -12  -1   36.70    7.10
   2  12   1   46.10    7.30
  -3 -12  -1  178.18   10.70
  -3 -12  -1  170.98   12.80
   3  12   1  156.88   12.70
  -4 -12  -1   22.10    4.70
  -4 -12  -1   16.40    5.60
   4  12   1   17.40    5.70
  -5 -12  -1   49.40    7.30
  -5 -12  -1   61.89    8.20
   5  12   1   53.39    7.90
   5  12   1   35.90    7.30
   0 -13  -1   56.79    8.70
   0  13   1   45.70    7.60
  -1 -13  -1   33.30    7.20
   1  13   1   31.00    6.80
  -2 -13  -1  103.99   11.10
   2  13   1  111.29   11.00
   4  12  -2   12.50    5.50
  -4 -12   2   12.30    5.00
  -4 -12   2   18.50    4.20
   3  12  -2   89.29    9.70
  -3 -12   2   85.79    9.40
   2  12  -2   95.99    9.90
  -2 -12   2   91.49    9.80
   1  12  -2  116.49   10.30
  -1 -12   2  100.39   10.50
   0  12  -2   63.69    8.80
   0 -12   2   75.09    9.10
  -1  12  -2   -4.30    4.00
   1 -12   2    2.50    4.40
  -2  12  -2   41.30    7.60
   2 -12   2   43.20    7.50
   6  11  -2   18.30    5.80
   6  11  -2   10.50    5.40
  -6 -11   2   16.10    5.10
  -6 -11   2   13.70    4.60
   5  11  -2    0.60    4.20
   5  11  -2   -0.30    4.20
  -5 -11   2    8.70    3.80
  -5 -11   2    0.90    4.00
   4  11  -2   11.00    4.80
  -4 -11   2   11.10    4.80
  -4 -11   2   16.30    3.60
   3  11  -2   58.59    7.90
  -3 -11   2   61.59    8.10
  -3 -11   2   64.39    5.80
   2  11  -2   83.19    8.60
  -2 -11   2   91.59    9.20
   1  11  -2   91.79    8.80
  -1 -11   2   94.79    9.60
   0  11  -2   -7.80    3.10
   0 -11   2   -4.20    3.30
  -1  11  -2    5.20    4.40
   1 -11   2    6.00    4.40
  -2  11  -2  143.79   11.40
   2 -11   2  143.89   12.20
  -3  11  -2   -0.80    4.20
   3 -11   2    7.70    5.00
  -4  11  -2   30.00    6.50
   4 -11   2   33.00    7.50
   7  10  -2  100.39   11.20
   7  10  -2  102.19    9.70
  -7 -10   2  101.99   10.40
  -7 -10   2   99.49   10.30
   6  10  -2   -3.00    4.00
   6  10  -2    4.30    4.00
  -6 -10   2    3.40    4.10
  -6 -10   2   -4.30    3.30
   5  10  -2   55.69    7.30
   5  10  -2   63.29    8.10
  -5 -10   2   63.69    8.10
  -5 -10   2   57.69    7.30
   4  10  -2   34.60    5.60
  -4 -10   2   22.20    5.00
  -4 -10   2   37.40    5.30
   3  10  -2   31.40    5.70
  -3 -10   2   21.30    4.90
  -3 -10   2   34.20    4.50
   2  10  -2   98.39    8.60
  -2 -10   2   85.99    8.30
   1  10  -2   89.59    8.10
  -1 -10   2   87.39    8.50
   0  10  -2   21.30    5.00
   0 -10   2   15.20    4.40
  -1  10  -2  252.67   14.40
   1 -10   2  247.98   15.20
  -2  10  -2    5.10    3.80
   2 -10   2    6.10    4.20
  -3  10  -2   34.20    5.80
   3 -10   2   39.00    7.00
  -4  10  -2   63.99    7.90
   4 -10   2   63.79    9.20
  -5  10  -2   15.50    5.50
   5 -10   2   21.00    6.50
   7   9  -2    3.00    4.40
   7   9  -2   -2.20    3.70
  -7  -9   2    0.20    3.90
   6   9  -2   10.70    4.80
   6   9  -2   11.50    4.50
  -6  -9   2   13.50    4.50
  -6  -9   2   13.20    4.60
   5   9  -2  200.48   13.20
   5   9  -2  204.28   12.50
  -5  -9   2  217.78   13.00
  -5  -9   2  198.58   13.10
   4   9  -2    6.20    3.70
  -4  -9   2    2.80    2.90
  -4  -9   2   -1.50    3.10
   3   9  -2   51.59    6.50
  -3  -9   2   60.69    6.70
  -3  -9   2   59.69    5.70
   2   9  -2   94.99    7.70
  -2  -9   2  100.19    6.50
  -2  -9   2   88.29    8.00
   1   9  -2   17.10    4.20
  -1  -9   2   12.90    3.70
   0   9  -2  169.88   10.50
   0  -9   2  168.38   11.00
  -1   9  -2  102.39    8.10
   1  -9   2  102.09    8.80
  -2   9  -2   83.69    7.70
   2  -9   2   73.39    8.00
  -3   9  -2   47.20    6.10
   3  -9   2   43.40    7.00
  -4   9  -2  346.17   17.90
   4  -9   2  363.26   19.80
  -5   9  -2   76.79    8.30
   5  -9   2   90.99   10.50
  -6   9  -2   48.70    6.90
   6  -9   2   76.19    9.90
   8   8  -2   16.40    4.10
   8   8  -2   11.40    5.20
  -8  -8   2   16.90    4.90
   7   8  -2   -2.10    3.90
   7   8  -2    1.80    3.20
  -7  -8   2   -2.70    2.90
   6   8  -2  323.07   17.80
   6   8  -2  339.47   16.80
  -6  -8   2  324.97   17.80
  -6  -8   2  327.97   18.40
   5   8  -2   41.40    6.00
   5   8  -2   45.40    5.90
  -5  -8   2   39.40    5.80
  -5  -8   2   50.69    6.50
   4   8  -2   60.19    6.20
   4   8  -2   61.39    6.40
  -4  -8   2   39.60    5.40
  -4  -8   2   59.39    6.30
   3   8  -2  181.28   10.50
  -3  -8   2  188.08   10.20
  -3  -8   2  170.88   10.70
   2   8  -2   19.20    3.70
  -2  -8   2   17.60    3.00
  -2  -8   2   15.70    3.40
   1   8  -2  213.18   11.50
  -1  -8   2  208.38   11.80
   0   8  -2  108.09    7.60
   0  -8   2  111.39    7.90
  -1   8  -2   15.00    3.30
   1  -8   2   14.00    3.50
  -2   8  -2  131.89    8.70
   2  -8   2  128.19    9.30
  -3   8  -2  267.57   14.00
   3  -8   2  265.37   15.30
  -4   8  -2  487.95   22.50
   4  -8   2  502.85   24.40
  -5   8  -2  225.18   13.00
   5  -8   2  217.78   14.50
  -6   8  -2    8.10    4.10
   6  -8   2    3.40    4.70
  -7   8  -2    2.60    4.80
   7  -8   2   -2.00    5.00
   8   7  -2   12.80    4.50
   8   7  -2   18.30    3.50
  -8  -7   2   15.90    5.50
   7   7  -2   38.30    5.10
   7   7  -2   34.30    5.90
  -7  -7   2   39.40    6.70
   6   7  -2    7.00    3.60
   6   7  -2    7.80    2.90
  -6  -7   2    8.70    3.90
  -6  -7   2   10.50    3.80
   5   7  -2   -0.60    2.50
   5   7  -2    1.80    2.60
  -5  -7   2   -1.50    2.60
  -5  -7   2    2.60    2.70
   4   7  -2  100.39    7.40
   4   7  -2  113.49    8.00
  -4  -7   2  112.49    8.20
  -4  -7   2  117.99    8.30
   3   7  -2  281.47   13.60
  -3  -7   2  267.37   13.90
  -3  -7   2  282.27   13.70
   2   7  -2   33.00    4.20
  -2  -7   2   31.40    4.10
  -2  -7   2   30.40    3.60
   1   7  -2  458.65   20.40
  -1  -7   2  467.85   18.80
  -1  -7   2  466.25   20.80
   0   7  -2    6.10    2.20
   0  -7   2    2.80    2.00
  -1   7  -2    9.80    2.70
   1  -7   2    6.40    2.40
  -2   7  -2    1.30    2.30
   2  -7   2    2.80    2.60
  -3   7  -2   51.59    5.10
   3  -7   2   36.80    5.70
  -4   7  -2   68.69    6.20
   4  -7   2   68.69    7.80
  -5   7  -2  360.66   17.40
   5  -7   2  371.06   19.40
  -6   7  -2  120.99    8.70
   6  -7   2  125.29   10.70
  -7   7  -2   84.29    7.70
   7  -7   2   91.79   10.90
   9   6  -2   39.60    7.10
  -9  -6   2   68.69    9.70
   8   6  -2   74.29    5.90
   8   6  -2   77.19    8.50
  -8  -6   2   77.59    9.20
   7   6  -2  190.68   10.00
   7   6  -2  179.18   11.80
  -7  -6   2  162.78   12.60
   6   6  -2   12.10    2.90
   6   6  -2    4.70    3.30
  -6  -6   2   11.50    4.00
   5   6  -2  163.38    9.10
   5   6  -2  147.89    9.60
  -5  -6   2  146.49    9.50
  -5  -6   2  152.78   10.40
   4   6  -2  104.79    7.20
   4   6  -2   95.79    6.50
  -4  -6   2   96.09    7.10
  -4  -6   2   96.69    7.40
   3   6  -2   29.60    3.80
  -3  -6   2   29.20    4.00
  -3  -6   2   33.60    4.10
   2   6  -2  203.28   10.40
  -2  -6   2  203.78   10.80
  -2  -6   2  217.68   10.30
   1   6  -2  527.95   23.00
   1   6  -2  598.84   23.90
  -1  -6   2  586.94   22.70
  -1  -6   2  574.44   24.20
   0   6  -2  822.92   33.10
   0  -6   2  822.42   33.50
  -1   6  -2 1025.10   40.60
   1  -6   2 1031.10   41.20
  -2   6  -2   84.49    5.90
   2  -6   2   90.99    6.80
  -3   6  -2  275.67   13.20
   3  -6   2  279.97   14.40
  -4   6  -2   79.99    6.00
   4  -6   2   90.39    7.90
  -5   6  -2    0.10    2.40
   5  -6   2   -2.20    2.90
  -6   6  -2  200.68   11.10
  -6   6  -2  200.88   10.40
   6  -6   2  206.58   13.60
  -7   6  -2   52.49    5.40
  -7   6  -2   45.40    5.60
   7  -6   2   41.40    7.60
  -8   6  -2    2.00    3.70
  -8   6  -2   21.80    3.30
   8  -6   2   13.00    6.50
   9   5  -2   -1.60    4.20
  -9  -5   2   -4.00    3.50
   8   5  -2  145.79   11.20
   8   5  -2  161.58    8.30
  -8  -5   2  173.78   13.10
   7   5  -2  114.39    6.80
   7   5  -2  110.49    8.80
  -7  -5   2  122.69   10.40
   6   5  -2  101.69    6.40
   6   5  -2   88.89    7.30
  -6  -5   2  104.29    8.90
   5   5  -2  428.46   18.20
   5   5  -2  412.86   19.20
  -5  -5   2  426.96   20.50
  -5  -5   2  412.46   19.40
   4   5  -2   96.89    6.50
   4   5  -2   93.09    5.90
  -4  -5   2   87.39    6.50
  -4  -5   2   86.19    6.80
   3   5  -2   36.10    3.60
  -3  -5   2   41.10    4.30
  -3  -5   2   32.40    3.70
   2   5  -2   29.80    3.10
   2   5  -2   26.20    3.00
  -2  -5   2   26.50    3.10
  -2  -5   2   23.70    3.10
   1   5  -2   14.30    2.40
   1   5  -2   17.40    2.50
  -1  -5   2   11.20    2.40
  -1  -5   2   12.10    1.90
   0   5  -2    5.60    1.90
   0  -5   2    8.80    2.20
  -1   5  -2  218.38   10.50
   1  -5   2  231.68   11.00
  -2   5  -2  202.68    9.80
   2  -5   2  190.78   10.30
   2  -5   2  205.98    9.80
  -3   5  -2  467.85   19.90
   3  -5   2  476.75   20.00
   3  -5   2  466.25   20.90
  -4   5  -2   19.10    3.10
   4  -5   2   17.00    3.00
   4  -5   2   15.90    3.90
  -5   5  -2  266.77   12.40
  -5   5  -2  242.78   11.80
   5  -5   2  250.17   13.90
   5  -5   2  251.07   12.20
  -6   5  -2   68.19    5.80
  -6   5  -2   62.49    5.80
   6  -5   2   65.19    8.00
  -7   5  -2    5.60    2.30
  -7   5  -2    0.00    2.50
   7  -5   2   -3.20    3.90
  -8   5  -2   23.80    4.40
  -8   5  -2   20.70    3.90
   8  -5   2   21.10    6.90
   9   4  -2   35.00    6.00
  -9  -4   2   36.50    6.90
   8   4  -2    3.20    3.70
  -8  -4   2   -2.60    3.10
   7   4  -2    3.70    1.70
   7   4  -2   10.50    2.10
   7   4  -2    5.70    3.20
  -7  -4   2    7.00    3.60
   6   4  -2  242.88   10.80
   6   4  -2  219.38   12.40
  -6  -4   2  247.28   14.20
   5   4  -2  268.57   11.50
   5   4  -2  257.67   12.60
  -5  -4   2  223.28   13.40
   4   4  -2  336.67   14.60
   4   4  -2  348.07   15.60
  -4  -4   2  345.57   15.70
  -4  -4   2  339.17   16.40
   3   4  -2  456.35   18.70
   3   4  -2  464.15   19.30
  -3  -4   2  458.55   19.50
  -3  -4   2  441.26   19.80
   2   4  -2 1196.08   48.30
   2   4  -2 1286.87   48.10
  -2  -4   2 1269.97   48.70
  -2  -4   2 1277.87   48.60
   1   4  -2  749.62   29.50
   1   4  -2  780.62   29.90
  -1  -4   2  767.72   30.20
  -1  -4   2  754.92   29.50
   0   4  -2   79.49    4.60
   0  -4   2   73.29    4.70
  -1   4  -2   18.40    2.40
   1  -4   2   23.90    2.90
   1  -4   2   19.50    2.40
  -2   4  -2  184.58    8.80
   2  -4   2  186.98    8.80
  -3   4  -2  449.16   19.40
   3  -4   2  480.95   20.50
   3  -4   2  482.25   19.60
  -4   4  -2   61.29    4.50
  -4   4  -2   63.59    4.30
   4  -4   2   69.89    4.70
   4  -4   2   64.89    5.80
   4  -4   2   52.59    5.10
  -5   4  -2  876.51   35.10
  -5   4  -2  867.01   34.70
   5  -4   2  903.61   34.90
   5  -4   2  851.21   36.30
  -6   4  -2   10.90    2.90
  -6   4  -2   11.50    3.00
   6  -4   2   10.10    4.10
   6  -4   2   13.90    2.80
  -7   4  -2  149.09    8.60
  -7   4  -2  145.29    9.70
   7  -4   2  165.58   11.60
   7  -4   2  145.59    8.40
  -8   4  -2   11.10    3.90
  -8   4  -2    8.90    2.90
   8  -4   2    5.30    4.90
  -9   4  -2   21.90    5.30
   9  -4   2   19.90    6.80
   9   3  -2   78.19    8.80
  -9  -3   2   77.89    9.70
   8   3  -2   21.60    4.70
  -8  -3   2   29.50    6.20
   7   3  -2  118.69    8.50
  -7  -3   2  112.89    9.60
   6   3  -2   58.59    5.50
  -6  -3   2   46.50    3.30
  -6  -3   2   62.69    6.40
   5   3  -2    2.70    1.00
   5   3  -2    1.00    1.70
   5   3  -2    3.50    1.20
  -5  -3   2    1.90    2.20
  -5  -3   2   -0.90    1.00
   4   3  -2   31.40    2.50
   4   3  -2   38.80    2.90
   4   3  -2   38.20    3.70
  -4  -3   2   40.80    4.20
  -4  -3   2   34.70    2.50
   3   3  -2  642.34   25.80
   3   3  -2  647.34   25.00
   3   3  -2  624.34   24.90
  -3  -3   2  660.13   26.60
  -3  -3   2  659.73   26.10
  -3  -3   2  620.84   24.90
   2   3  -2 1038.40   39.10
   2   3  -2 1050.79   39.10
   2   3  -2  974.50   39.60
   2   3  -2 1038.60   40.80
  -2  -3   2 1006.10   38.90
  -2  -3   2 1041.50   39.70
   1   3  -2  928.21   34.10
   1   3  -2  912.51   33.70
   1   3  -2  865.01   33.60
   1   3  -2  901.61   33.60
  -1  -3   2  894.81   33.60
  -1  -3   2  753.92   33.80
  -1  -3   2  887.81   33.60
   0   3  -2   62.39    3.60
   0   3  -2   59.69    3.50
   0   3  -2   54.09    3.40
   0  -3   2   62.99    3.80
   0  -3   2   58.39    3.40
   0  -3   2   64.69    3.50
  -1   3  -2   14.40    1.80
  -1   3  -2   13.50    1.60
  -1   3  -2   15.50    1.80
   1  -3   2    9.00    1.60
   1  -3   2   14.90    1.70
  -2   3  -2  416.96   18.90
  -2   3  -2  425.56   17.90
  -2   3  -2  454.25   18.00
   2  -3   2  452.15   18.50
   2  -3   2  465.15   18.10
  -3   3  -2    1.90    1.30
  -3   3  -2    3.10    1.40
   3  -3   2    2.90    1.60
   3  -3   2    2.40    1.20
   3  -3   2    3.00    1.90
  -4   3  -2  231.48   10.70
  -4   3  -2  243.58   11.20
   4  -3   2  238.88   11.90
   4  -3   2  259.37   11.10
   4  -3   2  224.48   11.40
  -5   3  -2  649.93   27.00
  -5   3  -2  627.64   25.80
   5  -3   2  643.84   26.00
   5  -3   2  650.13   27.40
  -6   3  -2  244.08   13.00
  -6   3  -2  247.48   11.40
   6  -3   2  251.57   13.50
   6  -3   2  236.98   11.50
  -7   3  -2  235.48   11.50
  -7   3  -2  252.47   13.80
   7  -3   2  253.17   11.70
   7  -3   2  237.28   14.20
  -8   3  -2   48.20    4.70
  -8   3  -2   59.59    7.30
   8  -3   2   51.49    4.20
   8  -3   2   48.40    7.20
  -9   3  -2   74.29    8.80
   9  -3   2   61.49    8.80
   9   2  -2   71.69    8.90
  -9  -2   2   92.59   10.40
   8   2  -2  162.98   10.80
  -8  -2   2  143.79   11.80
   7   2  -2  303.37   15.90
  -7  -2   2  341.17   18.10
   6   2  -2   73.09    6.10
  -6  -2   2   74.69    7.00
   5   2  -2  124.39    7.40
  -5  -2   2  130.19    8.50
   4   2  -2   34.10    2.10
   4   2  -2   34.60    2.20
   4   2  -2   37.50    3.40
  -4  -2   2   32.90    2.10
  -4  -2   2   32.40    3.80
   3   2  -2  283.27   11.20
   3   2  -2  262.97   11.00
   3   2  -2  279.27   12.10
  -3  -2   2  275.67   11.00
  -3  -2   2  281.37   12.90
   2   2  -2  907.21   33.50
   2   2  -2  845.62   33.60
   2   2  -2  908.41   32.70
   2   2  -2  922.61   32.70
   2   2  -2  797.52   33.10
  -2  -2   2  881.41   33.80
  -2  -2   2  901.61   32.70
  -2  -2   2  747.33   33.20
   1   2  -2  656.63   24.20
   1   2  -2  610.94   24.50
   1   2  -2  644.34   24.60
   1   2  -2  632.14   24.30
  -1  -2   2  649.93   24.60
  -1  -2   2  623.54   24.20
  -1  -2   2  630.64   24.20
  -1  -2   2  617.24   24.50
   0   2  -2  132.99    6.00
   0   2  -2  128.39    5.60
   0   2  -2  130.69    5.90
   0   2  -2  140.19    6.10
   0  -2   2  134.99    6.00
   0  -2   2  131.39    5.60
   0  -2   2  141.49    6.10
  -1   2  -2 1580.54   59.79
  -1   2  -2 1563.64   59.59
   1  -2   2 1619.44   59.79
   1  -2   2 1605.94   59.79
  -2   2  -2   42.20    2.90
  -2   2  -2   48.60    3.00
  -2   2  -2   43.00    2.90
   2  -2   2   47.40    3.00
   2  -2   2   50.59    3.40
   2  -2   2   46.10    3.10
  -3   2  -2  642.84   24.60
  -3   2  -2  631.84   24.70
   3  -2   2  564.14   24.70
   3  -2   2  631.84   25.00
   3  -2   2  636.54   24.60
  -4   2  -2    5.80    1.40
  -4   2  -2    5.70    2.00
   4  -2   2    5.10    1.50
   4  -2   2    4.70    2.00
  -5   2  -2   15.00    3.30
   5  -2   2   11.50    2.20
   5  -2   2   12.80    2.80
  -6   2  -2  588.04   25.50
   6  -2   2  550.54   24.90
   6  -2   2  583.74   23.40
  -7   2  -2   31.60    3.80
  -7   2  -2   42.70    5.90
   7  -2   2   32.10    3.60
   7  -2   2   30.40    5.10
  -8   2  -2    5.70    2.50
  -8   2  -2   11.40    4.20
   8  -2   2   12.20    2.40
   8  -2   2   10.80    4.80
  -9   2  -2  171.58   12.70
   9  -2   2  160.08   12.70
   9   1  -2   -0.80    3.90
  -9  -1   2   -2.40    3.70
   8   1  -2  135.09   10.20
  -8  -1   2  150.18   11.50
   7   1  -2   40.90    5.50
  -7  -1   2   33.30    5.60
   6   1  -2   36.30    4.50
  -6  -1   2   43.30    5.40
   5   1  -2  595.64   25.10
  -5  -1   2  610.04   26.40
   4   1  -2   83.29    5.30
  -4  -1   2   80.99    5.80
   3   1  -2  100.19    5.40
  -3  -1   2   96.09    5.90
   2   1  -2  158.88    6.20
   2   1  -2  160.88    6.20
   2   1  -2  151.98    7.00
   2   1  -2  162.38    7.00
   2   1  -2  148.49    7.20
  -2  -1   2  144.39    7.30
  -2  -1   2  143.69    6.80
   1   1  -2  425.86   16.00
   1   1  -2  390.56   16.20
   1   1  -2  414.46   15.70
   1   1  -2  404.46   16.10
   1   1  -2  436.36   15.80
  -1  -1   2  410.46   16.10
  -1  -1   2  396.46   16.30
  -1  -1   2  409.06   15.70
   0   1  -2  335.67   13.20
   0   1  -2  339.27   13.10
   0   1  -2  341.37   13.30
   0   1  -2  348.67   13.20
   0  -1   2  338.97   13.20
   0  -1   2  336.17   13.10
   0  -1   2  336.37   13.30
  -1   1  -2  641.64   24.50
  -1   1  -2  659.63   24.20
  -1   1  -2  619.04   24.10
   1  -1   2  630.84   24.40
   1  -1   2  633.54   24.20
  -2   1  -2 1191.38   43.90
  -2   1  -2 1167.38   44.30
  -2   1  -2 1162.48   44.00
   2  -1   2 1089.89   44.10
   2  -1   2 1185.28   44.00
   2  -1   2 1181.88   44.00
  -3   1  -2   54.09    3.40
  -3   1  -2   56.19    4.10
  -3   1  -2   55.09    3.40
   3  -1   2   53.59    4.20
   3  -1   2   57.89    3.80
   3  -1   2   60.19    3.50
  -4   1  -2 1629.94   62.49
  -4   1  -2 1573.24   61.29
   4  -1   2 1624.94   61.79
   4  -1   2 1653.93   61.29
  -5   1  -2  424.46   19.50
  -5   1  -2  458.85   20.60
   5  -1   2  500.45   20.10
   5  -1   2  467.25   19.00
  -6   1  -2   13.00    3.90
   6  -1   2   12.40    3.30
   6  -1   2   16.90    2.50
  -7   1  -2   11.30    3.80
   7  -1   2    7.70    3.50
   7  -1   2    9.00    2.10
  -8   1  -2   39.10    6.50
   8  -1   2   31.30    5.30
   8  -1   2   31.10    3.50
  -9   1  -2  198.38   14.00
   9  -1   2  198.58   13.40
   9   0  -2   22.10    6.10
  -9   0   2   27.30    5.90
   8   0  -2   32.90    6.00
  -8   0   2   35.00    6.20
   7   0  -2   -0.90    2.70
  -7   0   2   -2.40    2.70
   6   0  -2  567.14   24.70
  -6   0   2  575.04   26.00
   5   0  -2  371.86   16.60
  -5   0   2  359.76   17.30
   4   0  -2  333.97   14.60
  -4   0   2  329.57   15.30
   3   0  -2  395.46   16.30
  -3   0   2  390.46   16.90
   2   0  -2    5.30    1.20
   2   0  -2    5.00    1.10
  -2   0   2    6.00    1.30
  -2   0   2    7.60    1.30
   1   0  -2  371.76   14.30
   1   0  -2  382.66   14.70
   1   0  -2  375.96   15.10
  -1   0   2  372.26   15.10
  -1   0   2  384.06   14.30
  -1   0   2  381.36   14.70
   0   0  -2  138.09    5.50
   0   0   2  123.99    5.40
  -1   0  -2   64.89    3.30
  -1   0  -2   58.29    3.00
  -1   0  -2   63.29    2.60
   1   0   2   59.29    3.20
   1   0   2   61.59    2.60
   1   0   2   55.09    3.00
  -2   0  -2 2210.68   83.79
  -2   0  -2 2293.87   83.49
  -2   0  -2 2383.36   84.49
   2   0   2 2246.28   83.49
   2   0   2 2137.39   84.19
   2   0   2 2224.88   83.79
  -3   0  -2  748.13   29.60
  -3   0  -2  776.42   30.60
  -3   0  -2  780.82   29.70
   3   0   2  792.52   29.70
   3   0   2  722.13   30.60
   3   0   2  784.82   29.60
  -4   0  -2 1296.47   50.59
  -4   0  -2 1244.58   49.10
   4   0   2 1295.47   49.20
   4   0   2 1336.77   49.60
  -5   0  -2  884.11   37.00
  -5   0  -2  998.00   39.30
   5   0   2  971.50   37.90
   5   0   2  982.30   37.20
  -6   0  -2   81.29    7.40
   6   0   2   86.39    5.20
   6   0   2   93.39    6.60
  -7   0  -2   70.19    7.50
   7   0   2   82.99    7.10
   7   0   2   78.89    5.10
  -8   0  -2   35.20    6.50
   8   0   2   30.20    3.50
   8   0   2   26.60    5.50
  -9   0  -2   16.50    5.20
   9   0   2   17.80    2.70
   9   0   2    5.50    4.50
 -10   0  -2   30.50    6.70
  10   0   2   30.60    6.60
   9  -1  -2   59.59    8.10
  -9   1   2   50.69    8.20
   8  -1  -2  124.69   10.40
  -8   1   2  158.98   11.60
   7  -1  -2    4.20    3.30
  -7   1   2    3.90    3.20
   6  -1  -2   54.39    5.90
  -6   1   2   68.39    6.30
   5  -1  -2    4.90    2.30
  -5   1   2    5.00    2.20
   4  -1  -2  105.89    6.20
  -4   1   2   91.79    6.20
   3  -1  -2  648.04   27.00
   3  -1  -2  699.73   26.70
  -3   1   2  668.93   27.10
   2  -1  -2  298.87   12.20
   2  -1  -2  288.77   12.40
  -2   1   2  304.27   12.60
  -2   1   2  285.97   12.10
   1  -1  -2 2387.46   88.09
   1  -1  -2 2364.46   87.39
   1  -1  -2 2403.26   87.69
  -1   1   2 2335.57   87.69
  -1   1   2 2373.16   87.39
  -1   1   2 2323.47   87.99
   0  -1  -2    4.90    0.60
   0  -1  -2    4.60    0.80
   0  -1  -2    4.60    0.80
   0   1   2    4.30    0.70
   0   1   2    4.70    0.60
   0   1   2    4.60    0.80
  -1  -1  -2   29.50    1.50
  -1  -1  -2   34.40    2.50
  -1  -1  -2   27.90    1.90
   1   1   2   29.40    1.50
   1   1   2   28.70    2.00
   1   1   2   29.90    1.50
   1   1   2   29.70    2.20
  -2  -1  -2 2346.57   86.79
  -2  -1  -2 2270.57   87.19
  -2  -1  -2 2538.45   88.09
   2   1   2 2235.58   87.79
   2   1   2 2289.67   87.19
   2   1   2 2287.87   86.89
   2   1   2 2412.86   86.79
  -3  -1  -2 1139.39   43.30
  -3  -1  -2 1036.80   42.00
  -3  -1  -2 1135.89   41.90
   3   1   2 1110.99   42.10
   3   1   2 1046.40   43.10
   3   1   2 1147.59   42.00
  -4  -1  -2  739.23   28.90
  -4  -1  -2  714.83   27.10
   4   1   2  586.84   26.80
   4   1   2  722.13   27.40
  -5  -1  -2  640.04   27.40
  -5  -1  -2  724.93   29.90
   5   1   2  694.13   27.40
   5   1   2  721.73   28.10
  -6  -1  -2  292.77   15.90
   6   1   2  309.67   13.40
   6   1   2  313.57   14.60
  -7  -1  -2  205.38   13.30
   7   1   2  214.28   10.10
   7   1   2  208.88   11.60
  -8  -1  -2   -0.70    3.50
   8   1   2    3.80    3.30
   8   1   2    0.90    1.80
  -9  -1  -2   71.09    9.70
   9   1   2   70.89    5.20
   9   1   2   73.09    8.30
 -10  -1  -2    6.80    5.00
  10   1   2    4.30    5.00
   9  -2  -2   86.39   10.10
  -9   2   2   91.79   10.00
   8  -2  -2   50.79    7.10
  -8   2   2   49.70    7.30
   7  -2  -2  219.38   12.90
  -7   2   2  203.28   12.80
   6  -2  -2   45.90    5.60
  -6   2   2   48.90    5.50
   5  -2  -2  172.98    9.60
  -5   2   2  171.58    9.90
   4  -2  -2   89.59    6.00
  -4   2   2   95.99    6.10
   3  -2  -2  395.96   16.50
   3  -2  -2  379.26   16.50
  -3   2   2  388.86   15.00
  -3   2   2  378.36   14.90
  -3   2   2  394.46   16.50
   2  -2  -2  809.92   30.50
   2  -2  -2  768.82   30.50
   2  -2  -2  794.12   29.50
  -2   2   2  749.33   30.30
  -2   2   2  788.82   30.50
  -2   2   2  788.72   29.70
   1  -2  -2 1232.78   46.50
   1  -2  -2 1247.68   46.30
   1  -2  -2 1213.58   46.10
   1  -2  -2 1246.08   46.50
  -1   2   2 1230.78   46.20
  -1   2   2 1255.07   46.50
  -1   2   2 1194.18   46.40
   0  -2  -2 1923.11   69.59
   0  -2  -2 1912.91   69.49
   0  -2  -2 1796.12   69.59
   0   2   2 1873.61   69.69
   0   2   2 1890.61   69.49
   0   2   2 1806.62   69.39
  -1  -2  -2 2525.05   91.89
  -1  -2  -2 2368.16   92.29
  -1  -2  -2 2606.34   92.59
   1   2   2 2487.85   92.39
   1   2   2 2402.06   92.39
   1   2   2 2487.55   91.89
  -2  -2  -2  361.16   15.00
  -2  -2  -2  333.97   14.00
  -2  -2  -2  344.57   13.80
   2   2   2  350.96   14.10
   2   2   2  330.07   13.70
   2   2   2  363.96   13.70
   2   2   2  322.07   14.60
  -3  -2  -2  908.51   35.60
  -3  -2  -2  899.51   35.80
  -3  -2  -2  975.50   37.40
   3   2   2  918.51   35.90
   3   2   2  951.90   36.00
   3   2   2  937.11   35.70
  -4  -2  -2   53.29    5.30
  -4  -2  -2   59.09    3.70
   4   2   2   49.00    3.90
   4   2   2   57.69    3.80
  -5  -2  -2    0.00    2.80
   5   2   2    1.50    1.40
   5   2   2    0.50    1.50
  -6  -2  -2  355.16   18.10
   6   2   2  350.06   15.20
   6   2   2  346.57   16.00
  -7  -2  -2  131.59   10.40
   7   2   2  123.79    8.20
   7   2   2  115.59    6.80
  -8  -2  -2   31.80    6.40
   8   2   2   33.60    5.20
   8   2   2   29.10    3.50
  -9  -2  -2  178.68   14.30
   9   2   2  182.18   11.90
   9   2   2  184.98    9.20
 -10  -2  -2    2.50    4.70
  10   2   2   -1.10    4.40
   9  -3  -2   10.20    5.70
  -9   3   2    8.30    4.30
   8  -3  -2  158.48   12.10
  -8   3   2  152.58   11.60
   7  -3  -2   84.69    8.50
  -7   3   2   96.89    8.20
   6  -3  -2  175.78   10.60
  -6   3   2  151.28    9.90
   5  -3  -2  319.77   15.40
  -5   3   2  319.77   15.30
   4  -3  -2   20.10    3.30
  -4   3   2   20.70    1.90
  -4   3   2   20.40    3.10
  -4   3   2   19.70    2.10
   3  -3  -2  168.08    8.40
   3  -3  -2  175.48    8.90
   3  -3  -2  171.98    7.40
  -3   3   2  170.98    8.50
  -3   3   2  173.18    7.50
  -3   3   2  172.58    7.70
   2  -3  -2   21.70    2.20
   2  -3  -2   22.70    1.90
   2  -3  -2   23.40    2.20
   2  -3  -2   23.00    2.90
  -2   3   2   19.10    2.00
  -2   3   2   21.00    2.20
   1  -3  -2   56.79    3.20
   1  -3  -2   51.39    3.10
   1  -3  -2   56.69    3.30
   1  -3  -2   51.69    3.60
  -1   3   2   51.99    3.30
  -1   3   2   53.09    3.30
   0  -3  -2   89.09    4.50
   0  -3  -2   79.59    4.30
   0  -3  -2   86.49    4.50
   0   3   2   82.79    4.30
   0   3   2   88.89    4.60
   0   3   2   84.79    4.20
  -1  -3  -2  783.12   31.80
  -1  -3  -2  905.71   32.30
  -1  -3  -2  831.22   31.70
   1   3   2  781.42   31.80
   1   3   2  828.92   32.00
   1   3   2  825.32   31.60
  -2  -3  -2  519.25   20.90
  -2  -3  -2  559.64   21.90
  -2  -3  -2  554.24   20.80
   2   3   2  445.86   20.50
   2   3   2  563.24   21.20
   2   3   2  500.85   21.40
  -3  -3  -2  751.52   29.40
  -3  -3  -2  795.02   31.00
  -3  -3  -2  706.73   29.40
   3   3   2  737.43   29.40
   3   3   2  748.23   29.20
   3   3   2  757.72   29.60
  -4  -3  -2   17.80    3.60
   4   3   2   19.90    2.70
   4   3   2   16.80    2.50
  -5  -3  -2  224.98   13.00
   5   3   2  232.38   10.90
   5   3   2  238.58   11.20
  -6  -3  -2   60.89    7.60
   6   3   2   72.69    5.70
   6   3   2   85.69    5.40
  -7  -3  -2   -0.90    3.70
   7   3   2    0.30    2.50
   7   3   2   -2.50    1.70
  -8  -3  -2   94.59   10.50
   8   3   2   84.39    7.50
   8   3   2   93.59    5.90
  -9  -3  -2  177.08   14.10
   9   3   2  174.38    9.10
   9   3   2  178.68   11.90
 -10  -3  -2   33.40    7.70
  10   3   2   29.90    6.50
   9  -4  -2    5.40    6.10
  -9   4   2   19.40    5.10
   8  -4  -2    9.60    5.30
  -8   4   2    6.70    3.90
   7  -4  -2   -3.30    4.00
  -7   4   2    0.50    2.70
   6  -4  -2  153.48   10.70
  -6   4   2  158.28    9.90
  -6   4   2  156.98    7.30
   5  -4  -2  140.39    9.10
  -5   4   2  130.69    6.60
  -5   4   2  122.49    6.30
  -5   4   2  129.19    8.10
   4  -4  -2  255.17   12.80
  -4   4   2  259.47   12.00
  -4   4   2  251.17   11.00
  -4   4   2  231.08   10.60
   3  -4  -2  356.06   15.20
   3  -4  -2  355.16   15.00
   3  -4  -2  368.66   16.20
   3  -4  -2  340.57   14.50
  -3   4   2  355.86   14.80
  -3   4   2  344.17   14.50
  -3   4   2  355.36   15.20
   2  -4  -2  527.45   21.00
   2  -4  -2  506.25   21.10
   2  -4  -2  544.05   20.90
   2  -4  -2  529.75   22.10
  -2   4   2  537.65   21.10
  -2   4   2  524.75   21.20
  -2   4   2  523.95   21.00
   1  -4  -2  823.62   32.70
   1  -4  -2  827.72   31.70
   1  -4  -2  858.51   32.10
   1  -4  -2  805.62   32.10
  -1   4   2  834.42   31.70
  -1   4   2  825.32   32.40
   0  -4  -2  117.59    6.10
   0  -4  -2  119.19    6.00
   0  -4  -2  111.49    5.80
   0   4   2  115.39    5.40
   0   4   2  119.59    6.10
   0   4   2  109.29    5.80
  -1  -4  -2    0.50    1.70
  -1  -4  -2    0.80    0.90
   1   4   2    2.20    1.30
   1   4   2   -0.40    0.70
   1   4   2   -0.10    1.00
  -2  -4  -2  294.07   12.00
  -2  -4  -2  276.07   13.00
   2   4   2  279.57   12.20
   2   4   2  237.88   12.20
   2   4   2  269.17   11.80
  -3  -4  -2  469.65   19.30
  -3  -4  -2  465.65   20.60
   3   4   2  452.25   19.30
   3   4   2  459.85   19.00
  -4  -4  -2   69.19    6.40
  -4  -4  -2   67.09    4.90
   4   4   2   72.69    4.90
   4   4   2   66.39    4.80
  -5  -4  -2 1351.56   53.89
   5   4   2 1338.87   51.79
   5   4   2 1303.07   51.69
  -6  -4  -2  115.49    9.60
   6   4   2  117.99    7.50
   6   4   2  109.09    6.80
  -7  -4  -2  146.19   11.70
   7   4   2  149.29    8.50
   7   4   2  151.88    9.40
  -8  -4  -2   54.39    8.60
   8   4   2   45.50    4.50
   8   4   2   37.00    5.60
  -9  -4  -2   28.70    6.80
   9   4   2   24.50    3.50
   9   4   2   20.00    4.80
   8  -5  -2   16.90    6.00
  -8   5   2   16.00    3.90
   7  -5  -2   52.09    7.50
  -7   5   2   65.99    6.40
   6  -5  -2   48.90    6.80
  -6   5   2   48.00    5.20
  -6   5   2   53.79    4.40
   5  -5  -2   -1.70    2.50
  -5   5   2    0.80    2.00
  -5   5   2    0.60    1.80
   4  -5  -2  233.18   10.90
   4  -5  -2  233.78   12.60
  -4   5   2  226.08   10.80
  -4   5   2  227.08   11.10
   3  -5  -2  173.08    8.30
   3  -5  -2  184.48   10.20
   3  -5  -2  164.88    8.40
  -3   5   2  172.78    8.70
  -3   5   2  175.68    8.50
   2  -5  -2  127.59    6.70
   2  -5  -2  135.89    6.60
   2  -5  -2  146.09    8.30
  -2   5   2  145.99    7.50
   1  -5  -2  446.56   17.90
   1  -5  -2  445.56   17.80
   1  -5  -2  446.76   19.00
  -1   5   2  427.46   18.50
  -1   5   2  441.26   17.60
   0  -5  -2   44.10    4.00
   0  -5  -2   37.00    3.60
   0   5   2   41.90    3.70
   0   5   2   41.10    2.80
  -1  -5  -2   71.69    4.60
  -1  -5  -2   63.69    5.30
   1   5   2   71.59    4.80
   1   5   2   65.29    4.40
  -2  -5  -2  120.59    8.10
  -2  -5  -2  122.79    6.90
   2   5   2  124.79    7.10
  -3  -5  -2   18.80    2.90
  -3  -5  -2   23.40    4.20
   3   5   2   24.40    3.10
  -4  -5  -2  390.46   17.50
  -4  -5  -2  397.16   19.00
   4   5   2  411.76   17.30
   4   5   2  382.26   17.50
  -5  -5  -2  485.45   20.90
  -5  -5  -2  473.95   22.60
   5   5   2  452.95   20.40
   5   5   2  469.45   20.50
  -6  -5  -2  149.59   11.30
   6   5   2  159.28    9.20
   6   5   2  142.29    8.70
  -7  -5  -2  250.17   15.90
   7   5   2  252.57   12.40
   7   5   2  224.78   12.90
  -8  -5  -2   34.30    7.40
   8   5   2   23.30    3.90
   8   5   2   28.90    5.10
  -9  -5  -2   42.00    7.60
   9   5   2   40.40    4.90
   9   5   2   48.40    6.40
   8  -6  -2   83.59   10.20
   8  -6  -2   55.79    8.30
  -8   6   2   76.99    7.20
   7  -6  -2   92.79    8.10
   7  -6  -2  112.79   10.90
  -7   6   2  104.59    6.80
  -7   6   2  108.69    7.80
   6  -6  -2   24.60    5.70
   6  -6  -2   28.60    4.40
  -6   6   2   38.60    4.00
  -6   6   2   33.70    4.50
   5  -6  -2  103.19    9.00
   5  -6  -2   95.09    6.60
  -5   6   2   97.29    6.50
  -5   6   2  105.09    6.70
   4  -6  -2   32.30    5.00
   4  -6  -2   30.80    4.00
  -4   6   2   35.80    3.60
  -4   6   2   29.80    3.80
   3  -6  -2   97.09    7.70
   3  -6  -2   97.09    5.60
   3  -6  -2   98.79    5.70
  -3   6   2  100.29    6.40
   2  -6  -2  656.43   25.00
   2  -6  -2  665.13   27.20
   2  -6  -2  563.64   24.90
  -2   6   2  656.63   26.20
   1  -6  -2  221.58    9.80
   1  -6  -2  220.78   11.20
   1  -6  -2  213.68   10.10
  -1   6   2  220.48   10.90
   0  -6  -2  143.49    7.90
   0  -6  -2  137.59    7.80
   0   6   2  140.69    7.80
   0   6   2  128.79    6.50
  -1  -6  -2  725.83   28.60
  -1  -6  -2  690.73   28.30
   1   6   2  642.24   27.40
   1   6   2  719.63   28.70
  -2  -6  -2   -1.80    2.70
  -2  -6  -2    3.50    2.00
   2   6   2    1.80    1.70
  -3  -6  -2  350.06   16.80
  -3  -6  -2  347.17   15.70
   3   6   2  334.97   15.90
  -4  -6  -2    9.70    4.00
  -4  -6  -2    6.50    2.40
   4   6   2    9.90    2.70
   4   6   2   11.10    2.90
  -5  -6  -2   24.20    3.90
  -5  -6  -2   26.50    5.20
   5   6   2   22.10    3.80
   5   6   2   24.30    3.80
  -6  -6  -2  656.53   30.50
   6   6   2  677.73   28.20
   6   6   2  625.44   27.90
  -7  -6  -2    1.00    4.80
   7   6   2    0.80    2.90
   7   6   2    4.40    2.60
  -8  -6  -2    4.50    5.30
   8   6   2    4.80    2.70
   8   6   2    1.60    3.50
  -9  -6  -2  186.48   14.60
   9   6   2  160.68   12.10
   9   6   2  173.08   10.20
   7  -7  -2   18.20    6.10
   7  -7  -2    0.80    3.60
  -7   7   2    5.70    3.70
  -7   7   2    9.60    2.90
   6  -7  -2    8.10    3.40
   6  -7  -2   11.40    5.10
  -6   7   2   20.40    3.10
  -6   7   2   13.50    2.70
   5  -7  -2   62.19    5.60
   5  -7  -2   62.29    7.90
  -5   7   2   72.49    6.10
   4  -7  -2   -0.30    2.20
   4  -7  -2    3.50    3.80
  -4   7   2    0.40    2.40
   3  -7  -2   69.49    7.10
  -3   7   2   73.59    5.90
   2  -7  -2  158.88    9.90
  -2   7   2  160.88    9.20
   1  -7  -2   -2.30    2.50
   1  -7  -2   -0.80    2.20
  -1   7   2   -1.30    1.80
   0  -7  -2  192.58   10.00
   0  -7  -2  175.18    9.40
   0   7   2  165.78    8.10
   0   7   2  178.28    9.90
  -1  -7  -2   91.59    6.50
  -1  -7  -2   98.19    7.50
   1   7   2   94.89    6.80
  -2  -7  -2   85.39    6.30
  -2  -7  -2   83.59    7.60
   2   7   2   88.59    6.60
  -3  -7  -2  144.99    9.70
  -3  -7  -2  150.18    8.80
   3   7   2  135.39    8.80
  -4  -7  -2  285.87   14.30
  -4  -7  -2  293.27   15.60
   4   7   2  283.97   14.50
  -5  -7  -2  141.29   10.90
  -5  -7  -2  135.29    9.10
   5   7   2  139.09    9.10
   5   7   2  139.39    9.00
  -6  -7  -2   20.80    5.90
  -6  -7  -2   16.80    4.10
   6   7   2   23.00    4.30
   6   7   2   14.80    3.90
  -7  -7  -2    6.60    5.50
   7   7   2   -0.10    3.20
   7   7   2   -1.20    2.80
  -8  -7  -2   24.20    7.00
   8   7   2   31.30    5.20
   8   7   2   25.50    5.50
  -9  -7  -2  111.79   11.90
   9   7   2  108.99   10.50
   9   7   2  110.59    8.60
   7  -8  -2   12.70    6.20
  -7   8   2   21.40    4.80
   6  -8  -2  116.79   11.40
  -6   8   2  115.49    8.30
   5  -8  -2  159.38   12.30
  -5   8   2  138.89    9.30
   4  -8  -2  102.79    9.70
  -4   8   2  100.09    7.50
   3  -8  -2  164.38   11.40
  -3   8   2  167.28   10.10
   2  -8  -2    9.10    3.70
  -2   8   2    1.60    2.70
   1  -8  -2   24.20    4.40
  -1   8   2   24.70    4.20
   0  -8  -2  221.98   11.80
   0   8   2  185.18    9.20
   0   8   2  219.28   11.70
  -1  -8  -2    4.90    2.70
  -1  -8  -2   14.10    3.90
   1   8   2    9.70    3.10
  -2  -8  -2  987.20   41.40
   2   8   2 1054.79   42.10
  -3  -8  -2   40.10    5.90
  -3  -8  -2   44.80    5.30
   3   8   2   39.90    5.20
  -4  -8  -2  106.59    9.10
  -4  -8  -2   98.39    7.80
   4   8   2  107.89    8.20
  -5  -8  -2  637.14   29.50
  -5  -8  -2  635.24   28.00
   5   8   2  632.84   28.20
   5   8   2  629.94   27.80
  -6  -8  -2   50.79    6.70
  -6  -8  -2   70.59    9.60
   6   8   2   54.09    6.90
   6   8   2   65.19    7.00
  -7  -8  -2   50.59    8.70
   7   8   2   38.50    5.90
   7   8   2   40.70    6.00
  -8  -8  -2   30.40    7.60
   8   8   2   25.40    5.40
   8   8   2   29.30    5.60
   6  -9  -2   32.20    7.00
  -6   9   2   20.00    5.10
   5  -9  -2   20.80    6.50
  -5   9   2   30.20    5.40
   4  -9  -2   54.79    7.90
  -4   9   2   63.49    7.10
   3  -9  -2   51.99    7.30
  -3   9   2   56.29    6.50
   2  -9  -2   33.20    6.00
  -2   9   2   29.80    5.00
   1  -9  -2  434.96   20.70
  -1   9   2  406.46   20.00
   0  -9  -2   19.40    4.50
   0   9   2   22.60    4.30
  -1  -9  -2   41.20    5.60
   1   9   2   28.30    4.70
  -2  -9  -2   49.40    6.10
  -2  -9  -2   49.40    6.60
   2   9   2   58.79    6.20
  -3  -9  -2  162.28   10.60
  -3  -9  -2  148.19    9.90
   3   9   2  141.69   10.20
  -4  -9  -2  329.97   17.10
  -4  -9  -2  340.57   17.70
   4   9   2  314.57   17.20
  -5  -9  -2   86.39    9.60
  -5  -9  -2   87.59    8.40
   5   9   2   89.99    8.50
   5   9   2   91.79    8.50
  -6  -9  -2  136.49   11.90
  -6  -9  -2  150.98   11.00
   6   9   2  138.69   10.70
   6   9   2  142.19   10.70
  -7  -9  -2   56.69    8.80
   7   9   2   43.40    6.80
   7   9   2   40.00    6.80
  -8  -9  -2   -1.00    4.60
   8   9   2    0.80    4.00
   8   9   2    5.40    5.00
   5 -10  -2   41.60    7.90
  -5  10   2   34.80    6.10
   4 -10  -2   11.80    5.90
  -4  10   2   24.20    5.90
   3 -10  -2   36.90    7.00
  -3  10   2   27.30    5.50
   2 -10  -2  228.38   14.60
  -2  10   2  219.38   13.50
   1 -10  -2   93.69    9.10
  -1  10   2  105.79    8.90
   0 -10  -2   48.90    6.60
   0  10   2   38.40    5.90
  -1 -10  -2  278.57   15.70
   1  10   2  294.37   16.00
  -2 -10  -2   22.80    4.80
  -2 -10  -2   30.00    4.70
   2  10   2   18.90    4.40
  -3 -10  -2  108.59    9.30
  -3 -10  -2  109.49    9.20
   3  10   2  137.69   10.20
  -4 -10  -2  135.49   10.80
  -4 -10  -2  108.49    9.50
   4  10   2  113.99   10.20
  -5 -10  -2    9.10    4.30
  -5 -10  -2   16.90    5.30
   5  10   2    8.50    4.50
   5  10   2   11.80    4.60
  -6 -10  -2  104.39   10.70
  -6 -10  -2   93.39    9.40
   6  10   2   95.89    9.50
   6  10   2  121.69   10.30
  -7 -10  -2   13.10    4.80
  -7 -10  -2   24.60    6.70
   7  10   2   12.20    5.20
   7  10   2   18.40    5.50
   4 -11  -2    6.90    5.50
  -4  11   2   -0.10    3.80
   3 -11  -2   58.69    8.70
  -3  11   2   58.69    7.60
   2 -11  -2   23.10    5.80
  -2  11   2   11.60    4.50
   1 -11  -2    0.20    4.50
  -1  11   2   -3.70    3.20
   0 -11  -2   59.69    8.00
   0  11   2   85.99    8.60
  -1 -11  -2   38.90    6.70
  -1 -11  -2   50.99    5.90
   1  11   2   33.30    6.40
  -2 -11  -2   18.30    4.80
   2  11   2   24.50    5.50
  -3 -11  -2  181.38   11.60
  -3 -11  -2  167.28   12.00
   3  11   2  178.28   12.70
  -4 -11  -2   10.00    4.70
  -4 -11  -2    9.90    4.20
   4  11   2    5.10    4.60
  -5 -11  -2   34.60    6.40
  -5 -11  -2   26.40    5.90
   5  11   2   30.90    6.00
   5  11   2   31.30    6.70
  -6 -11  -2   61.79    8.80
  -6 -11  -2   51.59    7.50
   6  11   2   34.30    7.00
   6  11   2   57.19    8.10
   2 -12  -2   26.00    6.80
  -2  12   2   16.10    5.50
   1 -12  -2   88.59   10.50
  -1  12   2   91.89    9.70
   0 -12  -2   34.70    6.90
   0  12   2   21.40    5.80
  -1 -12  -2   -3.50    4.10
   1  12   2   -5.20    3.70
  -2 -12  -2   57.29    8.20
  -2 -12  -2   77.89    7.40
   2  12   2   59.89    8.50
  -3 -12  -2   37.10    6.90
  -3 -12  -2   56.79    7.00
   3  12   2   51.79    8.10
  -4 -12  -2   23.30    5.10
  -4 -12  -2    5.90    4.50
   4  12   2    7.60    5.20
  -5 -12  -2  185.28   13.40
  -5 -12  -2  204.28   13.80
   5  12   2  222.08   15.00
   5  12   2  192.88   14.00
  -1 -13  -2   20.60    6.10
   1  13   2   12.20    5.70
  -2 -13  -2   37.30    7.10
   2  13   2   44.90    7.40
   4  12  -3   49.00    7.60
  -4 -12   3   53.09    8.20
  -4 -12   3   53.09    7.10
   3  12  -3   72.59    9.00
  -3 -12   3   79.59    8.70
   2  12  -3    9.50    4.90
  -2 -12   3    6.30    4.60
   1  12  -3   48.70    7.40
  -1 -12   3   48.90    7.20
   0  12  -3  231.08   15.20
   0 -12   3  239.98   15.90
  -1  12  -3   13.20    5.80
   1 -12   3   11.80    5.80
  -2  12  -3  179.48   13.20
   2 -12   3  146.79   13.50
   5  11  -3   12.60    5.30
   5  11  -3   16.30    5.60
  -5 -11   3   19.10    4.70
  -5 -11   3   22.90    5.60
   4  11  -3  121.09   10.30
  -4 -11   3  119.79   10.50
  -4 -11   3  121.19    8.60
   3  11  -3   10.60    4.70
  -3 -11   3    3.00    2.20
  -3 -11   3    2.10    3.40
   2  11  -3   21.10    5.20
  -2 -11   3   30.90    6.10
   1  11  -3   49.90    7.50
  -1 -11   3   60.39    8.20
   0  11  -3    9.70    4.50
   0 -11   3   10.40    4.90
  -1  11  -3   68.09    7.90
   1 -11   3   51.99    7.90
  -2  11  -3  104.09    9.60
   2 -11   3   99.59   10.60
  -3  11  -3   -2.40    3.90
   3 -11   3    1.60    4.80
  -4  11  -3  142.79   11.90
   4 -11   3  151.58   12.90
   6  10  -3   -0.60    4.40
   6  10  -3   -0.60    3.90
  -6 -10   3    2.90    3.40
  -6 -10   3    0.90    3.80
   5  10  -3  144.29   11.30
   5  10  -3  130.99   10.60
  -5 -10   3  147.59   10.60
  -5 -10   3  131.99   10.70
   4  10  -3   69.89    8.10
  -4 -10   3   66.49    7.80
  -4 -10   3   64.29    6.60
   3  10  -3    7.00    3.90
  -3 -10   3    8.80    3.70
  -3 -10   3    9.80    2.90
   2  10  -3  132.39   10.00
  -2 -10   3  139.19   10.30
   1  10  -3   49.99    6.80
  -1 -10   3   43.80    6.40
   0  10  -3  122.59    9.40
   0 -10   3  112.79    9.90
  -1  10  -3   79.69    8.20
   1 -10   3   95.89    9.30
  -2  10  -3   18.00    5.00
   2 -10   3   16.40    5.50
  -3  10  -3  145.19   11.00
   3 -10   3  130.29   11.50
  -4  10  -3   45.70    6.80
   4 -10   3   48.20    8.20
  -5  10  -3    0.20    4.60
   5 -10   3   13.10    5.80
   7   9  -3    3.90    4.80
   7   9  -3   -2.40    3.70
  -7  -9   3    4.30    3.90
   6   9  -3  130.19   11.00
   6   9  -3  143.39   10.20
  -6  -9   3  136.59   11.00
  -6  -9   3  137.09   11.00
   5   9  -3    4.10    3.80
   5   9  -3   10.40    4.00
  -5  -9   3    5.60    3.40
  -5  -9   3    6.70    3.50
   4   9  -3   20.80    4.50
  -4  -9   3   20.60    4.80
  -4  -9   3   25.50    4.60
   3   9  -3  181.18   11.20
  -3  -9   3  193.48   11.80
  -3  -9   3  181.78   10.30
   2   9  -3  153.18   10.10
  -2  -9   3  141.89    8.20
  -2  -9   3  147.89   10.10
   1   9  -3   26.30    4.70
  -1  -9   3   22.90    4.70
   0   9  -3  213.18   12.30
   0  -9   3  204.98   12.70
  -1   9  -3   87.89    7.70
   1  -9   3  102.39    8.80
  -2   9  -3  117.09    8.90
   2  -9   3  119.59    9.90
  -3   9  -3  212.98   12.50
   3  -9   3  190.58   13.30
  -4   9  -3   -1.10    3.80
   4  -9   3    4.90    4.40
  -5   9  -3   17.40    4.80
   5  -9   3   18.80    6.00
  -6   9  -3  636.04   29.50
   6  -9   3  649.54   31.80
   8   8  -3  102.09   10.70
   8   8  -3  116.99    8.40
  -8  -8   3  107.49   11.10
   7   8  -3   20.90    3.80
   7   8  -3   17.20    5.20
  -7  -8   3   21.60    5.20
   6   8  -3  322.77   17.50
   6   8  -3  334.77   16.30
  -6  -8   3  308.97   17.60
  -6  -8   3  279.77   16.80
   5   8  -3    6.90    3.40
   5   8  -3    8.40    4.00
  -5  -8   3    8.80    3.20
  -5  -8   3    6.90    3.40
   4   8  -3  399.56   19.40
   4   8  -3  386.06   18.40
  -4  -8   3  394.56   19.40
  -4  -8   3  389.16   18.90
   3   8  -3   70.79    6.40
  -3  -8   3   70.59    5.70
  -3  -8   3   68.59    6.50
   2   8  -3    3.20    2.90
  -2  -8   3    3.00    1.90
  -2  -8   3    2.60    2.10
   1   8  -3   95.79    7.10
  -1  -8   3   93.79    7.40
   0   8  -3  150.38    9.20
   0  -8   3  154.48    9.80
  -1   8  -3    1.50    2.60
   1  -8   3   -0.80    2.50
  -2   8  -3  611.54   27.00
   2  -8   3  626.64   27.90
  -3   8  -3    5.70    3.20
   3  -8   3    4.90    3.50
  -4   8  -3  192.38   11.90
   4  -8   3  233.48   13.90
  -5   8  -3  103.59    8.80
   5  -8   3  111.49   10.30
  -6   8  -3   -1.50    3.80
   6  -8   3    8.50    5.00
  -7   8  -3   24.20    5.50
   7  -8   3   33.90    7.60
   8   7  -3   16.60    5.00
   8   7  -3   12.40    3.30
  -8  -7   3   19.10    5.50
   7   7  -3   80.69    6.50
   7   7  -3   73.79    8.30
  -7  -7   3   62.29    8.20
   6   7  -3   63.29    7.40
   6   7  -3   63.79    6.10
  -6  -7   3   65.89    7.30
  -6  -7   3   68.29    7.80
   5   7  -3    5.70    2.70
   5   7  -3    0.10    2.80
  -5  -7   3    2.90    3.10
  -5  -7   3    3.10    2.70
   4   7  -3  338.67   16.80
   4   7  -3  385.76   18.00
  -4  -7   3  363.76   18.00
  -4  -7   3  379.76   18.00
   3   7  -3    4.70    2.40
  -3  -7   3    4.60    2.40
  -3  -7   3    9.70    2.90
   2   7  -3  156.38    9.20
  -2  -7   3  161.98    9.60
  -2  -7   3  166.38    8.60
   1   7  -3  124.69    7.60
   1   7  -3  113.69    6.70
  -1  -7   3  125.39    8.00
   0   7  -3    3.70    2.10
   0  -7   3    3.30    2.10
  -1   7  -3  110.09    7.30
   1  -7   3  108.89    7.80
  -2   7  -3  688.13   28.90
   2  -7   3  690.23   29.80
  -3   7  -3   -2.70    2.30
   3  -7   3   -0.30    2.70
  -4   7  -3    3.00    2.70
   4  -7   3   11.20    4.10
  -5   7  -3  270.07   13.90
   5  -7   3  258.47   15.70
  -6   7  -3   58.39    6.80
   6  -7   3   51.69    7.80
  -7   7  -3  211.08   12.60
   7  -7   3  213.98   15.10
   9   6  -3    8.80    5.10
  -9  -6   3   14.20    5.20
   8   6  -3  338.57   15.00
   8   6  -3  323.77   18.30
  -8  -6   3  338.57   20.20
   7   6  -3  147.19    8.40
   7   6  -3  140.89   10.60
  -7  -6   3  152.78   11.90
   6   6  -3    1.30    2.50
   6   6  -3    9.50    3.70
  -6  -6   3    4.90    3.40
   5   6  -3  135.59    8.10
   5   6  -3  135.39    9.00
  -5  -6   3  128.89    9.40
  -5  -6   3  128.59    8.80
   4   6  -3  159.18    9.60
   4   6  -3  167.58    9.00
  -4  -6   3  157.68    9.70
  -4  -6   3  154.08    9.80
   3   6  -3   54.89    4.80
  -3  -6   3   42.40    4.40
  -3  -6   3   49.30    4.80
   2   6  -3  936.11   37.20
  -2  -6   3  923.21   36.90
  -2  -6   3  938.91   37.80
   1   6  -3   14.60    2.80
  -1  -6   3   17.70    3.00
  -1  -6   3   20.60    2.40
   0   6  -3  379.26   16.80
   0  -6   3  381.26   17.20
  -1   6  -3  510.25   21.20
   1  -6   3  479.75   21.50
  -2   6  -3   64.59    5.20
   2  -6   3   58.09    4.90
   2  -6   3   63.69    5.90
  -3   6  -3  518.55   22.10
   3  -6   3  511.55   22.00
   3  -6   3  500.25   22.90
  -4   6  -3  415.06   18.70
   4  -6   3  413.26   20.00
   4  -6   3  416.36   18.70
  -5   6  -3    8.30    3.10
   5  -6   3    7.30    3.70
   5  -6   3    6.30    2.70
  -6   6  -3  280.17   14.20
   6  -6   3  277.47   16.20
  -7   6  -3   27.30    3.90
  -7   6  -3   42.50    5.30
   7  -6   3   24.60    6.40
  -8   6  -3   45.70    5.40
  -8   6  -3   29.50    5.60
   8  -6   3   36.10    7.90
   9   5  -3   -3.70    4.30
  -9  -5   3   -0.50    4.60
   8   5  -3   97.39    9.10
  -8  -5   3  114.49   10.80
   7   5  -3   -1.00    3.00
   7   5  -3    1.80    2.00
  -7  -5   3    1.20    3.10
   6   5  -3  429.86   20.70
   6   5  -3  465.15   19.10
  -6  -5   3  430.46   22.00
   5   5  -3   37.60    4.90
   5   5  -3   42.60    4.30
  -5  -5   3   51.69    5.70
  -5  -5   3   39.90    5.40
   4   5  -3    5.10    2.10
   4   5  -3    7.10    2.20
  -4  -5   3    4.70    2.20
  -4  -5   3    4.90    2.20
   3   5  -3  187.28    9.50
   3   5  -3  177.58    8.90
  -3  -5   3  171.78    9.50
  -3  -5   3  166.88    9.40
   2   5  -3  380.86   16.30
  -2  -5   3  389.76   16.90
  -2  -5   3  364.36   16.30
   1   5  -3   42.00    3.60
   1   5  -3   43.10    3.20
  -1  -5   3   44.30    3.10
  -1  -5   3   38.20    3.70
   0   5  -3   27.40    3.00
   0  -5   3   30.70    3.50
  -1   5  -3  129.79    7.10
   1  -5   3  138.39    7.20
   1  -5   3  130.69    7.60
  -2   5  -3  322.97   14.30
   2  -5   3  314.17   14.20
   2  -5   3  317.87   14.80
  -3   5  -3  320.47   14.50
   3  -5   3  315.97   14.60
   3  -5   3  326.37   15.50
  -4   5  -3    2.80    1.90
   4  -5   3    0.70    1.80
   4  -5   3   -1.70    2.50
  -5   5  -3   16.10    3.20
   5  -5   3   15.90    4.20
   5  -5   3   15.70    3.10
  -6   5  -3  398.96   18.00
   6  -5   3  368.16   19.70
   6  -5   3  407.36   17.90
  -7   5  -3    0.80    2.50
  -7   5  -3   -2.30    2.60
   7  -5   3    4.40    2.40
   7  -5   3   -3.00    4.10
  -8   5  -3  134.79    9.00
  -8   5  -3   83.79    7.60
   8  -5   3  112.29   11.10
   9   4  -3   85.49    9.40
  -9  -4   3   88.69   10.30
   8   4  -3  152.78   11.40
  -8  -4   3  181.18   13.40
   7   4  -3  102.19    8.30
  -7  -4   3   95.09    9.30
   6   4  -3  358.66   17.00
   6   4  -3  377.46   14.90
  -6  -4   3  302.57   14.30
  -6  -4   3  369.36   18.70
   5   4  -3   17.90    3.40
   5   4  -3   22.40    2.90
  -5  -4   3   18.80    4.00
   4   4  -3  365.36   15.20
   4   4  -3  347.17   16.10
  -4  -4   3  359.46   17.00
  -4  -4   3  353.66   16.40
   3   4  -3  271.27   12.30
   3   4  -3  257.77   11.50
  -3  -4   3  258.37   12.40
  -3  -4   3  266.57   12.80
   2   4  -3  190.68    8.70
   2   4  -3  175.18    8.80
  -2  -4   3  183.38    9.10
  -2  -4   3  182.28    9.00
   1   4  -3  210.98    9.50
   1   4  -3  197.38    9.10
  -1  -4   3  216.48   10.00
  -1  -4   3  206.58    9.20
   0   4  -3 3415.56  126.39
   0  -4   3 3345.57  126.69
   0  -4   3 3404.66  126.39
  -1   4  -3   45.50    3.50
   1  -4   3   37.50    3.60
   1  -4   3   42.40    3.30
  -2   4  -3 1669.93   65.59
   2  -4   3 1767.92   66.19
   2  -4   3 1743.33   65.79
  -3   4  -3    2.80    1.60
   3  -4   3   -0.10    1.90
   3  -4   3    4.50    1.60
  -4   4  -3  144.19    7.70
  -4   4  -3  138.29    7.20
   4  -4   3  151.78    8.80
   4  -4   3  119.39    7.40
   4  -4   3  141.39    7.70
  -5   4  -3  204.08   10.20
  -5   4  -3  200.28   10.40
   5  -4   3  200.18   11.60
   5  -4   3  202.58   10.20
  -6   4  -3   96.09    7.00
  -6   4  -3   94.99    6.30
   6  -4   3   76.79    8.10
   6  -4   3   86.19    6.20
  -7   4  -3  108.49    8.20
  -7   4  -3  121.09    7.60
   7  -4   3  106.89   10.00
   7  -4   3  115.39    7.20
  -8   4  -3   49.99    5.80
  -8   4  -3   79.09    7.60
   8  -4   3   62.89    8.30
   8  -4   3   71.09    5.40
  -9   4  -3   -4.80    3.20
  -9   4  -3   -1.80    3.90
   9  -4   3    0.10    4.80
   9   3  -3   -2.10    3.80
  -9  -3   3    0.80    4.00
   8   3  -3   13.30    4.50
  -8  -3   3    6.50    4.40
   7   3  -3   82.69    7.40
  -7  -3   3   83.39    8.30
   6   3  -3  233.58   12.40
  -6  -3   3  228.08   13.50
   5   3  -3   35.00    2.80
   5   3  -3   38.10    4.10
   5   3  -3   30.60    2.40
  -5  -3   3   35.50    4.70
  -5  -3   3   34.50    2.50
   4   3  -3  947.11   39.50
   4   3  -3 1108.79   39.70
   4   3  -3 1086.99   41.10
  -4  -3   3 1002.70   39.40
  -4  -3   3 1052.09   42.10
   3   3  -3   58.09    3.40
   3   3  -3   53.49    4.10
   3   3  -3   53.39    3.40
  -3  -3   3   55.19    4.50
  -3  -3   3   53.89    3.20
  -3  -3   3   64.59    4.50
   2   3  -3  490.75   19.50
   2   3  -3  447.46   19.50
   2   3  -3  489.55   18.90
   2   3  -3  471.95   19.00
  -2  -3   3  471.25   19.70
  -2  -3   3  492.45   19.70
  -2  -3   3  462.95   18.80
   1   3  -3   14.30    1.80
   1   3  -3   14.70    1.70
   1   3  -3   14.80    1.70
   1   3  -3   13.40    1.70
  -1  -3   3   17.60    2.20
  -1  -3   3   14.00    1.60
  -1  -3   3   15.00    1.80
   0   3  -3   54.09    3.40
   0   3  -3   52.29    3.30
   0   3  -3   51.69    2.90
   0   3  -3   48.50    3.20
   0   3  -3   52.29    2.80
   0  -3   3   53.79    2.90
   0  -3   3   51.19    3.30
   0  -3   3   57.09    3.50
  -1   3  -3  157.48    7.40
  -1   3  -3  153.58    7.50
  -1   3  -3  156.28    7.40
   1  -3   3  162.58    7.60
   1  -3   3  161.48    7.50
  -2   3  -3  934.91   41.10
   2  -3   3 1073.49   40.20
   2  -3   3 1083.09   40.00
  -3   3  -3   12.00    2.10
   3  -3   3   10.30    2.00
   3  -3   3   15.30    2.90
  -4   3  -3  867.41   33.30
   4  -3   3  861.51   33.20
   4  -3   3  751.92   33.10
   4  -3   3  867.21   34.00
  -5   3  -3  175.28    9.70
   5  -3   3  167.98    9.90
   5  -3   3  175.58    8.90
  -6   3  -3  201.58   10.00
  -6   3  -3  194.78   11.30
   6  -3   3  205.38   11.90
   6  -3   3  198.08   10.10
  -7   3  -3  246.88   12.50
  -7   3  -3  259.67   14.40
   7  -3   3  291.17   15.30
   7  -3   3  250.47   12.40
  -8   3  -3    8.00    4.00
  -8   3  -3   -4.20    2.40
   8  -3   3    5.70    5.00
   8  -3   3    0.80    2.00
  -9   3  -3   -5.60    2.80
  -9   3  -3    4.40    3.90
   9  -3   3   -2.50    2.00
   9  -3   3   -1.50    4.80
   9   2  -3   11.80    5.20
  -9  -2   3   17.70    5.70
   8   2  -3   78.89    7.70
  -8  -2   3   90.79    9.60
   7   2  -3   97.39    7.90
  -7  -2   3  107.29    9.40
   6   2  -3   -1.00    1.80
  -6  -2   3   -0.30    2.30
   5   2  -3  338.87   15.60
  -5  -2   3  339.27   16.80
   4   2  -3  300.97   13.30
  -4  -2   3  280.27   14.10
   3   2  -3   43.70    3.60
   3   2  -3   47.20    2.70
   3   2  -3   48.10    2.70
  -3  -2   3   45.60    4.10
   2   2  -3 1111.69   45.30
   2   2  -3 1205.28   45.00
   2   2  -3 1219.18   44.30
   2   2  -3 1186.58   44.40
   2   2  -3 1177.68   45.10
  -2  -2   3 1153.98   45.50
  -2  -2   3 1194.28   45.20
   1   2  -3  113.09    5.40
   1   2  -3  114.79    5.10
   1   2  -3  106.39    5.40
   1   2  -3  109.59    5.20
  -1  -2   3  104.79    5.50
  -1  -2   3  110.49    5.40
  -1  -2   3  112.69    5.20
   0   2  -3 1769.92   65.59
   0   2  -3 1735.93   65.79
   0   2  -3 1819.32   65.99
   0   2  -3 1755.42   66.09
   0  -2   3 1723.83   65.89
   0  -2   3 1759.22   65.99
   0  -2   3 1768.12   65.79
  -1   2  -3  215.68    8.60
  -1   2  -3  209.98    9.20
  -1   2  -3  203.88    8.90
   1  -2   3  205.28    9.00
   1  -2   3  213.38    8.50
   1  -2   3  215.18    9.30
  -2   2  -3   18.00    1.90
  -2   2  -3   15.80    1.90
  -2   2  -3   17.00    2.50
   2  -2   3   17.30    2.20
   2  -2   3   13.10    1.80
   2  -2   3   20.10    2.10
   3  -2   3  560.14   20.90
   3  -2   3  435.66   20.40
   3  -2   3  539.05   21.00
   4  -2   3  628.44   25.90
   4  -2   3  637.44   25.50
  -5   2  -3    1.60    2.50
   5  -2   3    2.40    1.60
   5  -2   3    2.80    2.50
  -6   2  -3  232.28   12.70
   6  -2   3  218.68   10.90
   6  -2   3  235.98   12.50
  -7   2  -3   40.10    5.90
   7  -2   3   32.60    3.60
   7  -2   3   31.20    5.30
  -8   2  -3  287.47   13.30
  -8   2  -3  295.97   16.90
   8  -2   3  280.37   13.30
   8  -2   3  280.37   16.10
  -9   2  -3    2.80    3.80
   9  -2   3   -5.30    4.20
   9  -2   3   -1.50    2.00
   9   1  -3   19.40    5.20
  -9  -1   3   29.40    6.90
   8   1  -3  303.27   17.00
  -8  -1   3  348.07   19.30
   7   1  -3    5.30    3.30
  -7  -1   3    6.00    3.50
   6   1  -3  311.77   15.40
  -6  -1   3  334.27   17.10
   5   1  -3    3.90    2.00
  -5  -1   3    3.60    2.20
   4   1  -3   91.79    5.70
  -4  -1   3   90.39    6.30
   3   1  -3  130.79    6.60
  -3  -1   3  121.79    7.10
   2   1  -3  758.52   29.20
   2   1  -3  756.72   28.30
   2   1  -3  774.02   29.00
   2   1  -3  715.73   29.50
   2   1  -3  761.92   28.10
  -2  -1   3  729.63   28.90
  -2  -1   3  750.02   28.10
  -2  -1   3  745.43   29.60
   1   1  -3  327.97   13.90
   1   1  -3  344.77   13.60
   1   1  -3  339.57   13.40
   1   1  -3  353.16   13.50
  -1  -1   3  327.47   13.90
  -1  -1   3  337.57   13.30
  -1  -1   3  342.27   13.60
   0   1  -3 2246.38   81.49
   0   1  -3 2172.48   81.79
   0   1  -3 2174.38   81.59
   0   1  -3 2147.49   81.89
   0  -1   3 2188.78   81.89
   0  -1   3 2217.78   81.49
   0  -1   3 2217.88   81.89
   0  -1   3 2217.08   81.69
  -1   1  -3  247.38    9.90
  -1   1  -3  237.88    9.50
  -1   1  -3  241.08   10.10
   1  -1   3  233.88    9.60
   1  -1   3  234.58    9.70
   1  -1   3  241.48   10.10
  -2   1  -3  858.71   33.90
  -2   1  -3  905.11   33.40
  -2   1  -3  947.41   34.10
   2  -1   3  882.91   33.90
   2  -1   3  868.81   33.50
   2  -1   3  813.62   33.70
  -3   1  -3  286.07   13.50
  -3   1  -3  320.57   12.80
  -3   1  -3  305.37   13.00
   3  -1   3  304.37   12.80
   3  -1   3  285.77   13.30
   3  -1   3  316.57   13.00
  -4   1  -3   -1.60    1.80
   4  -1   3   -0.60    1.00
   4  -1   3    1.20    1.60
  -5   1  -3   50.29    5.50
   5  -1   3   62.19    5.10
   5  -1   3   57.09    4.20
  -6   1  -3 2051.49   79.89
   6  -1   3 2013.80   78.79
   6  -1   3 2078.59   77.79
  -7   1  -3   -0.50    3.00
   7  -1   3   -3.20    2.70
   7  -1   3   -0.30    1.50
  -8   1  -3  182.28   12.80
   8  -1   3  191.08   12.20
   8  -1   3  171.88    9.20
  -9   1  -3   11.30    4.80
   9  -1   3    6.80    5.30
   9  -1   3    8.10    2.60
   9   0  -3   14.30    5.10
  -9   0   3    7.90    4.90
   8   0  -3  214.88   13.60
  -8   0   3  251.07   15.60
   7   0  -3   46.60    6.00
  -7   0   3   56.19    6.80
   6   0  -3 1018.10   41.50
  -6   0   3 1030.00   42.90
   5   0  -3   50.49    4.80
  -5   0   3   57.59    5.40
   4   0  -3  713.93   28.70
  -4   0   3  708.03   29.60
   3   0  -3  392.16   16.20
  -3   0   3  385.66   17.00
   2   0  -3   14.30    1.90
   2   0  -3   16.70    1.90
  -2   0   3   15.00    1.90
  -2   0   3   16.40    1.80
   1   0  -3  152.18    6.40
   1   0  -3  159.18    6.60
   1   0  -3  151.78    7.10
  -1   0   3  158.38    6.40
  -1   0   3  150.48    7.10
  -1   0   3  158.68    6.60
   0   0  -3  668.03   25.50
   0   0  -3  672.83   25.30
   0   0  -3  651.73   25.20
   0   0   3  661.73   25.20
   0   0   3  641.64   25.20
  -1   0  -3  168.58    7.40
  -1   0  -3  182.88    7.60
   1   0   3  167.68    7.40
   1   0   3  162.18    7.30
  -2   0  -3 3994.90  140.99
  -2   0  -3 4207.08  142.19
  -2   0  -3 3304.57  141.49
   2   0   3 3880.31  140.99
   2   0   3 3871.11  141.69
   2   0   3 3640.34  141.79
  -3   0  -3   42.70    3.00
  -3   0  -3   40.10    4.40
  -3   0  -3   37.10    2.60
   3   0   3   39.10    2.90
   3   0   3   33.20    3.60
   3   0   3   43.20    3.00
  -4   0  -3 2577.54  103.19
  -4   0  -3 2842.72  103.99
   4   0   3 2702.23  102.59
   4   0   3 2827.22  102.59
  -5   0  -3   30.80    4.50
   5   0   3   26.80    3.00
   5   0   3   28.90    3.70
  -6   0  -3   49.40    6.30
   6   0   3   53.09    5.50
   6   0   3   52.39    4.30
  -7   0  -3  140.09   10.50
   7   0   3  149.19    7.90
   7   0   3  138.29    9.40
  -8   0  -3   98.19    9.90
   8   0   3   94.39    8.30
   8   0   3  102.99    6.30
  -9   0  -3   27.10    6.10
   9   0   3   15.90    4.90
   9   0   3   17.50    3.00
 -10   0  -3  116.89   11.20
  10   0   3   82.89   10.50
   9  -1  -3   -2.00    4.00
  -9   1   3    2.10    4.20
   8  -1  -3   22.60    5.10
  -8   1   3   21.00    5.30
   7  -1  -3   88.09    8.10
  -7   1   3   86.29    8.20
   6  -1  -3   17.10    3.70
  -6   1   3   19.20    4.30
   5  -1  -3    2.60    2.10
  -5   1   3    4.50    2.00
   4  -1  -3 1309.37   49.90
  -4   1   3 1258.37   50.59
   3  -1  -3   42.70    3.50
  -3   1   3   41.20    3.70
   2  -1  -3  495.05   20.20
   2  -1  -3  503.35   19.70
  -2   1   3  507.95   19.80
  -2   1   3  505.45   18.80
  -2   1   3  468.05   20.20
   1  -1  -3    9.40    1.20
   1  -1  -3    6.50    1.20
   1  -1  -3    5.80    1.20
   1  -1  -3    8.10    1.00
  -1   1   3    7.40    1.00
  -1   1   3    6.90    1.00
  -1   1   3    6.90    1.30
   0  -1  -3    1.20    0.80
   0  -1  -3    2.30    0.70
   0   1   3    1.90    0.70
   0   1   3    1.60    0.70
  -1  -1  -3  554.44   20.90
   1   1   3  516.15   20.70
   1   1   3  514.15   20.70
  -2  -1  -3 2651.93   96.79
  -2  -1  -3 2453.95   97.49
  -2  -1  -3 2886.21   98.39
   2   1   3 2757.52   96.79
   2   1   3 2400.76   97.79
   2   1   3 2559.54   96.79
   2   1   3 2593.34   97.59
  -3  -1  -3   27.40    2.10
  -3  -1  -3   25.40    3.70
  -3  -1  -3   27.00    2.40
   3   1   3   22.90    2.20
   3   1   3   25.60    2.10
   3   1   3   30.50    2.60
  -4  -1  -3   29.30    4.20
   4   1   3   29.20    3.00
   4   1   3   26.90    2.90
  -5  -1  -3  930.71   38.70
   5   1   3  957.50   37.00
   5   1   3  926.91   36.70
  -6  -1  -3  503.35   23.70
   6   1   3  512.45   21.90
   6   1   3  507.95   21.20
  -7  -1  -3  270.77   15.70
   7   1   3  264.67   12.30
   7   1   3  254.07   13.30
  -8  -1  -3    9.00    4.80
   8   1   3    0.40    3.20
   8   1   3    2.10    1.90
  -9  -1  -3    5.20    4.90
   9   1   3    4.70    2.30
   9   1   3    2.60    4.20
 -10  -1  -3   81.89   10.40
  10   1   3   59.09    7.90
   9  -2  -3   -0.50    4.90
  -9   2   3    1.90    4.00
   8  -2  -3  260.37   15.80
  -8   2   3  270.57   16.20
   7  -2  -3  224.68   13.50
  -7   2   3  241.68   14.20
   6  -2  -3   17.50    3.70
  -6   2   3   16.40    3.70
   5  -2  -3  123.19    7.90
  -5   2   3  127.19    8.20
   4  -2  -3  363.56   16.50
  -4   2   3  380.46   17.00
   3  -2  -3  194.58    7.50
   3  -2  -3  182.68    9.10
  -3   2   3  183.98    7.50
  -3   2   3  181.58    9.20
   2  -2  -3 1363.86   51.69
   2  -2  -3 1393.16   52.99
   2  -2  -3 1426.36   52.69
   2  -2  -3 1398.26   52.59
  -2   2   3 1367.36   52.89
  -2   2   3 1392.76   51.79
  -2   2   3 1345.37   52.49
   1  -2  -3  169.18    7.50
   1  -2  -3  160.08    7.20
   1  -2  -3  168.58    7.80
   1  -2  -3  179.68    7.70
  -1   2   3  168.98    7.40
  -1   2   3  167.18    7.40
  -1   2   3  174.88    7.90
   0  -2  -3 1731.53   66.69
   0  -2  -3 1891.61   66.79
   0  -2  -3 1807.12   66.29
   0   2   3 1784.62   66.79
   0   2   3 1735.53   66.59
   0   2   3 1736.33   66.19
  -1  -2  -3  827.72   31.10
  -1  -2  -3  884.91   32.20
   1   2   3  836.92   32.00
   1   2   3  790.82   31.10
   1   2   3  796.82   31.90
  -2  -2  -3   34.10    3.60
  -2  -2  -3   33.70    2.10
  -2  -2  -3   31.30    2.50
   2   2   3   30.10    2.10
   2   2   3   27.00    3.00
   2   2   3   25.40    2.50
   2   2   3   35.40    2.10
  -3  -2  -3 1086.29   44.90
  -3  -2  -3 1243.38   46.40
   3   2   3 1139.59   44.50
   3   2   3 1208.58   44.40
   3   2   3 1177.18   45.00
   4   2   3  840.12   33.40
   4   2   3  858.41   33.10
  -5  -2  -3    3.20    3.20
   5   2   3    6.70    2.00
   5   2   3    4.10    1.80
  -6  -2  -3 1000.00   40.70
   6   2   3  952.80   38.10
   6   2   3  909.91   37.60
  -7  -2  -3   41.20    6.60
   7   2   3   36.10    4.90
   7   2   3   29.80    3.70
  -8  -2  -3  128.49   11.00
   8   2   3  119.39    7.20
   8   2   3  112.19    8.50
  -9  -2  -3   13.10    5.40
   9   2   3    7.90    4.30
   9   2   3    9.70    2.60
 -10  -2  -3    9.90    5.80
  10   2   3    6.40    4.90
   9  -3  -3    7.90    5.40
  -9   3   3   -0.20    4.20
   8  -3  -3  243.78   15.00
  -8   3   3  226.68   14.80
   7  -3  -3   16.20    4.50
  -7   3   3   17.70    4.50
   6  -3  -3  336.87   16.80
  -6   3   3  331.57   16.90
   5  -3  -3   49.60    5.40
  -5   3   3   58.99    5.50
   4  -3  -3   12.00    3.00
  -4   3   3   10.10    1.40
  -4   3   3   11.80    2.60
  -4   3   3   11.30    1.60
   3  -3  -3  175.88    9.10
   3  -3  -3  171.68    7.60
  -3   3   3  175.38    9.00
  -3   3   3  180.88    7.60
  -3   3   3  187.08    8.00
   2  -3  -3  709.53   27.70
   2  -3  -3  726.63   28.70
   2  -3  -3  733.63   28.40
   2  -3  -3  730.33   28.80
  -2   3   3  727.93   28.00
  -2   3   3  703.43   28.50
   1  -3  -3  335.17   15.00
   1  -3  -3  351.46   15.20
   1  -3  -3  366.46   14.80
   1  -3  -3  390.96   15.00
  -1   3   3  393.46   15.10
  -1   3   3  367.96   14.90
  -1   3   3  353.96   14.90
   0  -3  -3   79.19    4.40
   0  -3  -3   91.69    4.50
   0  -3  -3   88.09    4.80
   0   3   3   92.29    4.80
   0   3   3   80.29    4.30
   0   3   3   85.79    4.40
  -1  -3  -3  120.29    6.30
  -1  -3  -3  113.59    5.30
  -1  -3  -3  102.59    5.50
   1   3   3  105.09    5.20
   1   3   3  109.09    5.70
   1   3   3  111.29    5.80
  -2  -3  -3  981.40   36.50
  -2  -3  -3 1022.30   37.90
  -2  -3  -3  928.41   37.70
   2   3   3  959.80   36.50
   2   3   3  971.00   37.20
   2   3   3  862.41   37.20
  -3  -3  -3  358.76   14.50
  -3  -3  -3  362.26   16.40
   3   3   3  331.67   14.40
   3   3   3  337.27   14.90
   3   3   3  338.07   14.20
  -4  -3  -3    1.20    2.30
   4   3   3    1.30    1.50
   4   3   3    1.30    1.20
  -5  -3  -3   41.90    5.90
   5   3   3   43.20    4.00
   5   3   3   45.90    4.00
  -6  -3  -3  533.55   25.20
   6   3   3  537.15   22.50
   6   3   3  526.35   22.70
  -7  -3  -3    2.70    3.90
   7   3   3    2.80    2.60
   7   3   3    0.80    1.90
   8   3   3  271.37   12.90
   8   3   3  256.27   14.00
  -9  -3  -3   53.59    8.60
   9   3   3   24.30    5.60
   9   3   3   35.00    4.30
 -10  -3  -3   82.29   11.10
  10   3   3   83.79    9.20
   8  -4  -3   75.09    9.80
  -8   4   3   92.19    9.10
   7  -4  -3   53.59    7.50
  -7   4   3   75.69    7.40
   6  -4  -3  343.47   17.90
  -6   4   3  346.67   17.20
   5  -4  -3   -2.60    2.50
  -5   4   3   -1.10    1.30
  -5   4   3   -2.30    1.00
  -5   4   3   -0.30    1.70
   4  -4  -3  241.08   12.30
  -4   4   3  241.38   11.60
  -4   4   3  220.08    9.90
  -4   4   3  228.48   10.40
   3  -4  -3   98.39    5.20
   3  -4  -3   98.99    6.70
   3  -4  -3  103.39    6.00
  -3   4   3  104.09    5.10
  -3   4   3   96.39    5.90
  -3   4   3  102.69    5.60
   2  -4  -3    1.90    1.80
   2  -4  -3    3.90    1.50
   2  -4  -3    2.50    1.30
   2  -4  -3    1.10    1.10
  -2   4   3    1.30    1.40
  -2   4   3    2.40    1.30
   1  -4  -3  266.97   11.60
   1  -4  -3  254.87   11.90
   1  -4  -3  273.17   11.50
   1  -4  -3  255.57   11.40
  -1   4   3  264.67   11.30
  -1   4   3  272.67   11.80
   0  -4  -3 1246.68   46.50
   0  -4  -3 1231.18   46.50
   0   4   3 1139.39   46.30
   0   4   3 1216.98   46.20
   0   4   3 1245.78   46.90
  -1  -4  -3  139.79    7.20
  -1  -4  -3  164.68    8.20
   1   4   3  144.59    7.20
   1   4   3  152.08    7.50
   1   4   3  170.38    7.90
  -2  -4  -3 2161.68   79.49
  -2  -4  -3 2119.69   78.19
   2   4   3 1954.10   78.09
   2   4   3 2076.99   78.79
  -3  -4  -3    1.20    2.80
  -3  -4  -3    0.60    1.40
   3   4   3   -1.00    1.20
   3   4   3    1.00    1.20
  -4  -4  -3  338.57   14.70
   4   4   3  323.77   14.40
   4   4   3  331.57   15.00
  -5  -4  -3  173.78   11.50
   5   4   3  189.58    9.40
   5   4   3  186.18    9.70
  -6  -4  -3  101.39    9.30
   6   4   3  105.89    6.80
   6   4   3   99.89    6.80
  -7  -4  -3  209.48   14.30
   7   4   3  212.08   11.20
   7   4   3  216.48   11.80
  -8  -4  -3   60.29    8.70
   8   4   3   45.90    5.10
   8   4   3   59.79    6.60
  -9  -4  -3    6.10    5.40
   9   4   3    5.10    2.60
   9   4   3    1.30    3.90
   8  -5  -3   -0.50    4.80
  -8   5   3   -0.80    3.10
   7  -5  -3  100.79   10.10
  -7   5   3   86.79    7.80
   6  -5  -3  122.49   10.00
  -6   5   3  110.79    8.00
  -6   5   3  113.29    6.30
   5  -5  -3   35.50    4.60
   5  -5  -3   29.90    5.30
  -5   5   3   36.40    3.80
  -5   5   3   44.20    4.60
   4  -5  -3  546.85   22.80
   4  -5  -3  557.84   24.40
  -4   5   3  531.05   22.90
  -4   5   3  544.45   22.40
   3  -5  -3   -1.90    1.60
   3  -5  -3    3.10    2.30
  -3   5   3    0.40    1.60
  -3   5   3    0.30    1.20
   2  -5  -3  660.93   26.30
   2  -5  -3  668.33   27.60
   2  -5  -3  667.23   26.70
  -2   5   3  662.53   26.80
   1  -5  -3    7.10    2.00
   1  -5  -3    3.10    1.80
   1  -5  -3    5.50    1.50
  -1   5   3    4.80    1.30
  -1   5   3    6.40    1.80
   0  -5  -3   79.69    5.40
   0  -5  -3   74.09    5.00
   0   5   3   73.39    5.10
   0   5   3   74.19    4.40
  -1  -5  -3  182.08    9.20
  -1  -5  -3  156.88    8.00
   1   5   3  132.99    8.20
   1   5   3  172.48    8.60
  -2  -5  -3  881.21   34.10
  -2  -5  -3  870.71   35.20
   2   5   3  831.22   34.40
  -3  -5  -3  116.99    6.80
  -3  -5  -3  127.69    8.90
   3   5   3  111.29    7.00
  -4  -5  -3  538.95   22.60
   4   5   3  527.25   22.90
   4   5   3  545.05   22.40
  -5  -5  -3  124.99    9.90
   5   5   3  122.79    7.40
   5   5   3  124.39    7.90
  -6  -5  -3  222.58   14.20
   6   5   3  231.68   11.90
   6   5   3  236.48   12.20
  -7  -5  -3  244.18   16.20
   7   5   3  254.17   13.40
   7   5   3  272.67   13.40
  -8  -5  -3   37.00    7.50
   8   5   3   35.30    4.70
   8   5   3   32.80    5.20
  -9  -5  -3   20.80    6.10
   9   5   3    7.10    4.20
   9   5   3   14.10    3.40
   8  -6  -3   28.30    7.00
  -8   6   3   34.40    5.40
   7  -6  -3   68.59    9.00
   7  -6  -3   72.79    7.60
  -7   6   3   82.89    7.00
   6  -6  -3    4.60    3.10
   6  -6  -3    2.80    4.50
  -6   6   3    5.10    2.60
  -6   6   3    4.00    2.40
   5  -6  -3  165.18    9.40
   5  -6  -3  162.68   11.50
  -5   6   3  167.78    9.50
  -5   6   3  162.18    8.90
   4  -6  -3   93.59    6.30
   4  -6  -3   92.99    7.90
  -4   6   3   90.09    6.10
  -4   6   3   89.99    6.10
   3  -6  -3  126.19    8.70
   3  -6  -3  123.89    7.00
  -3   6   3  128.59    7.50
   2  -6  -3  433.16   18.20
   2  -6  -3  432.26   18.40
   2  -6  -3  451.95   19.90
  -2   6   3  436.56   19.00
   1  -6  -3   85.39    5.20
   1  -6  -3   98.69    6.10
   1  -6  -3   88.29    6.40
  -1   6   3   93.89    6.10
  -1   6   3   77.69    4.80
   0  -6  -3  610.54   24.80
   0  -6  -3  608.64   25.10
   0   6   3  631.74   25.50
   0   6   3  570.94   23.90
  -1  -6  -3  238.98   12.20
  -1  -6  -3  225.08   11.30
   1   6   3  245.38   11.90
  -2  -6  -3    0.80    3.20
  -2  -6  -3    2.40    1.80
   2   6   3    0.90    1.50
  -3  -6  -3  505.25   23.10
  -3  -6  -3  492.45   21.20
   3   6   3  495.85   21.80
  -4  -6  -3  294.97   14.00
  -4  -6  -3  289.87   15.70
   4   6   3  289.67   13.60
   4   6   3  283.07   14.20
  -5  -6  -3    1.10    3.60
  -5  -6  -3    0.90    2.20
   5   6   3   -0.30    1.80
   5   6   3   -2.40    2.20
  -6  -6  -3  336.67   18.70
   6   6   3  315.17   15.70
   6   6   3  318.77   15.80
  -7  -6  -3    4.90    5.20
   7   6   3    1.90    2.70
   7   6   3    4.10    3.00
  -8  -6  -3  311.47   19.00
   8   6   3  279.97   15.80
   8   6   3  292.57   15.20
  -9  -6  -3    2.20    5.10
   9   6   3    5.90    4.60
   9   6   3   -3.60    2.70
   7  -7  -3    0.00    4.80
   7  -7  -3   -7.90    3.50
  -7   7   3    3.30    2.60
   6  -7  -3   78.69    7.00
   6  -7  -3  109.69   10.80
  -6   7   3  107.19    7.00
  -6   7   3   89.99    6.60
   5  -7  -3   36.40    4.50
   5  -7  -3   47.40    7.20
  -5   7   3   43.80    5.10
   4  -7  -3    2.50    2.60
   4  -7  -3    3.60    3.80
  -4   7   3    3.10    2.50
   3  -7  -3   27.80    5.00
   3  -7  -3   23.40    3.50
  -3   7   3   21.00    3.60
   2  -7  -3  186.98    9.40
   2  -7  -3  192.78    9.70
   2  -7  -3  180.08   11.00
  -2   7   3  183.78   10.20
   1  -7  -3   65.09    5.80
   1  -7  -3   67.79    6.00
   1  -7  -3   69.29    4.60
  -1   7   3   56.39    4.10
  -1   7   3   65.89    5.60
   0  -7  -3  564.34   24.30
   0  -7  -3  561.94   24.00
   0   7   3  576.14   24.60
  -1  -7  -3    0.00    3.70
  -1  -7  -3    0.00    1.90
   1   7   3    0.20    1.70
  -2  -7  -3  260.97   13.40
  -2  -7  -3  247.68   12.10
   2   7   3  207.28   12.10
  -3  -7  -3  135.29    8.30
  -3  -7  -3  143.99   10.30
   3   7   3  131.99    8.60
  -4  -7  -3   72.69    6.30
  -4  -7  -3   85.19    8.40
   4   7   3   84.59    6.80
  -5  -7  -3   18.10    3.60
  -5  -7  -3   26.60    5.80
   5   7   3   25.00    4.30
   5   7   3   18.70    3.70
  -6  -7  -3  680.63   32.40
  -6  -7  -3  682.03   30.10
   6   7   3  710.43   30.20
   6   7   3  684.33   29.70
  -7  -7  -3   -1.30    4.70
   7   7   3    0.10    3.00
   7   7   3    0.90    3.00
  -8  -7  -3  155.08   13.10
   8   7   3  119.39   10.10
   8   7   3  151.78   10.10
  -9  -7  -3   13.40    6.20
   9   7   3    4.20    3.80
   9   7   3    7.70    4.40
   6  -8  -3  327.07   19.20
   6  -8  -3  288.97   14.90
  -6   8   3  335.47   15.90
   5  -8  -3   13.70    5.20
  -5   8   3   16.30    4.10
   4  -8  -3   87.29    6.80
   4  -8  -3  112.59    9.90
  -4   8   3  104.79    7.70
   3  -8  -3  223.28   13.50
   3  -8  -3  215.98   11.10
  -3   8   3  229.28   12.20
   2  -8  -3    8.50    3.60
   2  -8  -3   10.40    2.10
   2  -8  -3   -3.70    3.00
  -2   8   3    5.10    2.90
   1  -8  -3  190.98   10.30
   1  -8  -3  203.98   11.80
   1  -8  -3  192.78   10.80
  -1   8   3  218.88   11.60
   0  -8  -3   96.09    8.00
   0  -8  -3   90.79    7.30
   0   8   3   96.79    7.40
  -1  -8  -3   23.00    3.80
  -1  -8  -3   18.10    4.60
   1   8   3   21.70    4.00
  -2  -8  -3 1023.80   41.00
  -2  -8  -3  954.70   40.00
   2   8   3  972.70   40.60
  -3  -8  -3   13.60    3.60
  -3  -8  -3   13.30    4.70
   3   8   3   10.10    3.50
  -4  -8  -3 1172.98   47.40
  -4  -8  -3 1119.59   45.80
   4   8   3 1095.19   46.40
  -5  -8  -3   22.90    5.80
  -5  -8  -3   15.60    3.70
   5   8   3   14.10    3.90
   5   8   3   10.60    3.60
  -6  -8  -3   93.49   10.70
  -6  -8  -3   96.69    8.30
   6   8   3   86.09    8.00
   6   8   3   86.49    8.20
  -7  -8  -3  236.68   16.80
   7   8   3  242.98   14.20
   7   8   3  229.88   14.20
  -8  -8  -3   30.80    7.60
   8   8   3   25.00    5.70
   8   8   3   20.60    5.40
   6  -9  -3   -4.20    4.80
  -6   9   3   -8.50    3.80
   5  -9  -3   22.30    6.70
  -5   9   3   25.40    5.20
   4  -9  -3  135.29   11.40
  -4   9   3  152.48   10.40
   3  -9  -3   -1.30    3.50
  -3   9   3    3.60    3.00
   2  -9  -3  151.98   11.00
  -2   9   3  139.19    9.80
   1  -9  -3   43.80    6.00
  -1   9   3   44.90    6.10
   0  -9  -3    8.20    4.40
   0  -9  -3   -0.60    3.00
   0   9   3    0.80    2.70
  -1  -9  -3  208.18   12.00
  -1  -9  -3  212.08   12.40
   1   9   3  192.18   12.10
  -2  -9  -3  109.69    8.30
  -2  -9  -3  109.49    9.20
   2   9   3  113.49    8.60
  -3  -9  -3   20.70    4.30
  -3  -9  -3   19.50    4.70
   3   9   3   18.00    4.70
  -4  -9  -3   11.90    4.90
  -4  -9  -3   11.00    3.20
   4   9   3   10.40    4.00
  -5  -9  -3  233.88   14.80
  -5  -9  -3  193.58   12.60
   5   9   3  219.08   12.80
   5   9   3  201.18   13.20
  -6  -9  -3  125.39   10.00
  -6  -9  -3  120.39   12.00
   6   9   3  138.99   10.40
   6   9   3  143.39   10.80
  -7  -9  -3  129.89   12.20
   7   9   3  125.09   10.70
   7   9   3  121.99   10.50
  -8  -9  -3    1.20    5.70
   8   9   3    0.40    4.20
   8   9   3    4.10    4.40
   5 -10  -3   19.70    6.30
  -5  10   3   28.50    6.00
   4 -10  -3   86.79   10.20
  -4  10   3   73.39    8.10
   3 -10  -3   35.40    7.30
  -3  10   3   36.50    6.20
   2 -10  -3   96.89    9.80
  -2  10   3   85.99    8.50
   1 -10  -3   32.90    5.90
  -1  10   3   27.90    5.40
   0 -10  -3  163.48   11.20
   0  10   3  159.88   11.40
  -1 -10  -3  191.28   12.20
   1  10   3  193.38   12.60
  -2 -10  -3   19.00    4.80
  -2 -10  -3    8.90    4.00
   2  10   3   13.40    4.30
  -3 -10  -3  399.66   19.90
  -3 -10  -3  402.66   20.10
   3  10   3  389.16   20.40
  -4 -10  -3   54.89    7.20
  -4 -10  -3   65.49    8.30
   4  10   3   41.80    6.90
  -5 -10  -3    9.70    5.60
  -5 -10  -3   10.00    4.30
   5  10   3    7.30    4.30
   5  10   3   12.60    4.80
  -6 -10  -3  364.46   19.60
  -6 -10  -3  363.56   20.90
   6  10   3  387.66   20.30
   6  10   3  372.36   19.80
  -7 -10  -3    0.30    5.30
  -7 -10  -3    5.70    4.50
   7  10   3   -0.70    4.20
   7  10   3   -6.70    4.00
   4 -11  -3    7.20    5.70
  -4  11   3    7.30    4.90
   3 -11  -3   83.59   10.60
  -3  11   3   87.59    9.50
   2 -11  -3   20.10    6.00
  -2  11   3   21.40    5.60
   1 -11  -3   34.10    6.90
  -1  11   3   31.70    6.30
   0 -11  -3   56.19    7.30
   0  11   3   56.89    7.70
  -1 -11  -3    9.30    4.50
  -1 -11  -3   15.50    3.90
   1  11   3   14.30    4.60
  -2 -11  -3  116.99   10.40
  -2 -11  -3  139.19    9.40
   2  11   3  128.89   10.60
  -3 -11  -3   81.99    8.50
  -3 -11  -3   71.09    8.20
   3  11   3   54.29    8.00
  -4 -11  -3    4.70    4.80
  -4 -11  -3    3.00    3.80
   4  11   3   -0.40    3.60
  -5 -11  -3   66.69    9.40
  -5 -11  -3   58.49    7.50
   5  11   3   49.30    7.20
   5  11   3   50.19    8.00
  -6 -11  -3   78.59   10.60
  -6 -11  -3   92.89    9.40
   6  11   3   83.79    9.70
   6  11   3   71.99    9.40
   2 -12  -3   17.50    5.90
  -2  12   3   14.20    5.70
   1 -12  -3  129.49   11.50
  -1  12   3  120.49   11.10
   0 -12  -3   38.00    7.10
   0  12   3   42.40    7.30
  -1 -12  -3   21.70    5.90
   1  12   3   23.50    6.00
  -2 -12  -3  168.38   10.60
  -2 -12  -3  143.29   11.80
   2  12   3  135.89   11.80
  -3 -12  -3    7.70    4.50
  -3 -12  -3   10.00    4.40
   3  12   3    3.20    4.70
  -4 -12  -3   39.10    6.60
  -4 -12  -3   18.00    4.80
   4  12   3   26.40    6.00
  -5 -12  -3  100.79   10.20
  -5 -12  -3  125.79   11.10
   5  12   3   98.99   10.60
   5  12   3  117.59   11.20
  -1 -13  -3   39.90    7.50
   1  13   3   34.40    7.50
   3  12  -4   70.19    9.00
  -3 -12   4   70.29    8.30
   2  12  -4    5.80    4.60
  -2 -12   4   -0.50    4.10
   1  12  -4  203.28   14.10
  -1 -12   4  197.58   14.40
   0  12  -4    7.10    5.00
   0 -12   4    5.60    5.10
  -1  12  -4   16.30    5.90
   1 -12   4   12.10    5.90
  -2  12  -4  196.88   14.30
   2 -12   4  201.68   14.90
   5  11  -4   14.20    5.60
   5  11  -4   32.90    6.30
  -5 -11   4   24.80    5.00
  -5 -11   4   23.80    5.70
   4  11  -4   91.59    9.40
  -4 -11   4   73.29    8.70
  -4 -11   4   72.59    6.90
   3  11  -4   -0.90    3.90
  -3 -11   4    2.20    3.80
  -3 -11   4   -0.60    2.70
   2  11  -4   87.19    8.70
  -2 -11   4   65.29    8.50
   1  11  -4   19.80    5.50
  -1 -11   4   22.40    5.10
   0  11  -4    5.30    4.20
   0 -11   4   -2.00    3.80
  -1  11  -4   18.80    5.60
   1 -11   4   33.60    7.10
  -2  11  -4   37.30    6.80
   2 -11   4   45.00    7.60
  -3  11  -4    7.30    5.00
   3 -11   4    9.90    5.90
   6  10  -4    4.40    4.70
  -6 -10   4   -2.60    3.30
  -6 -10   4   -1.50    3.00
   5  10  -4  157.48   11.60
   5  10  -4  172.28   12.50
  -5 -10   4  184.38   12.50
  -5 -10   4  161.68   11.60
   4  10  -4   62.39    7.60
   4  10  -4   51.49    7.50
  -4 -10   4   66.49    6.70
  -4 -10   4   62.49    7.90
   3  10  -4  204.98   12.80
  -3 -10   4  201.08   12.80
  -3 -10   4  202.98   10.90
   2  10  -4  111.59    9.30
  -2 -10   4  113.29    9.70
   1  10  -4    6.10    3.90
  -1 -10   4    5.20    3.70
   0  10  -4   41.80    6.40
   0 -10   4   45.10    7.20
  -1  10  -4  101.99    8.90
   1 -10   4  121.19   10.10
  -2  10  -4    3.30    3.90
   2 -10   4    0.90    4.00
  -3  10  -4   86.19    8.80
   3 -10   4   82.59    9.60
  -4  10  -4   61.59    7.80
   4 -10   4   56.49    8.20
  -5  10  -4    5.70    4.90
   5 -10   4    0.90    5.70
   7   9  -4   10.80    3.70
   7   9  -4    3.70    4.80
  -7  -9   4    6.60    4.60
   6   9  -4   34.70    6.90
   6   9  -4   46.20    6.80
  -6  -9   4   49.60    7.10
  -6  -9   4   46.90    6.80
   5   9  -4   69.09    7.40
   5   9  -4   51.99    7.10
  -5  -9   4   59.89    7.40
  -5  -9   4   53.89    7.10
   4   9  -4    5.60    3.50
   4   9  -4    1.60    3.40
  -4  -9   4    2.70    2.30
  -4  -9   4   -0.30    3.10
   3   9  -4   90.09    8.20
  -3  -9   4  108.39    7.50
  -3  -9   4  103.39    8.40
   2   9  -4  177.88   10.80
  -2  -9   4  165.28    9.00
  -2  -9   4  161.58   11.10
   1   9  -4  197.98   11.90
  -1  -9   4  198.48   12.40
   0   9  -4  200.78   11.90
   0  -9   4  207.88   12.60
  -1   9  -4   -0.80    2.90
   1  -9   4    2.00    3.50
  -2   9  -4   32.90    5.20
   2  -9   4   25.50    5.50
  -3   9  -4  149.69   10.70
   3  -9   4  150.18   11.40
  -4   9  -4   14.40    4.70
   4  -9   4   10.40    4.50
  -5   9  -4   92.89    8.90
   5  -9   4   90.69   10.90
  -6   9  -4   24.00    6.20
   6  -9   4   41.70    7.90
   8   8  -4    5.90    5.10
   8   8  -4   15.40    3.80
  -8  -8   4   15.10    5.10
   7   8  -4   19.30    5.30
   7   8  -4   21.40    4.30
  -7  -8   4   24.60    5.70
   6   8  -4  188.98   11.10
   6   8  -4  159.78   12.10
  -6  -8   4  162.58   11.90
  -6  -8   4  168.18   12.20
   5   8  -4   -2.00    3.10
   5   8  -4   -5.40    2.70
  -5  -8   4   -0.50    3.00
  -5  -8   4   -2.60    2.40
   4   8  -4  193.98   11.90
   4   8  -4  183.28   10.90
  -4  -8   4  178.78   10.90
  -4  -8   4  179.78   11.60
   3   8  -4   83.99    7.00
  -3  -8   4   80.59    7.10
  -3  -8   4   74.99    6.30
   2   8  -4   12.70    3.60
  -2  -8   4   10.30    2.50
  -2  -8   4    5.30    2.90
   1   8  -4  356.46   16.80
  -1  -8   4  335.67   17.00
   0   8  -4   77.29    6.60
   0  -8   4   76.39    6.90
  -1   8  -4  116.99    8.10
   1  -8   4  115.39    8.70
  -2   8  -4  101.79    8.00
   2  -8   4  102.49    8.50
  -3   8  -4   69.19    6.80
   3  -8   4   68.19    8.00
  -4   8  -4   64.19    6.80
   4  -8   4   67.29    8.40
  -5   8  -4   28.70    5.20
   5  -8   4   25.60    6.10
  -6   8  -4   23.40    5.60
   6  -8   4   28.30    6.90
   8   7  -4    1.80    4.10
   8   7  -4    0.80    2.60
  -8  -7   4    1.70    3.90
   7   7  -4   63.69    5.90
   7   7  -4   59.99    7.80
  -7  -7   4   54.49    8.10
   6   7  -4  221.48   13.50
   6   7  -4  220.68   11.80
  -6  -7   4  203.38   13.70
   5   7  -4  131.19    9.60
   5   7  -4  140.19    8.70
  -5  -7   4  124.49    9.50
  -5  -7   4  136.29    9.60
   4   7  -4   48.50    5.10
   4   7  -4   40.40    5.50
  -4  -7   4   51.19    5.60
  -4  -7   4   42.50    5.20
   3   7  -4    8.80    2.80
  -3  -7   4    5.40    2.70
  -3  -7   4    7.00    2.50
   2   7  -4  177.78    9.90
  -2  -7   4  185.58    9.40
  -2  -7   4  174.08   10.40
   1   7  -4  175.38    9.90
  -1  -7   4  181.18    8.50
  -1  -7   4  178.18   10.40
   0   7  -4    5.30    2.40
   0  -7   4    7.40    2.90
  -1   7  -4  249.58   12.60
   1  -7   4  248.18   13.10
  -2   7  -4  207.08   11.20
   2  -7   4  195.18   11.60
  -3   7  -4    7.50    3.10
   3  -7   4   18.00    4.30
  -4   7  -4  434.66   20.30
   4  -7   4  443.26   21.70
  -5   7  -4    9.10    3.70
   5  -7   4    9.60    4.80
  -6   7  -4  133.69   10.10
   6  -7   4  157.08   12.40
  -7   7  -4  122.49    9.80
   7  -7   4  118.99   11.20
   8   6  -4   14.00    4.80
   8   6  -4   29.10    5.10
  -8  -6   4   25.70    6.10
   7   6  -4  149.79   11.10
   7   6  -4  165.48    8.70
  -7  -6   4  153.08   12.20
   6   6  -4   20.30    3.40
   6   6  -4   15.40    4.30
  -6  -6   4   19.70    4.60
   5   6  -4  660.13   28.10
   5   6  -4  637.44   26.50
  -5  -6   4  630.54   28.70
  -5  -6   4  604.84   27.80
   4   6  -4  256.67   13.10
   4   6  -4  245.78   12.00
  -4  -6   4  242.38   13.00
  -4  -6   4  232.18   13.00
   3   6  -4  381.66   16.80
  -3  -6   4  367.16   17.50
  -3  -6   4  376.36   17.30
   2   6  -4  170.28    9.10
  -2  -6   4  166.88    8.80
  -2  -6   4  167.88    9.60
   1   6  -4   13.40    2.00
   1   6  -4   10.50    2.50
  -1  -6   4   12.30    2.90
  -1  -6   4   11.60    2.00
   0   6  -4  275.77   12.90
   0  -6   4  266.27   13.20
  -1   6  -4  188.58   10.00
   1  -6   4  197.68   10.50
   1  -6   4  194.78   10.00
  -2   6  -4    2.60    2.20
   2  -6   4    4.20    2.60
   2  -6   4    3.40    1.90
  -3   6  -4  581.94   25.10
   3  -6   4  582.74   25.90
   3  -6   4  602.24   25.10
  -4   6  -4  138.09    8.60
   4  -6   4  134.39    8.20
   4  -6   4  127.39    9.30
  -5   6  -4  150.28    9.30
   5  -6   4  150.08    9.20
   5  -6   4  150.38   10.90
  -6   6  -4   80.69    7.20
   6  -6   4   88.79    7.00
   6  -6   4   89.09    9.30
  -7   6  -4    7.60    2.50
  -7   6  -4    5.30    3.70
   7  -6   4   -2.90    4.30
  -8   6  -4   -1.00    4.10
   8  -6   4    2.80    5.10
   9   5  -4  226.38   15.40
  -9  -5   4  254.87   17.50
   8   5  -4   83.89    8.80
  -8  -5   4   96.99   10.30
   7   5  -4   52.79    4.30
   7   5  -4   43.90    6.40
  -7  -5   4   49.60    7.30
   6   5  -4   24.30    3.40
   6   5  -4   18.00    4.10
  -6  -5   4   15.90    4.40
   5   5  -4  247.48   11.40
   5   5  -4  231.48   12.70
  -5  -5   4  229.78   13.40
   4   5  -4   22.90    3.80
   4   5  -4   31.30    3.60
  -4  -5   4   31.30    4.70
  -4  -5   4   33.80    4.10
   3   5  -4  430.06   18.50
   3   5  -4  409.06   17.60
  -3  -5   4  417.86   18.60
  -3  -5   4  389.36   18.30
   2   5  -4  208.08   10.00
  -2  -5   4  202.58   10.10
  -2  -5   4  206.58   10.50
   1   5  -4  336.67   14.90
   1   5  -4  363.06   15.60
  -1  -5   4  369.06   16.10
  -1  -5   4  360.46   15.10
   0   5  -4  668.93   26.50
   0   5  -4  605.34   25.10
   0  -5   4  674.63   26.80
   0  -5   4  658.63   26.40
  -1   5  -4   39.80    3.70
   1  -5   4   45.90    3.90
   1  -5   4   41.70    4.10
  -2   5  -4  299.77   14.10
   2  -5   4  316.27   14.30
   2  -5   4  319.77   14.70
  -3   5  -4  422.86   18.30
   3  -5   4  415.96   19.00
   3  -5   4  409.16   18.30
  -4   5  -4   20.00    3.40
   4  -5   4   18.90    3.90
   4  -5   4   27.40    3.90
  -5   5  -4  201.08   10.00
  -5   5  -4  196.58   10.80
   5  -5   4  207.18   10.90
   5  -5   4  210.18   12.30
  -6   5  -4  112.09    8.00
  -6   5  -4  123.09    7.60
   6  -5   4  115.69    7.80
   6  -5   4  115.69   10.00
  -7   5  -4    4.90    2.70
  -7   5  -4   -2.40    3.00
   7  -5   4    4.40    2.70
   7  -5   4   -0.70    4.60
  -8   5  -4   57.79    6.10
  -8   5  -4   36.40    5.60
   8  -5   4   42.70    7.10
   8  -5   4   35.20    5.00
   9   4  -4  244.38   15.20
  -9  -4   4  235.78   16.90
   8   4  -4  317.87   18.00
  -8  -4   4  354.86   20.20
   7   4  -4  162.28   10.90
  -7  -4   4  168.98   12.40
   6   4  -4  154.78    9.70
   6   4  -4  165.78    7.50
   6   4  -4  123.69    7.00
  -6  -4   4  162.28   11.00
   5   4  -4   68.19    6.00
   5   4  -4   72.69    4.80
  -5  -4   4   68.99    6.50
   4   4  -4   99.89    5.60
   4   4  -4   97.89    6.70
  -4  -4   4   92.79    6.60
  -4  -4   4   95.99    7.10
   3   4  -4  337.77   14.20
   3   4  -4  339.97   15.10
  -3  -4   4  325.47   15.40
  -3  -4   4  325.07   15.10
   2   4  -4   81.79    4.90
  -2  -4   4   78.09    5.20
  -2  -4   4   83.59    5.50
   1   4  -4 1570.14   61.59
   1   4  -4 1644.94   61.79
  -1  -4   4 1647.04   61.69
  -1  -4   4 1625.64   61.69
  -1  -4   4 1648.44   62.29
   0   4  -4   81.49    4.40
   0   4  -4   91.89    4.40
   0   4  -4   93.79    5.30
   0  -4   4   87.49    4.50
   0  -4   4   81.29    5.30
   0  -4   4   93.29    5.30
  -1   4  -4  506.95   21.00
   1  -4   4  503.85   21.10
   1  -4   4  520.15   21.20
  -2   4  -4 1121.29   43.70
   2  -4   4 1123.09   44.00
   2  -4   4 1128.79   43.90
  -3   4  -4   22.30    3.00
   3  -4   4   22.90    3.20
   3  -4   4   18.70    3.20
  -4   4  -4  148.69    8.00
   4  -4   4  150.78    9.00
   4  -4   4  148.99    8.10
   4  -4   4  126.09    7.50
  -5   4  -4   28.00    4.00
  -5   4  -4   19.80    3.30
   5  -4   4   18.20    4.20
   5  -4   4   24.20    3.80
  -6   4  -4  130.79    8.00
  -6   4  -4  122.29    8.40
   6  -4   4  125.09    9.50
   6  -4   4  116.39    7.50
  -7   4  -4  100.19    8.10
  -7   4  -4  103.39    7.50
   7  -4   4  112.49   10.00
   7  -4   4  106.39    7.20
  -8   4  -4   90.69    7.50
  -8   4  -4   98.29    8.00
   8  -4   4   88.49   10.10
   8  -4   4   87.09    6.40
  -9   4  -4   14.50    4.70
  -9   4  -4   37.20    5.90
   9  -4   4   19.10    3.70
   9  -4   4   17.90    6.80
   9   3  -4    0.20    4.00
  -9  -3   4    9.60    4.80
   8   3  -4    4.50    3.80
  -8  -3   4    4.80    3.80
   7   3  -4  305.37   16.20
  -7  -3   4  322.17   18.00
   6   3  -4  181.58   10.50
  -6  -3   4  180.38   11.70
   5   3  -4  398.86   18.30
   5   3  -4  431.96   16.40
   5   3  -4  360.56   16.10
  -5  -3   4  433.06   19.90
   4   3  -4  134.19    7.00
   4   3  -4  162.68    8.70
   4   3  -4  164.48    7.30
  -4  -3   4  159.98    9.30
   3   3  -4   -0.40    1.30
   3   3  -4    1.00    0.90
   3   3  -4    2.60    1.30
  -3  -3   4    2.20    1.30
  -3  -3   4    1.30    1.50
   2   3  -4  169.88    8.00
   2   3  -4  180.38    8.00
   2   3  -4  180.28    8.50
  -2  -3   4  175.58    8.70
  -2  -3   4  171.68    7.80
  -2  -3   4  168.98    8.70
   1   3  -4  111.79    5.70
   1   3  -4  112.19    5.60
   1   3  -4  110.79    5.80
   1   3  -4  106.19    5.70
  -1  -3   4  113.59    5.70
  -1  -3   4  111.09    6.00
  -1  -3   4  110.39    5.80
   0   3  -4   58.89    3.60
   0   3  -4   54.49    3.20
   0   3  -4   59.39    3.60
   0   3  -4   50.59    3.20
   0  -3   4   55.29    3.30
   0  -3   4   53.59    3.70
   0  -3   4   49.60    3.50
  -1   3  -4  231.48    9.70
  -1   3  -4  238.48    9.70
  -1   3  -4  225.08   10.30
   1  -3   4  236.58    9.60
   1  -3   4  240.98   10.50
   1  -3   4  238.18   10.60
  -2   3  -4  838.82   32.00
   2  -3   4  838.82   32.70
   2  -3   4  845.82   32.80
   2  -3   4  795.52   31.50
   3  -3   4   96.69    6.00
   3  -3   4   79.79    5.00
   3  -3   4   90.99    5.50
   4  -3   4  530.85   21.80
   4  -3   4  542.75   21.30
   4  -3   4  440.96   20.80
  -5   3  -4   -0.50    2.20
   5  -3   4    4.00    2.00
   5  -3   4    2.70    3.10
  -6   3  -4    2.80    2.90
   6  -3   4    2.90    2.10
   6  -3   4    2.30    3.20
  -7   3  -4  104.39    8.60
   7  -3   4  111.79    9.10
   7  -3   4   90.69    6.50
  -8   3  -4   11.40    3.90
  -8   3  -4    6.70    3.30
   8  -3   4    9.80    5.00
   8  -3   4    2.80    2.40
  -9   3  -4   38.70    5.20
  -9   3  -4   46.80    6.90
   9  -3   4   43.80    5.00
   9  -3   4   52.69    8.20
   9   2  -4    3.30    4.30
  -9  -2   4   -0.90    4.40
   8   2  -4    7.80    3.90
  -8  -2   4   12.50    4.80
   7   2  -4  148.79    9.90
  -7  -2   4  145.89   11.20
   6   2  -4   24.80    4.20
  -6  -2   4   23.40    4.70
   5   2  -4  807.92   33.60
  -5  -2   4  838.02   35.10
   4   2  -4  228.28   11.00
   4   2  -4  220.28    9.20
  -4  -2   4  223.58   11.90
   3   2  -4 1285.37   47.50
   3   2  -4 1279.27   47.60
   3   2  -4 1248.58   48.60
  -3  -2   4 1234.28   49.60
   2   2  -4  345.27   13.60
   2   2  -4  314.17   14.30
   2   2  -4  331.07   12.90
   2   2  -4  322.97   13.10
  -2  -2   4  314.27   12.90
  -2  -2   4  312.87   13.70
  -2  -2   4  300.27   14.00
   1   2  -4   59.19    3.50
   1   2  -4   59.59    3.60
   1   2  -4   54.49    3.60
  -1  -2   4   56.19    3.70
  -1  -2   4   62.99    3.60
  -1  -2   4   56.39    3.30
   0   2  -4   60.09    3.50
   0   2  -4   54.89    3.20
   0   2  -4   59.69    3.30
   0   2  -4   56.59    3.30
   0  -2   4   55.49    3.30
   0  -2   4   46.50    3.30
   0  -2   4   56.19    3.40
  -1   2  -4  758.82   28.20
  -1   2  -4  734.13   28.90
  -1   2  -4  705.43   28.20
   1  -2   4  737.63   28.10
   1  -2   4  725.53   28.80
   1  -2   4  740.53   28.30
  -2   2  -4   86.19    5.00
  -2   2  -4   73.59    4.10
   2  -2   4   75.89    4.40
   2  -2   4   72.09    4.10
   2  -2   4   79.59    4.70
  -3   2  -4  807.52   31.50
  -3   2  -4  796.22   31.40
   3  -2   4  813.12   31.00
   3  -2   4  816.12   31.20
   3  -2   4  693.03   30.60
  -4   2  -4  335.77   15.20
   4  -2   4  329.57   14.60
   4  -2   4  322.87   14.80
  -5   2  -4  187.18   10.50
   5  -2   4  190.48   10.30
   5  -2   4  188.18    9.60
  -6   2  -4  154.18   10.00
   6  -2   4  157.38    9.70
   6  -2   4  150.08    8.50
  -7   2  -4    6.30    3.20
   7  -2   4    1.60    2.20
   7  -2   4    2.60    3.20
  -8   2  -4   47.20    6.90
   8  -2   4   31.60    4.10
   8  -2   4   26.50    5.40
  -9   2  -4    2.90    4.00
  -9   2  -4   -1.00    2.90
   9  -2   4    6.90    5.20
   9  -2   4   -0.30    2.50
   9   1  -4  124.39   11.00
  -9  -1   4  157.08   13.20
   8   1  -4   38.30    6.00
  -8  -1   4   46.60    7.80
   7   1  -4   -0.30    2.80
  -7  -1   4    1.70    3.30
   6   1  -4   30.00    4.30
  -6  -1   4   37.10    5.40
   5   1  -4  163.28    9.10
  -5  -1   4  161.88   10.10
   4   1  -4   27.40    3.40
  -4  -1   4   24.90    3.60
   3   1  -4 1033.60   39.60
  -3  -1   4 1003.20   40.50
   2   1  -4  780.62   29.80
   2   1  -4  779.12   28.90
   2   1  -4  771.22   29.50
  -2  -1   4  750.02   28.70
  -2  -1   4  744.23   29.40
  -2  -1   4  729.73   30.30
   1   1  -4  417.56   17.70
   1   1  -4  438.36   17.50
   1   1  -4  433.86   17.10
   1   1  -4  444.96   17.00
   1   1  -4  434.26   17.10
  -1  -1   4  427.56   17.00
  -1  -1   4  426.86   17.10
  -1  -1   4  431.36   17.70
   0   1  -4  582.14   22.20
   0   1  -4  587.34   21.70
   0   1  -4  544.95   22.30
   0   1  -4  563.94   22.30
   0  -1   4  574.24   22.10
   0  -1   4  570.64   21.70
   0  -1   4  543.15   22.20
  -1   1  -4  142.89    6.30
  -1   1  -4  133.59    5.70
  -1   1  -4  128.19    6.40
   1  -1   4  135.69    5.70
   1  -1   4  128.89    6.10
   1  -1   4  129.39    6.40
  -2   1  -4   57.49    4.00
  -2   1  -4   47.60    2.70
  -2   1  -4   52.19    3.40
   2  -1   4   41.00    3.30
   2  -1   4   45.80    3.00
   2  -1   4   47.00    3.40
  -3   1  -4  499.65   19.20
  -3   1  -4  501.25   20.50
   3  -1   4  427.06   19.80
   3  -1   4  476.45   19.40
   3  -1   4  502.25   19.90
   4  -1   4  147.79    7.70
   4  -1   4  148.99    7.80
  -5   1  -4  258.07   13.30
   5  -1   4  256.77   12.20
   5  -1   4  249.28   11.90
  -6   1  -4  579.34   25.90
   6  -1   4  556.14   23.90
   6  -1   4  584.24   24.70
  -7   1  -4    2.20    3.60
   7  -1   4    3.10    1.80
   7  -1   4    8.90    3.60
  -8   1  -4  241.78   15.10
   8  -1   4  240.58   12.10
   8  -1   4  248.28   14.30
  -9   1  -4   -2.90    3.70
   9  -1   4   -2.40    1.90
   9  -1   4   -2.40    4.50
   9   0  -4  247.28   15.50
  -9   0   4  242.88   16.80
   8   0  -4   10.00    4.50
  -8   0   4   13.50    4.60
   7   0  -4   59.99    6.80
  -7   0   4   66.39    7.50
   6   0  -4  306.17   15.40
  -6   0   4  314.47   16.60
   5   0  -4   12.80    3.00
  -5   0   4    4.10    2.50
   4   0  -4  920.31   36.10
  -4   0   4  897.61   37.20
   3   0  -4   29.50    3.00
  -3   0   4   28.40    3.30
   2   0  -4   76.19    3.60
   2   0  -4   79.09    4.40
  -2   0   4   75.09    4.30
  -2   0   4   82.09    5.00
  -2   0   4   80.59    3.70
   1   0  -4 2916.91  109.49
   1   0  -4 2931.81  108.99
   1   0  -4 2942.61  109.89
   1   0  -4 2903.51  108.89
   1   0  -4 3010.90  108.89
  -1   0   4 3037.70  108.89
  -1   0   4 2882.01  108.89
  -1   0   4 2867.41  109.79
   0   0  -4  233.28   10.40
   0   0  -4  235.68   10.10
   0   0  -4  251.47   10.20
   0   0   4  244.28   10.20
   0   0   4  237.08   10.10
  -1   0  -4 1415.46   49.70
  -1   0  -4 1232.88   49.50
   1   0   4 1293.87   49.40
   1   0   4 1283.97   49.60
  -2   0  -4  245.88   11.00
  -2   0  -4  252.87    9.90
  -2   0  -4  275.37   11.40
   2   0   4  229.88   10.90
   2   0   4  247.08   10.00
   2   0   4  253.97   11.00
  -3   0  -4  449.06   18.80
  -3   0  -4  423.86   16.90
   3   0   4  412.26   17.70
   3   0   4  422.76   17.00
  -4   0  -4  223.68   11.80
   4   0   4  206.28    9.90
   4   0   4  216.08   10.20
  -5   0  -4  202.68   11.60
   5   0   4  187.38    9.70
   5   0   4  206.88   10.00
  -6   0  -4  195.98   12.70
   6   0   4  236.78   11.60
   6   0   4  232.78   11.10
  -7   0  -4   35.00    6.20
   7   0   4   27.40    3.80
   7   0   4   20.60    4.30
  -8   0  -4  225.88   14.50
   8   0   4  204.98   10.80
   8   0   4  206.18   12.50
  -9   0  -4   37.30    7.20
   9   0   4   25.00    5.40
   9   0   4   30.00    3.90
   9  -1  -4   39.50    6.90
  -9   1   4   41.60    7.10
   8  -1  -4   -1.60    3.60
  -8   1   4   -1.80    3.00
   7  -1  -4  233.28   13.80
  -7   1   4  247.08   14.70
   6  -1  -4  237.38   12.60
  -6   1   4  223.68   13.30
   5  -1  -4  296.57   14.30
  -5   1   4  299.87   15.20
   4  -1  -4    7.30    2.10
  -4   1   4   10.70    2.60
   3  -1  -4    2.10    1.40
  -3   1   4    3.00    1.50
   2  -1  -4  333.97   13.50
   2  -1  -4  323.17   12.70
  -2   1   4  317.87   13.50
  -2   1   4  327.97   14.30
  -2   1   4  322.57   12.80
   1  -1  -4  586.34   21.90
   1  -1  -4  581.94   22.90
   1  -1  -4  504.45   22.30
   1  -1  -4  567.44   21.90
  -1   1   4  593.64   21.90
  -1   1   4  565.94   22.00
   0  -1  -4   15.30    1.70
   0  -1  -4   15.60    1.60
   0  -1  -4   16.80    1.90
   0   1   4   14.30    1.60
   0   1   4   13.60    1.60
  -1  -1  -4  528.65   21.50
  -1  -1  -4  579.14   21.70
   1   1   4  542.35   21.60
   1   1   4  516.75   21.40
  -2  -1  -4  819.22   32.40
  -2  -1  -4  896.31   32.90
   2   1   4  754.72   32.40
   2   1   4  853.61   32.50
  -3  -1  -4  190.58    8.10
  -3  -1  -4  205.98   10.40
   3   1   4  181.38    9.00
   3   1   4  193.28    8.20
   3   1   4  180.68    8.20
  -4  -1  -4  753.82   30.80
  -4  -1  -4  707.83   28.40
   4   1   4  695.03   29.00
   4   1   4  750.22   28.60
  -5  -1  -4    4.00    3.10
   5   1   4    4.50    2.20
   5   1   4    6.20    2.10
  -6  -1  -4  375.56   18.90
   6   1   4  372.66   16.70
   6   1   4  371.76   16.50
  -7  -1  -4  353.96   18.60
   7   1   4  319.87   15.10
   7   1   4  328.57   16.00
  -8  -1  -4   12.80    5.30
   8   1   4   13.00    3.10
   8   1   4   15.40    4.20
  -9  -1  -4   87.79   10.40
   9   1   4   81.39    8.30
   9   1   4   72.39    5.90
 -10  -1  -4   33.50    7.40
   9  -2  -4    4.90    4.60
  -9   2   4    0.50    3.40
   8  -2  -4   66.59    8.60
  -8   2   4   81.19    8.90
   7  -2  -4  149.49   10.80
  -7   2   4  162.98   11.40
   6  -2  -4   -0.30    2.60
  -6   2   4    0.40    2.00
   5  -2  -4 1265.07   49.80
  -5   2   4 1242.58   50.49
   4  -2  -4  231.98   11.30
  -4   2   4  219.48   11.50
   3  -2  -4  489.45   20.00
  -3   2   4  468.15   20.40
   2  -2  -4  607.34   24.10
   2  -2  -4  621.74   23.90
   2  -2  -4  586.24   22.90
  -2   2   4  614.14   23.20
  -2   2   4  592.44   24.30
  -2   2   4  563.54   23.60
   1  -2  -4  138.29    6.10
   1  -2  -4  127.19    6.40
   1  -2  -4  134.39    6.80
   1  -2  -4  125.59    5.90
  -1   2   4  120.69    6.30
  -1   2   4  123.69    5.90
  -1   2   4  130.99    6.10
  -1   2   4  129.19    6.60
   0  -2  -4  119.99    6.10
   0  -2  -4  133.09    5.70
   0  -2  -4  133.19    6.40
   0   2   4  133.79    6.30
   0   2   4  132.09    6.40
   0   2   4  131.89    5.70
  -1  -2  -4  827.92   30.60
  -1  -2  -4  734.73   30.20
   1   2   4  788.02   30.40
   1   2   4  753.12   30.20
  -2  -2  -4    1.20    1.80
  -2  -2  -4    0.40    0.60
  -2  -2  -4    0.80    0.90
   2   2   4    0.60    0.60
   2   2   4   -0.20    0.60
   2   2   4    0.00    1.50
   2   2   4    0.70    1.00
  -3  -2  -4 1972.00   71.89
   3   2   4 1771.42   69.59
   3   2   4 1859.31   69.49
   3   2   4 1829.92   70.59
  -4  -2  -4  614.84   25.50
  -4  -2  -4  655.03   28.20
   4   2   4  645.34   25.90
   4   2   4  664.33   25.70
   4   2   4  674.93   26.60
  -5  -2  -4  626.84   27.50
   5   2   4  612.14   25.00
   5   2   4  616.74   25.60
  -6  -2  -4   61.59    7.60
   6   2   4   60.79    4.90
   6   2   4   66.29    5.20
  -7  -2  -4   20.40    5.60
   7   2   4   19.10    3.30
   7   2   4   20.10    3.80
  -8  -2  -4   19.70    6.40
   8   2   4   24.20    3.70
   8   2   4   16.60    4.00
  -9  -2  -4   15.50    6.10
   9   2   4    6.40    4.10
   9   2   4    8.40    2.70
 -10  -2  -4   25.50    6.60
  10   2   4    8.30    5.50
   9  -3  -4  146.19   13.10
  -9   3   4  172.98   13.40
   8  -3  -4   60.69    8.20
  -8   3   4   73.29    8.50
   7  -3  -4   16.80    4.90
  -7   3   4   18.20    4.80
   6  -3  -4  114.89    8.80
  -6   3   4  104.49    8.40
   5  -3  -4  170.18   10.00
  -5   3   4  158.68    9.80
   4  -3  -4    6.90    2.60
  -4   3   4   11.40    1.60
  -4   3   4   10.80    2.70
   3  -3  -4  769.42   29.80
   3  -3  -4  801.62   31.40
   3  -3  -4  793.72   31.50
  -3   3   4  782.62   30.10
  -3   3   4  754.92   31.50
   2  -3  -4   60.79    4.40
   2  -3  -4   62.59    4.30
   2  -3  -4   54.29    3.40
  -2   3   4   59.09    3.70
  -2   3   4   61.49    4.30
   1  -3  -4  834.02   31.60
   1  -3  -4  833.52   31.10
   1  -3  -4  768.62   30.90
   1  -3  -4  791.92   30.70
  -1   3   4  806.02   31.00
  -1   3   4  751.32   30.80
  -1   3   4  768.82   30.70
   0  -3  -4  490.25   19.10
   0  -3  -4  505.35   19.70
   0  -3  -4  465.85   19.40
   0   3   4  461.95   19.40
   0   3   4  469.55   19.00
   0   3   4  502.65   19.70
  -1  -3  -4   79.99    4.00
  -1  -3  -4   91.89    5.50
   1   3   4   76.79    4.70
   1   3   4   79.29    4.00
   1   3   4   72.89    4.60
  -2  -3  -4  444.06   17.60
  -2  -3  -4  470.95   19.40
   2   3   4  423.66   17.60
  -3  -3  -4  704.53   28.20
  -3  -3  -4  654.23   25.90
   3   3   4  648.84   25.60
   3   3   4  661.73   26.80
   3   3   4  632.04   25.80
  -4  -3  -4    7.50    3.70
   4   3   4   12.50    2.40
   4   3   4    8.80    1.70
  -5  -3  -4  329.37   17.00
   5   3   4  326.17   15.00
   5   3   4  330.87   14.50
  -6  -3  -4  265.47   15.30
   6   3   4  240.48   12.30
   6   3   4  270.97   12.70
  -7  -3  -4   42.50    7.30
   7   3   4   38.60    4.90
   7   3   4   36.80    4.60
  -8  -3  -4   61.99    8.90
   8   3   4   48.40    6.10
   8   3   4   51.19    5.10
  -9  -3  -4    0.70    5.10
   9   3   4    1.00    3.80
   9   3   4    4.00    2.30
   8  -4  -4  101.49   10.80
  -8   4   4  118.79    9.90
   7  -4  -4   38.70    6.50
  -7   4   4   39.60    6.10
   6  -4  -4  141.19   10.60
  -6   4   4  149.19    9.90
   5  -4  -4   18.10    4.20
  -5   4   4   23.30    3.90
   4  -4  -4  151.48    8.50
   4  -4  -4  136.29    6.70
   4  -4  -4  152.48    9.20
  -4   4   4  148.79    6.80
  -4   4   4  136.09    7.10
  -4   4   4  153.88    8.60
   3  -4  -4  214.68   10.00
   3  -4  -4  196.58   10.40
   3  -4  -4  175.98    8.70
  -3   4   4  206.78    9.30
  -3   4   4  198.38   10.10
   2  -4  -4   14.20    2.70
   2  -4  -4   14.60    2.00
   2  -4  -4   14.70    2.50
  -2   4   4   18.10    2.50
   1  -4  -4  948.81   37.00
   1  -4  -4  962.10   36.80
   1  -4  -4  923.81   37.20
  -1   4   4  950.20   37.40
  -1   4   4  945.51   37.00
   0  -4  -4  644.54   24.80
   0  -4  -4  643.94   24.30
   0   4   4  617.44   24.80
   0   4   4  594.74   24.30
   0   4   4  557.14   24.00
  -1  -4  -4 1133.09   41.60
  -1  -4  -4 1043.00   40.40
   1   4   4 1072.29   41.30
   1   4   4  976.10   40.30
  -2  -4  -4  589.74   23.80
  -2  -4  -4  538.95   21.90
   2   4   4  549.15   22.90
   2   4   4  529.85   21.90
  -3  -4  -4   49.90    3.70
  -3  -4  -4   53.09    6.10
   3   4   4   49.50    3.60
   3   4   4   46.80    4.10
   3   4   4   52.69    3.70
  -4  -4  -4  136.39    7.20
  -4  -4  -4  131.19    9.70
   4   4   4  124.49    6.80
   4   4   4  127.39    7.60
  -5  -4  -4  110.79    9.20
   5   4   4  104.89    6.40
   5   4   4  110.09    7.00
  -6  -4  -4  121.39   10.40
   6   4   4  120.69    7.60
   6   4   4  130.99    8.10
  -7  -4  -4  219.28   14.40
   7   4   4  200.68   11.10
   7   4   4  199.28   11.30
  -8  -4  -4  101.59   11.10
   8   4   4  122.49    8.10
   8   4   4  122.79    8.60
  -9  -4  -4   34.80    7.80
   9   4   4   35.00    4.60
   9   4   4   34.10    5.80
   8  -5  -4    2.60    5.70
   8  -5  -4    5.80    4.70
  -8   5   4    5.90    3.60
   7  -5  -4  253.27   14.70
   7  -5  -4  283.07   16.60
  -7   5   4  248.68   14.60
   6  -5  -4   54.89    6.20
   6  -5  -4   63.59    8.00
  -6   5   4   59.49    6.30
   5  -5  -4  247.78   12.90
   5  -5  -4  255.27   14.30
  -5   5   4  260.47   11.70
  -5   5   4  253.07   13.20
   4  -5  -4  119.49    7.60
   4  -5  -4  123.59    8.80
  -4   5   4  126.59    7.70
  -4   5   4  122.99    7.00
   3  -5  -4    1.40    2.10
   3  -5  -4    1.80    2.40
  -3   5   4   -1.30    1.20
  -3   5   4    0.20    1.70
   2  -5  -4  204.48   10.80
   2  -5  -4  211.88    9.90
  -2   5   4  200.38   10.10
   1  -5  -4  430.06   18.90
   1  -5  -4  454.45   18.60
  -1   5   4  434.86   18.80
   0  -5  -4  145.19    7.80
   0  -5  -4  130.29    7.10
   0   5   4  126.09    7.50
  -1  -5  -4  108.99    7.40
  -1  -5  -4  107.49    6.10
   1   5   4  116.79    6.70
  -2  -5  -4  686.83   26.90
  -2  -5  -4  676.83   28.30
   2   5   4  642.14   27.50
  -3  -5  -4  140.79    9.80
  -3  -5  -4  143.39    7.60
   3   5   4  145.99    8.30
  -4  -5  -4  548.35   22.70
  -4  -5  -4  552.94   25.30
   4   5   4  522.65   23.20
   4   5   4  540.35   22.30
  -5  -5  -4    1.90    3.90
   5   5   4    5.40    2.20
   5   5   4    6.80    2.60
  -6  -5  -4    5.00    4.50
   6   5   4    3.20    2.40
   6   5   4    3.40    2.50
  -7  -5  -4  110.09   11.20
   7   5   4  112.29    8.10
   7   5   4  120.69    8.20
  -8  -5  -4   24.90    7.10
   8   5   4    8.80    3.30
   8   5   4   10.50    4.20
  -9  -5  -4   95.89   11.40
   9   5   4   81.99    7.10
   9   5   4   86.29    8.30
   7  -6  -4   81.79    8.30
   7  -6  -4   92.99   10.40
  -7   6   4   75.39    7.20
   6  -6  -4   -0.60    3.80
   6  -6  -4    1.60    3.30
  -6   6   4    0.00    2.00
  -6   6   4   -3.00    2.10
   5  -6  -4  332.17   16.40
   5  -6  -4  357.76   18.40
  -5   6   4  357.56   15.80
  -5   6   4  349.07   16.60
   4  -6  -4   50.89    5.00
   4  -6  -4   51.39    6.50
  -4   6   4   46.50    4.50
   3  -6  -4  322.67   14.80
   3  -6  -4  329.27   16.40
  -3   6   4  335.67   15.20
   2  -6  -4  201.38   11.20
   2  -6  -4  203.88   10.30
  -2   6   4  208.88   10.70
   1  -6  -4   58.79    5.20
   1  -6  -4   58.29    5.30
  -1   6   4   56.39    4.80
   0  -6  -4  213.68   10.90
   0  -6  -4  203.48   10.40
   0   6   4  207.08   10.80
  -1  -6  -4  433.06   18.80
  -1  -6  -4  398.66   17.70
   1   6   4  396.96   18.30
  -2  -6  -4   24.80    4.60
  -2  -6  -4   30.70    3.70
   2   6   4   30.20    4.10
  -3  -6  -4  736.53   31.90
  -3  -6  -4  736.73   29.80
   3   6   4  725.63   30.60
  -4  -6  -4  187.48   13.00
  -4  -6  -4  221.98   10.90
   4   6   4  217.08   10.60
   4   6   4  203.38   11.30
  -5  -6  -4  189.08   10.40
  -5  -6  -4  193.78   13.00
   5   6   4  196.08   11.10
   5   6   4  185.08   10.20
  -6  -6  -4   51.39    7.80
   6   6   4   42.90    5.40
   6   6   4   40.80    5.10
  -7  -6  -4   -2.00    4.80
   7   6   4    4.00    2.90
   7   6   4    2.20    3.00
  -8  -6  -4    4.10    5.30
   8   6   4    2.50    3.70
  -9  -6  -4   -5.50    5.10
   9   6   4    4.10    4.50
   9   6   4   13.70    3.80
   7  -7  -4    7.20    5.20
   7  -7  -4   -3.80    4.30
  -7   7   4   -0.70    2.90
   6  -7  -4   27.00    6.50
   6  -7  -4   11.60    3.90
  -6   7   4   22.20    3.60
  -6   7   4   16.10    3.70
   5  -7  -4  116.19    8.10
   5  -7  -4  106.49   10.20
  -5   7   4  114.69    7.80
   4  -7  -4   -1.40    2.50
   4  -7  -4    0.00    3.00
  -4   7   4    2.50    2.70
   3  -7  -4  393.36   19.20
   3  -7  -4  382.46   17.30
  -3   7   4  394.86   18.10
   2  -7  -4   44.40    5.80
   2  -7  -4   43.70    5.30
  -2   7   4   40.10    4.80
   1  -7  -4   73.79    6.60
   1  -7  -4   80.59    6.50
  -1   7   4   78.69    6.20
   0  -7  -4  213.18   11.70
   0  -7  -4  229.98   11.40
   0   7   4  206.78   11.40
  -1  -7  -4    1.70    2.00
  -1  -7  -4    2.30    3.60
   1   7   4   -0.40    1.70
  -2  -7  -4  124.49    9.70
  -2  -7  -4  112.99    7.40
   2   7   4  115.19    7.90
  -3  -7  -4  144.39    8.60
  -3  -7  -4  151.98   11.40
   3   7   4  139.69    9.10
  -4  -7  -4   20.40    3.50
  -4  -7  -4    9.90    4.70
   4   7   4   18.10    3.20
   4   7   4   12.20    3.80
  -5  -7  -4  135.79    8.90
  -5  -7  -4  160.18   12.10
   5   7   4  138.79    8.80
   5   7   4  150.08    9.80
  -6  -7  -4  523.15   26.70
   6   7   4  516.75   23.70
   6   7   4  566.94   24.80
  -7  -7  -4   12.50    6.10
   7   7   4   17.40    4.10
   7   7   4   18.30    4.50
  -8  -7  -4   56.09    9.60
   8   7   4   53.09    7.00
   8   7   4   51.99    7.00
  -9  -7  -4   13.40    6.90
   9   7   4    8.20    4.20
   9   7   4    7.20    5.10
   6  -8  -4   90.29    8.40
   6  -8  -4  142.69   12.10
  -6   8   4  124.99    8.40
   5  -8  -4   -3.10    3.10
   5  -8  -4    1.90    4.40
  -5   8   4    5.10    3.20
   4  -8  -4  353.16   16.90
   4  -8  -4  396.46   20.10
  -4   8   4  389.36   18.30
   3  -8  -4   73.09    8.00
   3  -8  -4   62.29    6.50
  -3   8   4   67.39    6.20
   2  -8  -4    4.50    3.60
   2  -8  -4    2.40    3.60
  -2   8   4    3.50    2.60
   1  -8  -4  503.95   22.80
   1  -8  -4  496.65   21.90
  -1   8   4  501.45   22.80
   0  -8  -4   73.89    7.90
   0  -8  -4   64.69    6.20
   0   8   4   78.19    6.60
  -1  -8  -4  269.17   14.30
  -1  -8  -4  237.78   13.00
   1   8   4  268.17   14.00
  -2  -8  -4  112.59    9.80
  -2  -8  -4  110.49    7.70
   2   8   4  108.49    8.20
  -3  -8  -4  207.18   11.50
  -3  -8  -4  207.38   13.40
   3   8   4  197.78   11.90
  -4  -8  -4  285.27   16.30
  -4  -8  -4  251.77   13.70
   4   8   4  268.97   14.70
  -5  -8  -4   80.89    7.00
  -5  -8  -4   73.29    9.90
   5   8   4   74.49    6.80
   5   8   4   70.49    7.30
  -6  -8  -4  106.79    8.60
  -6  -8  -4  102.59   11.10
   6   8   4  103.39    9.30
   6   8   4  132.79    9.30
  -7  -8  -4   32.70    7.70
   7   8   4   20.50    4.70
   7   8   4   32.20    5.60
  -8  -8  -4  139.99   13.20
   8   8   4   98.39    9.30
   8   8   4   92.49    9.30
   5  -9  -4   18.70    6.60
  -5   9   4   29.00    5.00
   4  -9  -4   13.80    5.20
  -4   9   4   10.50    4.00
   3  -9  -4   13.30    5.40
   3  -9  -4   -0.10    4.00
  -3   9   4    6.80    3.50
   2  -9  -4   60.59    7.60
   2  -9  -4   46.70    6.80
  -2   9   4   42.80    6.10
   1  -9  -4  157.98   10.60
   1  -9  -4  165.88   11.00
  -1   9   4  177.68   10.90
   0  -9  -4   40.00    5.60
   0  -9  -4   32.10    5.60
   0   9   4   33.80    5.50
  -1  -9  -4  217.38   13.10
  -1  -9  -4  187.58   11.40
   1   9   4  193.88   12.00
  -2  -9  -4   94.29    9.60
  -2  -9  -4   88.19    7.50
   2   9   4   98.19    8.40
  -3  -9  -4   43.80    5.70
  -3  -9  -4   46.40    7.20
   3   9   4   43.70    6.10
  -4  -9  -4   64.69    6.80
  -4  -9  -4   76.29    9.10
   4   9   4   68.19    7.50
  -5  -9  -4   50.09    8.30
  -5  -9  -4   42.50    5.80
   5   9   4   46.40    6.10
   5   9   4   31.00    5.90
  -6  -9  -4   12.90    5.50
  -6  -9  -4    7.90    3.70
   6   9   4   15.10    4.50
   6   9   4   10.50    4.30
  -7  -9  -4   96.99   12.10
   7   9   4   96.19    9.60
   7   9   4  111.29   10.00
  -8  -9  -4    8.60    6.20
   8   9   4    8.30    4.70
   5 -10  -4  280.57   18.20
  -5  10   4  268.27   15.70
   4 -10  -4   10.90    5.80
  -4  10   4    8.30    4.20
   3 -10  -4   30.40    6.40
  -3  10   4   30.00    6.00
   2 -10  -4  162.18   11.80
  -2  10   4  151.08   10.70
   1 -10  -4    2.20    4.00
   1 -10  -4    1.70    4.60
  -1  10   4   -4.40    3.00
   0 -10  -4   78.79    8.50
   0 -10  -4   96.19    8.80
   0  10   4   85.69    8.40
  -1 -10  -4  109.49    8.70
  -1 -10  -4  111.19    9.90
   1  10   4   88.89    8.90
  -2 -10  -4    0.50    4.60
  -2 -10  -4    0.00    3.20
   2  10   4   -1.00    3.30
  -3 -10  -4  328.07   17.60
  -3 -10  -4  358.76   18.80
   3  10   4  346.37   18.60
  -4 -10  -4  164.28   11.20
  -4 -10  -4  170.38   12.80
   4  10   4  156.08   11.70
  -5 -10  -4  186.38   12.50
  -5 -10  -4  187.38   14.10
   5  10   4  212.78   13.80
   5  10   4  187.88   12.60
  -6 -10  -4   10.60    5.50
  -6 -10  -4    8.90    4.20
   6  10   4    8.50    4.50
   6  10   4    0.70    4.30
  -7 -10  -4   55.59    9.40
   7  10   4   58.79    8.20
   7  10   4   45.60    7.30
   3 -11  -4  137.39   11.90
  -3  11   4  123.49   11.00
   2 -11  -4   11.30    5.20
  -2  11   4   14.90    5.20
   1 -11  -4  145.79   12.00
  -1  11   4  164.58   11.90
   0 -11  -4   21.20    5.40
   0  11   4   10.80    4.80
  -1 -11  -4    4.50    4.10
  -1 -11  -4   10.00    4.40
   1  11   4    6.20    4.10
  -2 -11  -4   20.60    5.10
  -2 -11  -4   14.30    4.70
   2  11   4   15.20    5.30
  -3 -11  -4  136.99   11.20
  -3 -11  -4  126.89   10.60
   3  11   4  147.79   11.40
  -4 -11  -4    0.40    3.40
  -4 -11  -4   12.10    5.50
   4  11   4    2.10    4.20
  -5 -11  -4   52.09    8.40
  -5 -11  -4   43.80    6.90
   5  11   4   54.79    8.40
   5  11   4   44.20    6.90
  -6 -11  -4   36.70    6.40
  -6 -11  -4   28.60    7.90
   6  11   4   39.50    7.40
   6  11   4   32.90    6.60
   2 -12  -4    6.00    5.30
  -2  12   4   15.70    5.60
   1 -12  -4   34.70    6.90
  -1  12   4   43.40    7.30
   0 -12  -4  108.59   10.60
   0  12   4   94.99    9.90
  -1 -12  -4  130.09   11.50
   1  12   4  135.69   11.80
  -2 -12  -4   78.49    8.40
  -2 -12  -4   49.50    7.40
   2  12   4   59.49    8.30
  -3 -12  -4    5.80    4.60
  -3 -12  -4    7.40    4.60
   3  12   4   12.20    5.20
  -4 -12  -4   37.30    6.40
   4  12   4   51.79    8.10
   3  12  -5    8.30    4.90
  -3 -12   5    8.20    4.60
   2  12  -5   -1.00    4.90
  -2 -12   5   10.60    4.80
   1  12  -5  152.48   12.00
  -1 -12   5  135.99   11.90
   0  12  -5   21.20    6.10
   0 -12   5   10.60    5.50
  -1  12  -5  134.89   11.70
   1 -12   5  139.29   12.40
   5  11  -5   34.30    6.50
   5  11  -5   26.30    6.30
  -5 -11   5   31.60    6.40
  -5 -11   5   38.30    6.10
   4  11  -5   69.19    8.70
   4  11  -5   83.69    9.60
  -4 -11   5   83.89    9.20
  -4 -11   5   79.59    7.50
   3  11  -5    2.50    4.40
  -3 -11   5   -1.00    3.50
   2  11  -5  101.49    9.80
  -2 -11   5   87.49    9.40
   1  11  -5  117.39   10.10
  -1 -11   5   88.49    9.70
   0  11  -5   34.00    6.40
   0 -11   5   23.90    5.40
  -1  11  -5   51.09    7.30
   1 -11   5   54.49    8.40
  -2  11  -5    8.80    4.70
   2 -11   5    1.30    4.40
  -3  11  -5   -1.90    4.90
   3 -11   5   -7.00    4.70
   6  10  -5   24.20    5.30
   6  10  -5   28.50    6.60
  -6 -10   5   17.10    5.00
  -6 -10   5   20.80    5.10
   5  10  -5  103.79    9.80
   5  10  -5  131.99   11.00
  -5 -10   5  123.29    9.90
  -5 -10   5  122.19   10.60
   4  10  -5   -0.90    4.10
   4  10  -5    4.40    4.10
  -4 -10   5   -3.10    2.90
  -4 -10   5    0.50    2.60
   3  10  -5   87.29    8.70
  -3 -10   5   90.79    8.80
  -3 -10   5   84.79    6.60
   2  10  -5  162.18   11.00
  -2 -10   5  148.39   11.20
   1  10  -5   26.00    5.40
  -1 -10   5   27.20    5.50
   0  10  -5   98.79    8.80
   0 -10   5  123.69   10.00
  -1  10  -5  114.19    9.30
   1 -10   5  102.99    9.50
  -2  10  -5   12.50    4.90
   2 -10   5   10.20    4.60
  -3  10  -5  100.89    9.70
   3 -10   5   94.09   10.40
  -4  10  -5    4.50    4.20
   4 -10   5    5.30    5.40
   7   9  -5    4.10    3.60
   7   9  -5    2.10    4.60
  -7  -9   5    4.40    4.50
   6   9  -5   88.09    8.20
   6   9  -5   56.39    8.00
  -6  -9   5   66.59    8.20
  -6  -9   5   66.09    8.40
   5   9  -5   35.80    6.50
   5   9  -5   50.29    6.50
  -5  -9   5   45.90    6.80
  -5  -9   5   49.50    6.70
   4   9  -5   45.10    6.50
   4   9  -5   57.59    6.90
  -4  -9   5   45.80    6.50
  -4  -9   5   64.69    6.30
   3   9  -5  165.38   11.10
  -3  -9   5  175.88   10.10
  -3  -9   5  172.88   11.60
   2   9  -5    8.00    3.70
  -2  -9   5    9.30    2.60
  -2  -9   5    9.80    3.90
   1   9  -5  119.29    9.00
  -1  -9   5  122.69    9.40
   0   9  -5  159.98   11.00
   0  -9   5  181.38   11.50
  -1   9  -5    1.60    3.10
   1  -9   5    1.90    3.50
  -2   9  -5   94.59    8.40
   2  -9   5   79.29    8.70
  -3   9  -5   58.69    7.30
   3  -9   5   62.99    8.30
  -4   9  -5   15.40    4.80
   4  -9   5   11.30    5.20
  -5   9  -5   61.29    7.90
   5  -9   5   51.69    8.40
   7   8  -5   23.10    5.90
   7   8  -5   31.40    4.60
  -7  -8   5   21.60    5.70
   6   8  -5   21.10    4.30
   6   8  -5   28.60    5.90
  -6  -8   5   18.90    4.90
  -6  -8   5   22.00    5.20
   5   8  -5    0.90    3.90
   5   8  -5    8.10    3.30
  -5  -8   5    5.20    3.60
  -5  -8   5    6.10    3.20
   4   8  -5  238.78   12.50
   4   8  -5  221.58   13.40
  -4  -8   5  203.48   12.40
  -4  -8   5  223.78   13.40
   3   8  -5  221.88   12.20
  -3  -8   5  221.38   11.80
  -3  -8   5  212.18   12.80
   2   8  -5  299.57   15.40
  -2  -8   5  322.07   14.40
  -2  -8   5  303.77   15.90
   1   8  -5  232.48   12.40
  -1  -8   5  212.58   12.60
   0   8  -5   -1.90    2.20
   0  -8   5    2.70    2.80
  -1   8  -5  157.18    9.70
   1  -8   5  138.99    9.90
  -2   8  -5   57.09    6.40
   2  -8   5   49.30    6.60
  -3   8  -5    3.10    3.60
   3  -8   5    6.60    3.70
  -4   8  -5   35.20    5.80
   4  -8   5   31.00    5.90
  -5   8  -5   75.19    8.00
   5  -8   5   85.99    9.60
  -6   8  -5    3.10    3.90
   6  -8   5    0.00    5.00
   8   7  -5   25.30    6.00
  -8  -7   5   40.30    7.40
   7   7  -5   66.89    6.10
   7   7  -5   66.69    8.50
  -7  -7   5   79.69    8.90
   6   7  -5    4.30    3.70
   6   7  -5    5.20    2.90
  -6  -7   5    3.70    2.90
   5   7  -5   57.99    5.80
   5   7  -5   59.19    7.10
  -5  -7   5   56.39    6.70
  -5  -7   5   56.09    6.60
   4   7  -5  164.48   10.60
   4   7  -5  158.48    9.40
  -4  -7   5  157.38   10.10
  -4  -7   5  155.78   10.30
   3   7  -5   19.80    3.60
  -3  -7   5   20.40    3.60
  -3  -7   5   13.80    3.50
   2   7  -5  134.69    8.40
  -2  -7   5  123.99    8.60
  -2  -7   5  137.29    7.80
   1   7  -5  371.06   17.30
  -1  -7   5  378.46   17.90
  -1  -7   5  379.66   16.00
   0   7  -5  208.18   11.00
   0  -7   5  196.48   11.20
  -1   7  -5  417.56   19.20
   1  -7   5  430.66   19.20
   1  -7   5  414.76   19.50
  -2   7  -5   11.50    3.20
   2  -7   5   14.10    3.60
   2  -7   5    8.30    2.80
  -3   7  -5   41.70    5.30
   3  -7   5   43.80    5.90
   3  -7   5   39.00    5.00
  -4   7  -5   45.50    6.10
   4  -7   5   61.09    7.40
   4  -7   5   50.69    5.90
  -5   7  -5   57.59    6.80
   5  -7   5   51.09    5.90
   5  -7   5   44.80    6.70
  -6   7  -5   57.49    7.50
   6  -7   5   73.69    8.50
   6  -7   5   62.69    6.90
  -7   7  -5   53.49    7.00
   7  -7   5   84.59   10.20
   8   6  -5   78.09    9.20
  -8  -6   5   77.99    9.60
   7   6  -5  168.58   12.50
   7   6  -5  196.98    9.90
  -7  -6   5  196.88   13.90
   6   6  -5  366.06   16.00
   6   6  -5  313.07   17.60
  -6  -6   5  343.47   18.80
   5   6  -5  314.97   16.20
   5   6  -5  308.77   14.40
  -5  -6   5  301.87   16.50
  -5  -6   5  292.17   15.90
   4   6  -5   43.40    5.50
   4   6  -5   43.20    4.60
  -4  -6   5   44.40    5.40
  -4  -6   5   38.40    5.10
   3   6  -5  354.46   15.50
   3   6  -5  338.27   16.20
  -3  -6   5  318.07   16.20
  -3  -6   5  336.07   16.00
   2   6  -5  399.76   18.10
  -2  -6   5  407.96   18.80
  -2  -6   5  422.96   18.20
   1   6  -5   17.30    3.10
   1   6  -5   26.40    3.00
  -1  -6   5   16.80    3.20
  -1  -6   5   15.60    2.40
   0   6  -5  271.87   13.00
   0  -6   5  264.97   13.20
   0  -6   5  267.77   12.80
  -1   6  -5  261.47   12.80
   1  -6   5  257.57   12.70
   1  -6   5  267.27   13.20
  -2   6  -5   90.29    6.50
   2  -6   5   96.19    6.60
   2  -6   5   84.69    6.70
  -3   6  -5  279.77   14.10
   3  -6   5  293.17   14.30
   3  -6   5  296.87   14.90
  -4   6  -5   30.00    4.50
   4  -6   5   33.20    5.40
   4  -6   5   33.40    4.60
  -5   6  -5  152.48    9.70
   5  -6   5  145.59    9.30
   5  -6   5  150.58   10.80
  -6   6  -5   33.50    5.30
   6  -6   5   42.20    5.50
   6  -6   5   44.30    6.70
  -7   6  -5    6.80    4.20
   7  -6   5    1.00    4.70
   7  -6   5    3.50    3.00
  -8   6  -5    8.70    4.70
   8  -6   5   13.80    3.70
   8  -6   5   21.20    6.40
   8   5  -5   30.10    5.80
  -8  -5   5   25.10    6.30
   7   5  -5   12.90    4.30
  -7  -5   5   12.70    4.20
   6   5  -5   81.29    5.80
   6   5  -5   83.69    7.70
  -6  -5   5   83.19    8.40
   5   5  -5  305.27   15.80
   5   5  -5  318.17   14.40
  -5  -5   5  333.07   17.00
   4   5  -5  203.78    9.70
   4   5  -5  206.38   11.00
  -4  -5   5  181.28   10.70
  -4  -5   5  179.98   11.00
   3   5  -5  849.12   33.80
   3   5  -5  877.71   34.90
  -3  -5   5  843.12   35.00
  -3  -5   5  834.62   34.90
   2   5  -5   16.30    2.60
  -2  -5   5   12.60    2.70
  -2  -5   5   14.00    2.60
   1   5  -5  277.37   12.80
   1   5  -5  300.17   13.50
  -1  -5   5  292.47   13.80
  -1  -5   5  302.77   13.10
  -1  -5   5  303.47   13.40
   0   5  -5   51.49    3.50
   0   5  -5   64.19    4.70
   0   5  -5   64.89    3.80
   0  -5   5   56.99    4.70
   0  -5   5   55.49    4.40
  -1   5  -5   58.49    4.70
   1  -5   5   60.99    4.70
   1  -5   5   62.79    5.00
  -2   5  -5  360.46   16.20
   2  -5   5  361.96   16.40
   2  -5   5  361.76   16.60
  -3   5  -5  107.99    7.10
   3  -5   5  122.69    7.80
   3  -5   5  110.39    7.20
  -4   5  -5  122.89    7.80
   4  -5   5  115.59    7.70
   4  -5   5  117.09    8.40
  -5   5  -5  235.08   12.30
   5  -5   5  231.88   12.30
   5  -5   5  236.18   13.30
  -6   5  -5    4.80    3.10
  -6   5  -5    5.00    2.70
   6  -5   5    8.40    2.90
   6  -5   5    6.30    3.70
  -7   5  -5   43.70    5.70
  -7   5  -5   59.79    5.60
   7  -5   5   42.70    5.30
   7  -5   5   44.00    7.10
  -8   5  -5   17.00    4.00
  -8   5  -5    4.40    4.30
   8  -5   5   10.70    3.30
   8  -5   5   14.40    5.90
   9   4  -5   96.89    9.80
  -9  -4   5   94.79   10.60
   8   4  -5   -0.90    3.90
  -8  -4   5   -0.30    4.00
   7   4  -5  190.08   12.10
  -7  -4   5  193.18   13.70
   6   4  -5  231.58   12.80
   6   4  -5  203.28    9.80
  -6  -4   5  237.88   14.20
   5   4  -5   14.60    2.40
   5   4  -5   10.90    3.10
  -5  -4   5   11.00    3.40
   4   4  -5  216.58   11.90
   4   4  -5  250.07   10.90
  -4  -4   5  219.38   12.20
  -4  -4   5  263.27   13.20
   3   4  -5  332.97   14.80
   3   4  -5  313.27   13.70
  -3  -4   5  313.77   14.80
  -3  -4   5  308.87   15.00
   2   4  -5  609.44   24.10
  -2  -4   5  604.84   24.00
  -2  -4   5  597.74   24.80
  -2  -4   5  579.04   24.80
   1   4  -5  873.91   35.80
   1   4  -5  951.20   36.00
  -1  -4   5  915.41   35.90
  -1  -4   5  926.61   36.00
  -1  -4   5  924.91   36.40
   0   4  -5    6.40    1.40
   0   4  -5    5.90    1.40
   0   4  -5    5.80    1.80
   0  -4   5    7.10    1.50
   0  -4   5    5.30    1.70
   0  -4   5    6.30    1.60
  -1   4  -5  604.44   24.30
  -1   4  -5  604.74   23.10
  -1   4  -5  576.14   23.10
   1  -4   5  597.54   24.40
   1  -4   5  583.64   24.20
   2  -4   5  218.58   10.90
   2  -4   5  228.28   11.00
   3  -4   5    0.70    1.50
   3  -4   5   -0.10    2.00
   4  -4   5  142.99    8.20
   4  -4   5  180.18    9.30
   4  -4   5  184.78   10.00
  -5   4  -5  177.78   10.00
   5  -4   5  170.48    9.80
   5  -4   5  190.68   11.00
  -6   4  -5   21.70    3.90
   6  -4   5   34.60    5.60
   6  -4   5   39.30    4.60
  -7   4  -5   80.19    7.40
  -7   4  -5   87.29    7.70
   7  -4   5   98.09    7.20
   7  -4   5   86.79    9.00
  -8   4  -5    6.30    3.00
  -8   4  -5    4.10    3.60
   8  -4   5    1.30    2.70
   8  -4   5   -0.40    4.70
   9   3  -5  119.59   10.70
  -9  -3   5  127.79   12.10
   8   3  -5  304.57   17.10
  -8  -3   5  331.37   19.50
   7   3  -5    0.60    3.40
  -7  -3   5    2.80    3.40
   6   3  -5   -0.70    2.70
  -6  -3   5    2.60    2.70
   5   3  -5  157.68    7.50
   5   3  -5  185.08   10.00
  -5  -3   5  163.28   10.60
   4   3  -5  129.19    6.90
   4   3  -5  156.08    8.60
   4   3  -5  144.89    6.90
  -4  -3   5  154.48    9.30
   3   3  -5   -0.40    0.90
   3   3  -5    0.50    1.10
   3   3  -5   -0.20    1.30
  -3  -3   5   -0.90    1.20
  -3  -3   5    0.50    1.30
   2   3  -5  497.75   21.20
   2   3  -5  504.75   20.10
   2   3  -5  513.55   20.60
  -2  -3   5  488.25   21.10
  -2  -3   5  503.65   20.80
  -2  -3   5  488.05   20.00
   1   3  -5  748.83   31.10
   1   3  -5  814.52   30.90
   1   3  -5  821.42   31.10
  -1  -3   5  780.42   31.30
  -1  -3   5  785.22   31.10
  -1  -3   5  791.72   31.00
   0   3  -5  241.58   10.30
   0   3  -5  233.28   10.50
   0   3  -5  233.58   10.60
   0  -3   5  244.58   10.90
   0  -3   5  241.78   10.70
  -1   3  -5  784.72   30.60
  -1   3  -5  817.42   30.40
  -1   3  -5  757.02   30.70
   1  -3   5  788.32   30.90
   1  -3   5  810.72   31.40
   1  -3   5  780.22   30.30
  -2   3  -5  229.88   10.10
   2  -3   5  231.68   10.70
   2  -3   5  211.88   10.20
   2  -3   5  211.78    9.40
  -3   3  -5    2.60    2.20
   3  -3   5    8.00    2.40
   3  -3   5    1.00    1.50
   3  -3   5    4.50    1.70
   4  -3   5  170.28    9.10
   4  -3   5  170.88    9.40
  -5   3  -5   49.80    6.10
   5  -3   5   57.69    5.90
   5  -3   5   52.89    4.70
  -6   3  -5  106.09    8.30
   6  -3   5  108.79    8.50
   6  -3   5  119.99    7.50
  -7   3  -5   90.29    8.20
   7  -3   5   92.19    8.60
   7  -3   5   80.99    6.50
  -8   3  -5   20.50    5.00
  -8   3  -5    7.60    3.40
   8  -3   5   14.90    3.40
   8  -3   5    0.20    4.90
  -9   3  -5  112.79   10.20
  -9   3  -5   86.29    8.20
   9  -3   5   84.99    6.90
   9  -3   5   90.99   11.00
   9   2  -5   78.59    9.30
  -9  -2   5   81.59   10.10
   8   2  -5   38.80    6.20
  -8  -2   5   35.90    6.90
   7   2  -5  135.69    9.70
  -7  -2   5  136.09   10.70
   6   2  -5  172.58   10.40
  -6  -2   5  170.58   11.50
   5   2  -5  581.74   24.30
  -5  -2   5  541.95   25.50
   4   2  -5   34.10    4.10
   4   2  -5   37.50    2.60
  -4  -2   5   41.80    4.60
   3   2  -5  364.46   14.20
   3   2  -5  347.67   14.40
   3   2  -5  355.46   15.40
  -3  -2   5  349.47   16.30
  -3  -2   5  341.57   14.00
   2   2  -5  333.67   13.50
   2   2  -5  324.57   13.80
   2   2  -5  333.67   13.20
  -2  -2   5  321.27   14.00
  -2  -2   5  317.77   13.20
  -2  -2   5  304.87   14.50
   1   2  -5   28.90    2.50
   1   2  -5   33.30    2.70
   1   2  -5   34.20    3.00
   1   2  -5   35.70    2.70
   1   2  -5   37.60    3.10
  -1  -2   5   26.90    2.60
  -1  -2   5   33.30    3.00
  -1  -2   5   34.10    2.60
   0   2  -5  772.62   28.80
   0   2  -5  731.93   30.10
   0   2  -5  728.03   29.20
   0   2  -5  745.53   28.90
   0  -2   5  746.73   29.20
   0  -2   5  737.23   28.80
  -1   2  -5  574.74   22.40
  -1   2  -5  593.54   22.70
   1  -2   5  540.55   22.50
   1  -2   5  584.04   22.60
   1  -2   5  583.54   23.30
  -2   2  -5  191.98    8.70
  -2   2  -5  172.48    7.90
   2  -2   5  182.28    8.20
   2  -2   5  164.88    8.00
   2  -2   5  171.48    8.70
  -3   2  -5  646.64   25.80
  -3   2  -5  687.43   26.90
   3  -2   5  691.23   26.80
   3  -2   5  665.63   26.20
   3  -2   5  577.14   25.90
  -4   2  -5   -0.70    2.40
   4  -2   5    2.70    1.70
   4  -2   5    3.00    2.20
  -5   2  -5  157.08    9.60
   5  -2   5  141.99    8.20
   5  -2   5  144.79    8.60
  -6   2  -5   12.00    3.90
   6  -2   5   11.50    3.60
   6  -2   5    4.10    2.10
  -7   2  -5   13.40    4.00
   7  -2   5   22.60    3.70
   7  -2   5   17.80    4.70
  -8   2  -5   44.00    7.00
   8  -2   5   23.70    4.10
   8  -2   5   27.00    5.90
  -9   2  -5   14.90    5.60
   9  -2   5   11.70    5.80
   9  -2   5    4.70    3.00
   9   1  -5   13.90    5.00
  -9  -1   5   16.00    5.30
   8   1  -5   36.90    6.40
  -8  -1   5   36.30    6.70
   7   1  -5   17.00    4.50
  -7  -1   5   21.60    5.30
   6   1  -5  272.17   14.20
  -6  -1   5  276.57   15.60
   5   1  -5  100.19    7.00
  -5  -1   5  106.49    7.90
   4   1  -5  201.98   10.30
  -4  -1   5  207.98   11.30
   3   1  -5  588.84   22.70
   3   1  -5  608.64   24.10
   3   1  -5  604.64   22.50
  -3  -1   5  575.54   22.50
  -3  -1   5  574.64   25.00
   2   1  -5  104.99    5.30
   2   1  -5   98.59    4.80
   2   1  -5   97.29    5.30
  -2  -1   5   87.49    5.80
  -2  -1   5   93.39    5.00
  -2  -1   5   92.69    4.60
   1   1  -5 1326.87   50.99
   1   1  -5 1310.67   50.59
   1   1  -5 1315.27   51.39
   1   1  -5 1362.96   50.39
   1   1  -5 1360.96   50.49
  -1  -1   5 1353.06   50.59
  -1  -1   5 1350.56   50.59
  -1  -1   5 1310.97   51.29
   0   1  -5  160.88    7.50
   0   1  -5  143.89    7.30
   0   1  -5  167.48    6.90
   0   1  -5  164.48    7.70
   0  -1   5  157.68    7.50
   0  -1   5  159.58    7.40
   0  -1   5  160.08    6.80
  -1   1  -5  295.97   12.10
  -1   1  -5  281.77   12.90
  -1   1  -5  275.37   11.20
   1  -1   5  280.37   12.30
   1  -1   5  279.67   11.20
   1  -1   5  280.67   11.90
  -2   1  -5  357.86   14.80
  -2   1  -5  337.37   13.50
   2  -1   5  342.77   13.80
   2  -1   5  356.06   14.90
   2  -1   5  316.07   14.20
  -3   1  -5  554.84   22.30
  -3   1  -5  511.95   20.60
   3  -1   5  503.95   20.90
   3  -1   5  529.05   21.80
  -4   1  -5  106.79    8.00
   4  -1   5  111.59    6.50
   4  -1   5  114.59    6.60
   5  -1   5  236.48   11.40
   5  -1   5  228.28   11.40
  -6   1  -5    5.50    3.90
   6  -1   5    6.90    3.10
   6  -1   5    2.40    1.80
  -7   1  -5   17.00    4.80
   7  -1   5   14.60    3.10
   7  -1   5   20.20    4.50
  -8   1  -5  277.77   16.40
   8  -1   5  276.27   15.30
   8  -1   5  267.87   13.50
  -9   1  -5    3.60    4.20
   9  -1   5    1.40    2.30
   9  -1   5   -3.50    4.60
   9   0  -5   94.49   10.10
  -9   0   5   97.29   10.60
   8   0  -5   27.50    5.90
  -8   0   5   33.40    6.60
   7   0  -5   45.40    6.00
  -7   0   5   46.80    6.70
   6   0  -5   21.90    4.20
  -6   0   5   32.00    5.20
   5   0  -5   61.19    5.50
  -5   0   5   62.69    6.10
   4   0  -5  589.84   24.40
  -4   0   5  585.44   25.60
   3   0  -5  619.54   24.30
  -3   0   5  580.24   25.30
   2   0  -5 3979.80  145.49
   2   0  -5 3731.43  144.59
   2   0  -5 4014.30  145.29
  -2   0   5 3829.42  146.39
  -2   0   5 3932.01  144.69
  -2   0   5 3973.70  145.29
   1   0  -5  785.72   31.50
   1   0  -5  836.12   31.30
   1   0  -5  836.42   32.20
   1   0  -5  829.52   33.20
   1   0  -5  838.92   31.40
  -1   0   5  821.32   32.50
  -1   0   5  807.32   31.20
  -1   0   5  806.72   31.50
   0   0  -5    2.20    1.00
   0   0  -5    2.90    0.80
   0   0  -5    2.50    1.10
   0   0   5    2.60    1.00
   0   0   5    2.40    1.00
  -1   0  -5  529.45   22.10
  -1   0  -5  585.04   22.20
   1   0   5  543.15   21.90
   1   0   5  545.85   22.10
  -2   0  -5  114.09    6.30
   2   0   5   89.79    5.40
   2   0   5  100.39    5.60
  -3   0  -5    7.30    1.20
  -3   0  -5    3.70    2.40
   3   0   5    5.90    1.50
   3   0   5    8.70    2.00
  -4   0  -5   79.49    7.10
  -4   0  -5   75.09    4.50
   4   0   5   84.19    5.00
   4   0   5   92.89    5.60
  -5   0  -5  583.14   25.80
   5   0   5  573.44   24.10
   5   0   5  577.24   23.80
  -6   0  -5   82.89    8.20
   6   0   5   74.59    5.70
   6   0   5   88.39    6.30
  -7   0  -5  220.68   13.90
   7   0   5  212.38   12.00
   7   0   5  225.18   11.50
  -8   0  -5  397.16   21.00
   8   0   5  382.06   17.60
   8   0   5  366.96   18.70
  -9   0  -5    6.30    5.30
   9   0   5   -1.60    2.30
   9   0   5    7.30    4.60
   9  -1  -5  113.09   11.10
  -9   1   5  123.19   11.90
   8  -1  -5   95.79    9.80
  -8   1   5  112.49   10.60
   7  -1  -5   69.99    7.80
  -7   1   5   64.19    7.60
   6  -1  -5   24.60    4.50
  -6   1   5   14.00    4.10
   5  -1  -5   87.19    6.40
  -5   1   5   75.69    6.70
   4  -1  -5  142.59    7.90
  -4   1   5  131.99    8.40
   3  -1  -5  222.98   10.30
  -3   1   5  210.08   11.00
   2  -1  -5  122.09    5.70
   2  -1  -5  132.59    6.40
   2  -1  -5  126.59    6.90
  -2   1   5  127.29    5.80
  -2   1   5  126.49    7.10
  -2   1   5  125.39    6.30
   1  -1  -5  315.27   13.60
   1  -1  -5  315.37   12.70
   1  -1  -5  304.97   12.90
  -1   1   5  321.07   12.80
  -1   1   5  318.47   13.10
  -1   1   5  319.67   13.90
   0  -1  -5  719.53   27.20
   0  -1  -5  690.23   27.10
   0  -1  -5  669.73   27.50
   0   1   5  675.33   27.10
   0   1   5  699.03   27.10
  -1  -1  -5 1719.73   68.69
  -1  -1  -5 1992.80   69.09
   1   1   5 1738.83   68.59
   1   1   5 1831.62   68.89
  -2  -1  -5   69.69    5.20
   2   1   5   63.39    4.40
  -3  -1  -5   28.70    4.30
  -3  -1  -5   30.90    2.10
   3   1   5   32.90    2.30
   3   1   5   35.90    3.40
   3   1   5   29.80    2.10
  -4  -1  -5   83.49    4.80
  -4  -1  -5   96.69    7.60
   4   1   5   98.09    5.90
   4   1   5   88.29    4.90
   4   1   5   83.69    4.80
  -5  -1  -5  143.39   10.00
   5   1   5  142.69    8.00
   5   1   5  140.29    7.60
  -6  -1  -5   22.10    5.40
   6   1   5   15.80    3.20
   6   1   5   21.30    3.30
  -7  -1  -5  377.16   20.00
   7   1   5  378.46   17.60
   7   1   5  370.36   17.20
  -8  -1  -5   -1.00    4.70
   8   1   5    3.00    3.40
   8   1   5    1.40    2.30
  -9  -1  -5  153.08   13.00
   9   1   5  140.49   11.10
   9   1   5  144.39    8.70
   9  -2  -5   54.69    8.70
  -9   2   5   53.19    8.20
   8  -2  -5  105.89   10.40
  -8   2   5  120.69   10.70
   7  -2  -5  161.18   11.40
  -7   2   5  178.18   12.20
   6  -2  -5  493.05   23.10
  -6   2   5  521.65   24.20
   5  -2  -5  429.86   19.50
  -5   2   5  427.06   20.30
   4  -2  -5    4.60    2.20
  -4   2   5    2.70    1.90
   3  -2  -5  741.93   29.90
   3  -2  -5  777.32   30.50
   3  -2  -5  726.03   28.30
  -3   2   5  738.73   30.70
  -3   2   5  745.13   28.50
   2  -2  -5  395.46   16.50
   2  -2  -5  364.16   15.10
   2  -2  -5  386.96   15.90
  -2   2   5  377.06   16.60
  -2   2   5  373.26   15.30
   1  -2  -5   23.80    2.30
   1  -2  -5   20.80    2.00
   1  -2  -5   22.90    2.70
  -1   2   5   21.10    2.20
  -1   2   5   19.40    1.90
   0  -2  -5 1425.26   52.59
   0  -2  -5 1400.26   51.49
   0  -2  -5 1340.07   52.29
   0   2   5 1322.27   51.29
   0   2   5 1394.46   52.49
  -1  -2  -5  751.82   29.50
   1   2   5  728.13   29.30
  -2  -2  -5  254.07   12.20
   2   2   5  257.27   11.70
  -3  -2  -5  570.94   23.80
   3   2   5  538.55   21.30
   3   2   5  556.94   22.90
   3   2   5  535.55   21.40
  -4  -2  -5  140.19    9.70
  -4  -2  -5  136.19    6.70
   4   2   5  138.49    6.90
   4   2   5  146.59    6.80
   4   2   5  141.39    7.90
   5   2   5  299.97   14.30
   5   2   5  304.17   13.40
  -6  -2  -5  148.79   11.00
   6   2   5  137.69    8.10
   6   2   5  139.09    8.20
  -7  -2  -5   -1.00    4.40
   7   2   5    2.00    2.10
   7   2   5    5.50    2.70
  -8  -2  -5    4.00    5.30
   8   2   5   15.10    3.20
   8   2   5   14.00    4.30
  -9  -2  -5   87.69   10.60
   9   2   5   76.19    8.60
   9   2   5   64.29    5.90
   8  -3  -5    7.20    4.90
  -8   3   5    5.30    3.70
   7  -3  -5   12.50    4.60
  -7   3   5    6.70    3.50
   6  -3  -5   20.60    4.40
  -6   3   5    8.90    3.20
   5  -3  -5  122.59    8.40
  -5   3   5  110.39    8.10
   4  -3  -5  402.96   18.30
   4  -3  -5  414.26   18.50
  -4   3   5  399.76   18.60
   3  -3  -5  647.14   25.70
   3  -3  -5  518.95   23.80
   3  -3  -5  632.94   25.60
  -3   3   5  655.53   24.40
  -3   3   5  643.74   26.10
   2  -3  -5   27.20    2.20
   2  -3  -5   26.80    3.30
   2  -3  -5   25.00    3.30
  -2   3   5   25.10    3.20
  -2   3   5   23.00    2.40
   1  -3  -5  641.64   24.40
   1  -3  -5  567.94   24.10
   1  -3  -5  629.64   24.80
  -1   3   5  577.24   24.00
  -1   3   5  650.03   24.70
   0  -3  -5   43.60    3.80
   0  -3  -5   44.50    2.90
   0   3   5   37.20    2.60
   0   3   5   42.50    3.50
  -1  -3  -5    5.20    1.10
  -1  -3  -5    6.90    2.30
   1   3   5    5.70    1.70
   1   3   5    7.00    1.20
  -2  -3  -5  187.48   10.00
  -2  -3  -5  181.48    7.90
   2   3   5  184.88    9.30
  -3  -3  -5  511.75   22.40
   3   3   5  508.85   19.80
   3   3   5  509.65   21.30
   3   3   5  485.05   20.00
  -4  -3  -5   47.70    6.50
   4   3   5   49.20    4.40
   4   3   5   53.19    3.70
   4   3   5   51.59    3.60
   5   3   5  343.27   15.70
   5   3   5  327.67   14.60
  -6  -3  -5   28.50    6.20
   6   3   5   29.30    3.80
   6   3   5   31.50    4.30
  -7  -3  -5   33.00    6.90
   7   3   5   31.60    4.30
   7   3   5   31.40    4.30
  -8  -3  -5   12.20    5.90
   8   3   5    8.30    3.50
   8   3   5   18.00    3.60
  -9  -3  -5   10.40    5.50
   9   3   5    4.90    4.30
   9   3   5    2.80    2.40
   8  -4  -5   34.40    7.10
  -8   4   5   27.40    5.80
   7  -4  -5  294.07   16.60
  -7   4   5  272.37   16.00
   6  -4  -5   75.59    8.20
   6  -4  -5   69.29    7.30
  -6   4   5   83.19    7.40
   5  -4  -5   61.59    6.70
   5  -4  -5   64.79    6.20
  -5   4   5   62.59    6.00
   4  -4  -5  321.77   15.30
   4  -4  -5  331.47   14.90
   4  -4  -5  267.67   12.50
  -4   4   5  328.97   15.10
  -4   4   5  294.07   13.10
  -4   4   5  306.47   12.60
   3  -4  -5  333.47   15.10
   3  -4  -5  302.97   13.70
   3  -4  -5  350.56   15.50
  -3   4   5  335.07   14.20
  -3   4   5  326.37   15.20
   2  -4  -5  616.04   25.90
   2  -4  -5  650.03   26.10
  -2   4   5  636.34   25.60
   1  -4  -5  647.84   26.00
   1  -4  -5  647.74   26.10
  -1   4   5  638.14   26.10
   0  -4  -5    9.30    1.80
   0  -4  -5    4.20    2.10
   0   4   5    7.80    1.90
   0   4   5    6.80    1.40
  -1  -4  -5  198.18   10.00
  -1  -4  -5  197.58    8.50
   1   4   5  188.68    9.50
   1   4   5  170.98    8.30
  -2  -4  -5  811.32   30.60
  -2  -4  -5  830.12   32.60
   2   4   5  720.93   30.30
   2   4   5  787.82   31.90
  -3  -4  -5   25.90    4.70
  -3  -4  -5   27.30    2.60
   3   4   5   27.80    2.60
   3   4   5   26.20    3.60
   3   4   5   24.40    2.50
  -4  -4  -5  136.39   10.30
   4   4   5  152.28    8.60
   4   4   5  146.29    7.30
  -5  -4  -5  277.07   16.10
   5   4   5  277.97   13.70
   5   4   5  275.67   12.60
  -6  -4  -5   51.29    7.20
   6   4   5   42.60    4.50
   6   4   5   42.70    4.90
  -7  -4  -5  147.29   12.50
   7   4   5  157.68    9.50
   7   4   5  145.69    9.00
  -8  -4  -5    0.00    5.10
   8   4   5   -2.00    2.40
   8   4   5   -2.10    2.80
  -9  -4  -5   77.19   10.70
   9   4   5   67.79    6.40
   9   4   5   50.99    6.80
   8  -5  -5  196.18   15.00
   8  -5  -5  202.78   14.00
  -8   5   5  218.18   13.90
   7  -5  -5   -3.60    3.60
   7  -5  -5   -1.90    4.50
  -7   5   5   -0.30    3.00
   6  -5  -5    0.80    2.90
   6  -5  -5   -0.10    3.90
  -6   5   5    4.30    2.70
   5  -5  -5  151.58   10.60
   5  -5  -5  147.49    9.40
  -5   5   5  147.69    7.60
  -5   5   5  143.09    9.30
   4  -5  -5  124.79    8.00
   4  -5  -5  121.49    8.80
  -4   5   5  124.49    7.00
  -4   5   5  120.09    7.80
   3  -5  -5    0.60    2.40
   3  -5  -5    4.50    2.10
  -3   5   5    0.70    1.90
   2  -5  -5  476.85   20.20
   2  -5  -5  475.85   20.80
  -2   5   5  474.25   20.20
   1  -5  -5  315.77   14.20
   1  -5  -5  310.37   14.20
  -1   5   5  310.37   14.30
   0  -5  -5  369.36   16.60
   0  -5  -5  367.56   16.00
   0   5   5  383.06   16.70
  -1  -5  -5  859.41   34.00
  -1  -5  -5  798.42   32.50
   1   5   5  835.62   33.70
  -2  -5  -5  123.69    6.80
  -2  -5  -5  129.99    9.10
   2   5   5  129.29    7.70
  -3  -5  -5   -2.20    3.60
  -3  -5  -5    5.60    1.90
   3   5   5    4.00    2.10
  -4  -5  -5  160.68   11.70
  -4  -5  -5  170.88    8.80
   4   5   5  167.58    8.50
   4   5   5  178.88    9.90
  -5  -5  -5   28.10    6.20
   5   5   5   39.70    4.80
   5   5   5   44.80    4.20
  -6  -5  -5  102.49   10.40
   6   5   5  115.49    7.30
   6   5   5  104.79    7.80
  -7  -5  -5  102.29   10.80
   7   5   5  117.69    8.20
   7   5   5   97.19    7.50
  -8  -5  -5   29.30    7.30
   8   5   5   34.40    5.20
   8   5   5   22.40    4.70
  -9  -5  -5   76.99   11.20
   9   5   5   77.79    7.00
   9   5   5   64.49    7.80
   7  -6  -5    7.50    4.60
   7  -6  -5   -5.30    4.70
  -7   6   5   15.40    4.10
   6  -6  -5   20.50    4.90
   6  -6  -5   25.50    6.20
  -6   6   5   26.90    4.70
   5  -6  -5  277.87   14.60
   5  -6  -5  292.07   16.20
  -5   6   5  288.47   14.70
  -5   6   5  292.57   13.40
   4  -6  -5   25.60    4.90
   4  -6  -5   17.10    3.40
  -4   6   5   25.30    3.60
   3  -6  -5  187.38   11.10
   3  -6  -5  183.58    9.90
  -3   6   5  180.48    9.70
   2  -6  -5  180.18    9.40
   2  -6  -5  169.18   10.00
  -2   6   5  164.88    9.30
   1  -6  -5    7.40    2.80
   1  -6  -5    7.10    3.10
  -1   6   5    6.10    2.30
   0  -6  -5  451.55   19.40
   0  -6  -5  462.85   20.00
   0   6   5  436.36   19.90
  -1  -6  -5  193.38   11.30
  -1  -6  -5  196.48    9.70
   1   6   5  189.78   10.40
  -2  -6  -5  282.07   14.90
  -2  -6  -5  270.87   12.60
   2   6   5  261.37   13.50
  -3  -6  -5  295.17   16.30
  -3  -6  -5  307.27   13.70
   3   6   5  284.47   14.60
  -4  -6  -5   11.10    5.50
  -4  -6  -5   14.70    2.80
   4   6   5   15.50    2.70
   4   6   5   16.60    3.40
  -5  -6  -5  143.89   11.60
  -5  -6  -5  132.29    8.30
   5   6   5  143.09    9.20
   5   6   5  132.29    8.10
  -6  -6  -5   30.70    7.00
   6   6   5   23.30    4.60
   6   6   5   25.10    3.90
  -7  -6  -5    4.10    5.30
   7   6   5    1.50    2.60
   7   6   5    2.20    3.20
  -8  -6  -5    9.30    5.80
   8   6   5    7.50    4.00
   8   6   5    3.10    3.30
  -9  -6  -5   20.40    6.70
   9   6   5    9.80    4.90
   9   6   5   11.70    4.20
   7  -7  -5    4.60    5.30
   7  -7  -5   -5.20    4.20
  -7   7   5    6.70    3.30
   6  -7  -5  133.39   10.10
   6  -7  -5  147.69   12.10
  -6   7   5  139.99    8.30
   5  -7  -5   -4.30    4.10
   5  -7  -5   -0.30    3.20
  -5   7   5    5.60    2.60
   4  -7  -5   65.89    7.70
   4  -7  -5   56.09    6.10
  -4   7   5   58.39    5.70
   3  -7  -5  242.08   12.50
   3  -7  -5  243.68   13.80
  -3   7   5  249.28   12.70
   2  -7  -5   45.30    5.40
   2  -7  -5   43.40    5.70
  -2   7   5   38.70    4.90
   1  -7  -5  297.47   14.80
   1  -7  -5  293.57   14.50
  -1   7   5  310.27   14.90
   0  -7  -5   65.39    5.80
   0  -7  -5   88.99    7.70
   0   7   5   78.09    6.40
  -1  -7  -5   25.70    5.20
  -1  -7  -5   25.00    3.60
   1   7   5   26.70    4.10
  -2  -7  -5  184.68   12.10
  -2  -7  -5  185.68    9.90
   2   7   5  179.18   10.60
  -3  -7  -5  221.58   14.50
  -3  -7  -5  260.57   12.40
   3   7   5  265.07   13.70
  -4  -7  -5   81.39   10.00
  -4  -7  -5   85.59    6.50
   4   7   5   95.89    6.50
   4   7   5   76.69    7.10
  -5  -7  -5   58.59    5.80
  -5  -7  -5   65.39    8.90
   5   7   5   71.29    7.00
   5   7   5   58.59    5.60
  -6  -7  -5    3.00    5.20
   6   7   5    2.00    3.00
   6   7   5    2.80    3.00
  -7  -7  -5    3.80    5.70
   7   7   5    3.60    3.30
   7   7   5    3.90    3.50
  -8  -7  -5  196.78   16.20
   8   7   5  247.28   13.90
   8   7   5  197.78   12.90
   6  -8  -5   33.70    7.30
   6  -8  -5   30.70    5.60
  -6   8   5   33.10    5.00
   5  -8  -5    0.80    5.00
   5  -8  -5   -4.30    3.60
  -5   8   5   -4.80    2.80
   4  -8  -5  171.68   10.60
   4  -8  -5  196.08   13.00
  -4   8   5  174.38   10.70
   3  -8  -5   76.39    8.20
   3  -8  -5   74.89    7.10
  -3   8   5   70.59    6.70
   2  -8  -5  550.34   25.00
   2  -8  -5  531.95   23.60
  -2   8   5  547.25   24.50
   1  -8  -5  382.86   18.20
   1  -8  -5  390.26   18.60
  -1   8   5  382.76   18.60
   0  -8  -5    8.60    3.10
   0  -8  -5   -0.60    4.00
   0   8   5    2.50    2.60
  -1  -8  -5  125.89   10.30
  -1  -8  -5  110.29    7.80
   1   8   5  136.89    8.90
  -2  -8  -5  129.99    8.30
  -2  -8  -5  125.59   10.70
   2   8   5  118.79    8.90
  -3  -8  -5    1.20    2.20
  -3  -8  -5    5.90    5.20
   3   8   5   -1.40    2.30
  -4  -8  -5   97.59    7.40
  -4  -8  -5  101.49   10.80
   4   8   5  109.09    8.50
  -5  -8  -5  207.08   15.20
  -5  -8  -5  215.08   12.20
   5   8   5  223.58   12.00
   5   8   5  220.88   13.30
  -6  -8  -5  146.59   13.70
  -6  -8  -5  160.38   10.40
   6   8   5  152.38   11.20
   6   8   5  162.08   10.30
  -7  -8  -5   48.90    9.30
   7   8   5   58.89    7.50
   7   8   5   35.60    5.70
  -8  -8  -5   84.79   11.70
   8   8   5   56.29    7.50
   8   8   5   70.69    8.40
   5  -9  -5    6.70    5.80
   5  -9  -5   -4.10    4.50
  -5   9   5    7.90    3.80
   4  -9  -5   31.40    6.50
  -4   9   5   31.40    5.60
   3  -9  -5   13.90    4.30
   3  -9  -5   17.80    5.30
  -3   9   5   31.40    5.40
   2  -9  -5  211.08   13.20
   2  -9  -5  177.38   11.80
  -2   9   5  213.78   12.40
   1  -9  -5    5.90    4.60
   1  -9  -5    3.80    3.10
  -1   9   5    5.90    3.30
   0  -9  -5   27.30    6.20
   0  -9  -5   33.00    5.20
   0   9   5   34.60    5.60
  -1  -9  -5  315.07   17.20
  -1  -9  -5  303.97   15.60
   1   9   5  314.27   16.60
  -2  -9  -5    6.60    5.30
  -2  -9  -5    1.00    2.70
   2   9   5   -0.50    3.00
  -3  -9  -5   74.49    7.20
  -3  -9  -5   87.49   10.00
   3   9   5   74.79    7.80
  -4  -9  -5   36.00    6.90
  -4  -9  -5   28.80    4.70
   4   9   5   34.80    6.10
  -5  -9  -5   36.30    5.60
  -5  -9  -5   31.80    7.40
   5   9   5   25.30    5.00
   5   9   5   30.50    6.00
  -6  -9  -5    8.10    5.30
  -6  -9  -5    9.80    4.30
   6   9   5    1.80    3.70
   6   9   5    6.40    4.20
  -7  -9  -5  201.58   15.50
   7   9   5  165.48   12.10
   7   9   5  194.68   13.30
   4 -10  -5   10.30    5.70
  -4  10   5    7.20    4.60
   3 -10  -5  219.78   14.80
  -3  10   5  205.08   13.60
   2 -10  -5   69.49    8.70
   2 -10  -5   46.10    6.40
  -2  10   5   70.69    7.70
   1 -10  -5   -1.10    3.80
   1 -10  -5   -3.30    4.80
  -1  10   5   -0.80    3.70
   0 -10  -5  183.28   12.40
   0 -10  -5  214.38   13.40
   0  10   5  205.88   13.20
  -1 -10  -5  108.29    9.10
  -1 -10  -5  127.99   10.70
   1  10   5  127.89   10.10
  -2 -10  -5   86.29   10.40
  -2 -10  -5  101.59    8.50
   2  10   5   80.09    8.50
  -3 -10  -5   94.39   10.40
  -3 -10  -5   68.39    7.20
   3  10   5   58.69    7.70
  -4 -10  -5   12.40    6.50
  -4 -10  -5   10.80    3.70
   4  10   5   10.70    4.90
  -5 -10  -5  111.29   11.70
  -5 -10  -5  105.29    9.50
   5  10   5  142.89   11.40
   5  10   5  103.59    9.20
  -6 -10  -5   81.79   11.10
  -6 -10  -5   73.29    7.90
   6  10   5   50.89    7.10
   6  10   5   67.79    8.80
  -7 -10  -5   18.00    7.20
   7  10   5   14.50    5.20
   7  10   5   19.20    5.60
   3 -11  -5   93.19   10.70
  -3  11   5   84.59    9.80
   2 -11  -5   -2.00    4.70
  -2  11   5    5.00    4.40
   1 -11  -5  116.09   10.80
   1 -11  -5  128.19   10.50
  -1  11   5  123.99   10.60
   0 -11  -5   54.49    7.80
   0 -11  -5   87.59    9.00
   0  11   5   65.49    8.30
  -1 -11  -5   36.50    6.30
  -1 -11  -5   34.40    6.30
   1  11   5   37.60    6.60
  -2 -11  -5   12.00    4.30
  -2 -11  -5   17.00    5.90
   2  11   5    9.10    4.70
  -3 -11  -5   77.49    8.80
  -3 -11  -5  101.59   10.80
   3  11   5   95.39    9.60
  -4 -11  -5    3.50    5.70
  -4 -11  -5    0.50    3.70
   4  11   5    5.50    4.60
  -5 -11  -5   65.89    8.50
  -5 -11  -5   96.09   11.30
   5  11   5   72.29    8.60
   5  11   5   60.59    8.70
  -6 -11  -5    5.80    4.20
  -6 -11  -5    3.40    5.80
   6  11   5  -11.50    4.20
   6  11   5    2.20    4.50
   1 -12  -5   57.89    8.70
  -1  12   5   68.49    8.70
   0 -12  -5   -4.20    4.60
   0  12   5   -0.90    4.10
  -1 -12  -5   57.69    8.40
  -1 -12  -5   39.50    6.50
   1  12   5   32.00    6.90
  -2 -12  -5  121.19   11.10
  -2 -12  -5  144.09   11.50
   2  12   5  166.48   13.00
  -3 -12  -5   21.50    6.20
  -3 -12  -5   30.70    6.00
   3  12   5   10.20    4.70
  -4 -12  -5   13.50    5.20
  -4 -12  -5   40.20    7.20
   4  12   5   21.70    6.10
  -1 -12   6   53.79    8.20
   0  12  -6   -1.40    4.10
   0 -12   6    1.10    4.80
   4  11  -6   80.69    9.50
   4  11  -6   94.29    9.80
  -4 -11   6   94.99    9.80
  -4 -11   6   93.09    7.80
   3  11  -6    1.30    4.50
  -3 -11   6    3.90    3.80
   2  11  -6  205.98   13.80
  -2 -11   6  201.18   13.60
   1  11  -6   42.40    6.90
  -1 -11   6   44.00    7.00
   0  11  -6   34.50    6.70
   0 -11   6   37.80    6.60
  -1  11  -6   81.09    9.10
   1 -11   6  101.59   10.40
  -2  11  -6    5.30    5.00
   2 -11   6    9.30    5.50
   3 -11   6   29.60    6.90
   5  10  -6  114.19    9.70
   5  10  -6   92.09   10.10
  -5 -10   6   99.39   10.20
  -5 -10   6  123.99    9.60
   4  10  -6    4.00    3.90
   4  10  -6    8.90    4.10
  -4 -10   6   -2.10    2.40
  -4 -10   6    5.10    4.20
   3  10  -6  117.29    9.90
  -3 -10   6  118.79   10.00
   2  10  -6  148.19   10.90
  -2 -10   6  141.29   10.70
   1  10  -6    4.40    3.90
  -1 -10   6   -2.70    3.20
   0  10  -6  312.57   17.50
   0 -10   6  335.87   18.10
  -1  10  -6    6.00    4.10
   1 -10   6    7.90    4.40
  -2  10  -6   43.10    6.80
   2 -10   6   38.00    6.80
  -3  10  -6   85.59    9.20
   3 -10   6   85.69    9.90
  -4  10  -6   -4.60    4.10
   4 -10   6   -0.90    4.50
   6   9  -6  249.48   14.10
   6   9  -6  236.78   15.80
  -6  -9   6  244.08   15.50
  -6  -9   6  221.68   15.20
   5   9  -6   49.70    7.50
   5   9  -6   56.19    7.20
  -5  -9   6   48.00    6.70
  -5  -9   6   45.50    7.00
   4   9  -6  227.08   13.50
   4   9  -6  240.28   14.60
  -4  -9   6  235.38   13.40
  -4  -9   6  230.58   14.30
   3   9  -6   36.00    5.70
  -3  -9   6   38.10    5.20
  -3  -9   6   43.60    6.20
   2   9  -6   33.50    5.40
  -2  -9   6   24.70    5.20
  -2  -9   6   32.50    4.00
   1   9  -6   61.29    7.00
  -1  -9   6   64.49    7.30
   0   9  -6  342.67   17.80
   0  -9   6  343.87   18.10
  -1   9  -6   31.80    5.60
   1  -9   6   26.60    5.70
  -2   9  -6  207.38   13.00
   2  -9   6  221.28   13.80
  -3   9  -6    9.30    4.30
   3  -9   6   14.20    4.80
  -4   9  -6   39.80    6.50
   4  -9   6   28.20    5.80
  -5   9  -6   40.10    7.10
   5  -9   6   46.50    7.60
   7   8  -6   63.99    8.80
   7   8  -6   64.99    6.70
  -7  -8   6   63.69    8.80
   6   8  -6   65.19    8.60
   6   8  -6   70.19    6.90
  -6  -8   6   52.59    7.20
  -6  -8   6   62.79    8.30
   5   8  -6    9.80    4.20
   5   8  -6   18.00    4.10
  -5  -8   6   10.70    3.90
  -5  -8   6   15.70    4.20
   4   8  -6  455.35   20.90
   4   8  -6  444.16   21.90
  -4  -8   6  443.36   21.90
  -4  -8   6  447.66   21.40
   3   8  -6   30.30    5.00
  -3  -8   6   35.60    4.80
  -3  -8   6   26.30    5.10
   2   8  -6  130.39    8.80
  -2  -8   6  135.99    7.90
  -2  -8   6  114.59    9.00
   1   8  -6  373.96   17.90
  -1  -8   6  355.26   18.00
   0   8  -6   59.19    6.50
   0  -8   6   58.79    6.40
  -1   8  -6   44.20    5.70
   1  -8   6   37.80    5.40
  -2   8  -6  205.68   12.40
   2  -8   6  222.88   13.10
  -3   8  -6    8.70    3.70
   3  -8   6    5.30    3.50
   3  -8   6    7.70    3.50
  -4   8  -6  133.09   10.10
   4  -8   6  140.09   11.00
   4  -8   6  146.19   10.10
  -5   8  -6    7.90    4.30
   5  -8   6    7.10    5.00
  -6   8  -6   39.20    6.60
   6  -8   6   43.30    7.10
   7   7  -6   17.10    3.50
   7   7  -6   20.30    5.60
  -7  -7   6   21.50    5.30
   6   7  -6    7.90    4.30
   6   7  -6    6.00    3.20
  -6  -7   6    5.70    3.40
   5   7  -6   92.89    8.80
   5   7  -6   84.99    6.80
  -5  -7   6   76.79    7.90
  -5  -7   6   95.49    8.30
   4   7  -6  326.27   15.40
   4   7  -6  310.27   16.50
  -4  -7   6  319.37   16.40
  -4  -7   6  316.67   16.60
   3   7  -6   12.60    3.30
   3   7  -6   10.90    3.50
  -3  -7   6   14.60    3.50
  -3  -7   6   16.50    4.00
   2   7  -6  532.35   22.90
  -2  -7   6  504.15   23.30
   1   7  -6  267.87   12.00
   1   7  -6  259.97   13.20
  -1  -7   6  246.48   13.40
  -1  -7   6  262.77   12.00
   0   7  -6  117.39    8.00
   0  -7   6  123.09    8.20
   0  -7   6  114.99    7.90
  -1   7  -6  199.58   11.10
   1  -7   6  191.88   11.10
   1  -7   6  193.38   10.80
  -2   7  -6    3.60    2.80
   2  -7   6    2.70    2.00
   2  -7   6    0.90    2.60
  -3   7  -6  103.89    8.10
   3  -7   6  103.49    7.70
   3  -7   6  101.69    8.30
  -4   7  -6  123.29    9.30
   4  -7   6  141.79   10.20
   4  -7   6  127.49    8.90
  -5   7  -6   -5.20    2.90
   5  -7   6   -0.60    2.80
   5  -7   6    0.90    4.00
  -6   7  -6  123.19    9.60
   6  -7   6  119.79    9.30
   6  -7   6  148.49   11.80
  -7   7  -6   50.99    7.10
   7  -7   6   61.89    7.40
   7  -7   6   52.49    8.10
   8   6  -6  126.29   11.90
  -8  -6   6  149.59   13.00
   7   6  -6    3.70    2.30
   7   6  -6   -0.90    3.50
  -7  -6   6    2.80    3.50
   6   6  -6   96.49    9.00
   6   6  -6  111.19    7.10
  -6  -6   6  100.19    9.30
   5   6  -6  485.35   21.30
   5   6  -6  514.75   23.40
  -5  -6   6  478.55   23.60
  -5  -6   6  489.65   23.30
   4   6  -6  253.77   13.60
   4   6  -6  257.67   12.50
  -4  -6   6  244.38   13.70
  -4  -6   6  257.27   13.80
   3   6  -6  170.58   10.50
   3   6  -6  180.38    9.80
  -3  -6   6  187.48   10.40
  -3  -6   6  174.08   10.50
   2   6  -6  427.36   18.80
  -2  -6   6  419.76   19.30
  -2  -6   6  424.86   18.80
   1   6  -6   11.70    2.50
   1   6  -6    7.50    2.50
  -1  -6   6   10.90    2.20
  -1  -6   6    9.60    2.40
  -1  -6   6    7.50    2.50
   0   6  -6 1068.79   41.90
   0  -6   6 1011.50   41.90
   0  -6   6 1058.19   41.80
  -1   6  -6   11.60    2.80
   1  -6   6   22.80    3.80
   1  -6   6   17.80    3.30
  -2   6  -6  242.98   13.00
   2  -6   6  273.87   13.50
   2  -6   6  267.47   13.20
  -3   6  -6  112.09    7.50
   3  -6   6   97.89    7.80
   3  -6   6  103.39    7.40
  -4   6  -6    2.50    2.80
   4  -6   6    2.90    3.40
   4  -6   6    3.80    2.60
  -5   6  -6   75.89    6.80
   5  -6   6   74.09    7.00
   5  -6   6   76.29    7.80
  -6   6  -6   -8.20    3.10
   6  -6   6    0.30    4.10
   6  -6   6   -0.30    2.60
  -7   6  -6   -0.90    4.00
   7  -6   6   -5.20    4.10
   7  -6   6   -0.40    3.00
   8   5  -6   31.90    6.40
  -8  -5   6   43.10    7.60
   7   5  -6   33.70    6.00
  -7  -5   6   43.00    7.20
   6   5  -6  285.87   16.40
   6   5  -6  318.97   14.10
  -6  -5   6  326.37   18.00
   5   5  -6   33.10    5.00
   5   5  -6   33.60    3.90
  -5  -5   6   37.60    5.90
   4   5  -6    7.40    2.90
   4   5  -6    9.00    2.60
  -4  -5   6    8.00    2.70
  -4  -5   6   11.00    3.30
   3   5  -6   92.49    5.80
   3   5  -6   81.49    6.30
  -3  -5   6   81.29    6.40
  -3  -5   6   76.89    6.20
   2   5  -6   23.90    3.40
  -2  -5   6   18.00    3.00
  -2  -5   6   18.70    3.20
  -2  -5   6   21.00    3.10
   1   5  -6  458.35   19.40
   1   5  -6  449.46   18.90
  -1  -5   6  447.66   19.80
  -1  -5   6  453.15   19.20
  -1  -5   6  456.05   19.40
   0   5  -6  770.32   30.00
   0   5  -6  658.43   28.70
   0   5  -6  717.63   28.70
   0  -5   6  753.82   30.10
   0  -5   6  779.02   30.10
  -1   5  -6   25.00    3.70
   1  -5   6   32.30    3.70
   1  -5   6   29.40    3.80
  -2   5  -6  306.77   14.60
   2  -5   6  305.87   14.70
   2  -5   6  319.17   14.70
  -3   5  -6   80.99    6.00
   3  -5   6   77.49    6.00
   3  -5   6   69.89    6.20
  -4   5  -6  148.89    9.10
   4  -5   6  153.58    9.60
   4  -5   6  145.99    9.10
  -5   5  -6   47.80    5.60
   5  -5   6   43.20    5.90
   5  -5   6   46.10    5.30
  -6   5  -6   88.69    7.60
  -6   5  -6   90.59    6.90
   6  -5   6   87.09    7.10
   6  -5   6   88.79    8.80
  -7   5  -6    8.00    3.00
  -7   5  -6    1.10    3.80
   7  -5   6   -0.20    4.10
   7  -5   6    3.90    3.30
  -8   5  -6   67.29    6.50
  -8   5  -6   60.09    7.80
   8  -5   6   56.79    8.20
   8  -5   6   64.19    6.70
   8   4  -6    4.10    4.40
  -8  -4   6    2.20    4.10
   7   4  -6   30.70    5.60
  -7  -4   6   50.39    7.30
   6   4  -6  814.72   34.90
  -6  -4   6  815.32   36.60
   5   4  -6  434.06   20.70
   5   4  -6  472.85   18.80
  -5  -4   6  444.96   22.00
   4   4  -6 1257.27   48.60
   4   4  -6 1249.77   50.19
  -4  -4   6 1287.67   51.39
   3   4  -6   43.40    4.30
   3   4  -6   41.50    3.60
  -3  -4   6   36.90    4.00
  -3  -4   6   43.60    4.70
   2   4  -6  138.09    7.80
   2   4  -6  134.49    7.20
  -2  -4   6  139.99    8.00
  -2  -4   6  138.09    7.90
  -2  -4   6  134.99    7.10
   1   4  -6  733.83   29.00
   1   4  -6  735.03   29.10
  -1  -4   6  709.13   29.20
  -1  -4   6  713.03   29.30
  -1  -4   6  734.53   29.10
   0   4  -6   15.80    2.60
   0   4  -6   20.20    2.40
   0   4  -6   21.20    2.60
   0  -4   6   18.70    2.80
   0  -4   6   21.20    2.90
  -1   4  -6  154.38    7.60
  -1   4  -6  161.38    7.70
   1  -4   6  157.58    8.50
   1  -4   6  165.18    8.40
  -2   4  -6  406.76   16.10
  -2   4  -6  346.47   15.50
   2  -4   6  348.67   15.40
   2  -4   6  412.86   16.90
   2  -4   6  397.56   17.10
  -3   4  -6   20.40    3.50
   3  -4   6   19.70    2.60
   3  -4   6   28.00    3.80
   3  -4   6   23.80    3.60
   4  -4   6  932.91   38.50
   4  -4   6  966.30   38.70
  -5   4  -6    3.70    2.90
   5  -4   6    1.90    3.00
   5  -4   6    3.40    2.40
  -6   4  -6  111.19    8.10
   6  -4   6  109.19    7.70
   6  -4   6  114.79    8.80
  -7   4  -6   14.90    4.30
  -7   4  -6   21.40    4.40
   7  -4   6   24.10    4.10
   7  -4   6   20.70    5.10
  -8   4  -6   12.20    4.70
  -8   4  -6   25.60    4.80
   8  -4   6   22.30    3.90
   8  -4   6   23.40    6.10
   9   3  -6   18.90    6.20
  -9  -3   6   22.10    6.70
   8   3  -6   13.00    5.10
  -8  -3   6    8.30    4.90
   7   3  -6    9.90    4.40
  -7  -3   6    7.30    3.90
   6   3  -6  112.89    8.70
  -6  -3   6  127.09    9.80
   5   3  -6   16.90    2.00
   5   3  -6   21.40    3.90
   5   3  -6   21.60    2.40
  -5  -3   6   19.60    3.90
   4   3  -6  724.93   26.80
   4   3  -6  752.32   28.70
   4   3  -6  626.94   26.90
  -4  -3   6  623.84   29.30
   3   3  -6   43.80    3.50
   3   3  -6   46.60    4.20
  -3  -3   6   45.70    4.60
  -3  -3   6   38.60    4.00
  -3  -3   6   46.80    3.30
   2   3  -6 1362.96   51.09
   2   3  -6 1386.06   51.69
  -2  -3   6 1346.67   51.89
  -2  -3   6 1294.27   50.99
  -2  -3   6 1301.47   52.29
   1   3  -6  122.39    6.40
  -1  -3   6  106.09    6.20
  -1  -3   6  111.89    6.50
  -1  -3   6  114.19    6.20
   0   3  -6  725.83   28.10
   0   3  -6  697.13   28.20
   0   3  -6  705.23   28.40
   0  -3   6  740.63   28.30
   0  -3   6  698.23   28.60
  -1   3  -6  174.48    9.30
  -1   3  -6  209.38    9.60
  -1   3  -6  207.08    9.50
   1  -3   6  210.48    9.60
   1  -3   6  231.18   10.40
   1  -3   6  222.28    9.40
  -2   3  -6   45.00    4.30
   2  -3   6   49.80    4.20
   2  -3   6   48.70    3.50
   2  -3   6   49.40    3.90
  -3   3  -6  144.39    8.20
   3  -3   6  127.69    6.90
   3  -3   6  132.79    7.80
   3  -3   6  139.49    7.70
  -4   3  -6   81.59    7.10
   4  -3   6   76.89    5.90
   4  -3   6   85.19    6.20
  -5   3  -6   13.90    3.70
   5  -3   6   21.80    3.50
   5  -3   6   25.30    4.00
  -6   3  -6  352.16   17.50
   6  -3   6  362.76   16.90
   6  -3   6  345.47   17.40
  -7   3  -6   46.60    6.60
   7  -3   6   51.19    5.30
   7  -3   6   45.40    6.30
  -8   3  -6   70.09    8.30
   8  -3   6   67.59    6.30
   8  -3   6   60.99    8.20
  -9   3  -6   22.60    5.50
  -9   3  -6   16.60    4.70
   9  -3   6   11.70    3.50
   9  -3   6   17.00    6.50
   9   2  -6    6.80    4.90
  -9  -2   6   14.30    5.50
   8   2  -6  386.26   20.60
  -8  -2   6  422.36   23.10
   7   2  -6   16.70    4.70
  -7  -2   6   10.10    4.00
   6   2  -6  116.39    8.60
  -6  -2   6  121.29    9.70
   5   2  -6  166.58    9.50
  -5  -2   6  153.98   10.30
   4   2  -6   -0.40    1.90
   4   2  -6    0.70    1.10
   4   2  -6   -0.50    0.80
  -4  -2   6   -1.10    1.80
   3   2  -6  506.45   18.90
   3   2  -6  499.45   20.10
   3   2  -6  425.66   18.90
  -3  -2   6  486.15   21.20
  -3  -2   6  450.75   18.70
   2   2  -6  908.11   34.90
   2   2  -6  869.01   34.60
  -2  -2   6  917.61   35.20
  -2  -2   6  875.81   34.40
  -2  -2   6  883.41   35.90
   1   2  -6   25.30    2.50
   1   2  -6   25.00    2.90
   1   2  -6   25.30    2.40
  -1  -2   6   24.40    2.50
  -1  -2   6   27.10    2.60
  -1  -2   6   23.60    2.90
   0   2  -6 1871.71   71.69
   0   2  -6 1865.21   70.79
   0   2  -6 1924.91   71.29
   0  -2   6 1917.31   70.89
   0  -2   6 1851.51   71.49
  -1   2  -6   58.29    4.10
  -1   2  -6   50.49    3.60
  -1   2  -6   54.39    3.30
   1  -2   6   51.49    3.50
   1  -2   6   50.69    3.30
   1  -2   6   49.20    3.90
  -2   2  -6  559.84   22.60
  -2   2  -6  618.44   23.70
   2  -2   6  580.94   22.90
   2  -2   6  586.44   24.00
   2  -2   6  542.65   23.00
  -3   2  -6   86.29    4.90
  -3   2  -6   91.19    6.60
   3  -2   6   87.59    5.50
   3  -2   6   99.19    6.10
  -4   2  -6    0.20    3.10
   4  -2   6    1.10    1.70
   4  -2   6    2.00    2.30
  -5   2  -6   64.19    6.70
   5  -2   6   66.59    5.80
   5  -2   6   67.99    5.50
  -6   2  -6  192.98   11.90
   6  -2   6  166.28   10.30
   6  -2   6  184.88   10.10
  -7   2  -6   -2.30    3.30
   7  -2   6   -1.70    2.00
   7  -2   6   -2.50    3.00
  -8   2  -6  173.08   12.80
   8  -2   6  184.48   12.30
   8  -2   6  170.88   10.20
  -9   2  -6   19.70    5.10
   9  -2   6   16.30    3.80
   9  -2   6   17.50    6.40
   9   1  -6    2.60    4.30
  -9  -1   6    5.20    4.70
   8   1  -6  110.49   10.10
  -8  -1   6  118.99   11.20
   7   1  -6   80.29    7.90
  -7  -1   6   82.59    8.90
   6   1  -6  560.44   24.50
  -6  -1   6  531.75   26.10
   5   1  -6   52.89    5.20
  -5  -1   6   47.70    5.60
   4   1  -6 1007.20   39.40
  -4  -1   6  965.70   40.70
   3   1  -6    9.40    2.20
   3   1  -6    9.60    1.40
  -3  -1   6   12.30    2.60
  -3  -1   6   10.90    1.50
   2   1  -6  178.28    9.10
   2   1  -6  181.18    8.30
   2   1  -6  162.98    7.80
  -2  -1   6  163.48    9.00
  -2  -1   6  168.88    7.70
   1   1  -6  231.48    9.80
   1   1  -6  235.58   10.70
   1   1  -6  234.18    9.90
   1   1  -6  216.78   10.10
  -1  -1   6  226.78   10.10
  -1  -1   6  223.28   10.90
   0   1  -6 3793.62  140.59
   0   1  -6 3923.91  140.69
   0   1  -6 3829.52  141.59
   0  -1   6 3761.72  140.69
   0  -1   6 3692.53  141.59
  -1   1  -6  319.87   13.30
  -1   1  -6  294.77   13.30
   1  -1   6  295.97   13.10
  -2   1  -6  832.62   33.10
  -3   1  -6   51.59    5.90
  -3   1  -6   53.19    3.30
   3  -1   6   62.19    3.90
   3  -1   6   49.30    4.20
  -4   1  -6  259.57   13.90
   4  -1   6  280.87   13.00
   4  -1   6  267.97   12.20
  -5   1  -6  141.79   10.00
   5  -1   6  136.69    8.20
   5  -1   6  138.89    8.10
  -6   1  -6    0.70    3.70
   6  -1   6    1.80    2.80
   6  -1   6    3.30    2.10
  -7   1  -6    4.10    4.00
   7  -1   6   -0.20    3.40
   7  -1   6    0.50    2.20
  -8   1  -6  151.48   12.10
   8  -1   6  144.39    9.00
   8  -1   6  127.39   10.50
  -9   1  -6   14.80    5.90
   9  -1   6    6.30    3.20
   9  -1   6   18.80    5.80
   9   0  -6   -2.80    4.40
  -9   0   6    1.80    3.80
   8   0  -6    3.90    4.20
  -8   0   6    1.00    4.00
   7   0  -6   65.29    7.20
  -7   0   6   61.59    8.00
   6   0  -6  270.97   14.50
  -6   0   6  281.47   15.90
   5   0  -6   70.39    6.30
  -5   0   6   81.59    7.00
   4   0  -6 1385.06   53.59
  -4   0   6 1372.76   55.09
   3   0  -6    9.80    1.30
   3   0  -6   11.70    2.30
  -3   0   6    9.50    2.60
  -3   0   6   11.50    1.50
   2   0  -6  463.35   19.80
   2   0  -6  436.56   18.50
   2   0  -6  485.15   19.00
   2   0  -6  476.25   19.90
  -2   0   6  471.25   19.60
  -2   0   6  468.55   18.60
  -2   0   6  466.45   20.20
   1   0  -6  617.94   23.40
   1   0  -6  622.24   24.60
   1   0  -6  574.74   23.80
   1   0  -6  620.24   23.60
  -1   0   6  605.44   23.30
  -1   0   6  566.24   23.80
  -1   0   6  614.34   24.90
   0   0  -6 1012.80   38.10
   0   0  -6  957.20   38.10
   0   0   6  969.40   38.00
  -1   0  -6  240.78   10.60
   1   0   6  211.68   10.40
  -2   0  -6  816.72   31.70
   2   0   6  762.52   31.50
  -3   0  -6    6.30    3.00
   3   0   6    4.40    1.80
  -4   0  -6  667.83   28.90
  -4   0  -6  785.72   31.90
   4   0   6  758.52   29.30
   4   0   6  784.82   30.70
  -5   0  -6    9.10    4.10
   5   0   6   13.30    2.70
   5   0   6   14.80    2.80
  -6   0  -6  219.68   13.30
   6   0   6  191.48   10.90
   6   0   6  214.18   10.90
  -7   0  -6   42.60    7.20
   7   0   6   36.60    4.90
   7   0   6   39.60    5.00
  -8   0  -6    1.10    4.50
   8   0   6    4.10    3.80
   8   0   6    0.20    2.30
  -9   0  -6   10.30    5.40
   9   0   6   11.90    5.50
   9   0   6   10.50    3.20
  -9   1   6   -0.80    4.20
   8  -1  -6   83.79    9.40
  -8   1   6   75.19    9.20
   7  -1  -6   24.60    5.40
  -7   1   6   13.90    4.50
   6  -1  -6    3.40    3.30
  -6   1   6    1.00    2.60
   5  -1  -6  167.48    9.80
  -5   1   6  178.08   11.00
   4  -1  -6  592.34   25.00
  -4   1   6  604.44   26.30
   3  -1  -6   22.20    3.00
   3  -1  -6   20.10    3.40
   3  -1  -6   19.50    1.70
  -3   1   6   19.90    1.80
  -3   1   6   24.30    3.40
   2  -1  -6  893.21   33.60
   2  -1  -6  908.31   34.70
   2  -1  -6  808.42   33.10
  -2   1   6  860.21   33.30
  -2   1   6  857.71   34.90
   1  -1  -6 1181.28   44.20
   1  -1  -6 1099.59   44.60
   1  -1  -6 1209.58   45.50
  -1   1   6 1145.49   44.80
  -1   1   6 1181.88   45.80
  -1   1   6 1201.18   44.20
   0  -1  -6  712.63   29.30
   0  -1  -6  763.32   29.50
   0   1   6  751.52   29.40
  -1  -1  -6   21.60    3.10
   1   1   6   14.60    2.40
  -2  -1  -6   69.59    5.50
   2   1   6   56.59    4.40
  -3  -1  -6  266.07   13.10
   3   1   6  241.18   12.00
  -4  -1  -6  276.37   12.90
  -4  -1  -6  340.07   16.40
   4   1   6  325.37   14.60
   4   1   6  320.57   13.20
   4   1   6  319.37   13.10
  -5  -1  -6    6.20    4.00
   5   1   6   12.20    2.50
   5   1   6    7.70    2.40
  -6  -1  -6  456.25   22.30
   6   1   6  462.45   19.50
   6   1   6  435.16   20.10
  -7  -1  -6   90.59    9.90
   7   1   6   84.09    7.00
   7   1   6  101.59    6.90
  -8  -1  -6    2.70    4.80
   8   1   6   -0.30    3.70
   8   1   6   -0.10    2.40
  -9  -1  -6  170.38   13.80
   9   1   6  134.29   11.00
   9   1   6  161.48    9.60
   8  -2  -6  138.79   11.80
  -8   2   6  160.38   12.30
   7  -2  -6    2.00    3.80
  -7   2   6    5.10    3.60
   6  -2  -6  200.18   12.00
  -6   2   6  205.78   12.80
   5  -2  -6  292.37   14.70
  -5   2   6  294.27   15.50
   4  -2  -6  288.97   13.80
   4  -2  -6  274.77   14.20
  -4   2   6  292.27   14.60
   3  -2  -6  534.75   21.40
   3  -2  -6  538.15   22.10
   3  -2  -6  448.26   19.70
  -3   2   6  503.95   22.20
  -3   2   6  521.75   20.10
   2  -2  -6 1703.73   63.69
   2  -2  -6 1570.84   62.29
   2  -2  -6 1717.23   62.89
  -2   2   6 1658.13   62.59
  -2   2   6 1627.34   63.99
   1  -2  -6  148.29    7.10
   1  -2  -6  163.28    8.10
   1  -2  -6  151.18    7.30
  -1   2   6  150.28    7.50
  -1   2   6  148.99    6.90
   0  -2  -6 2264.87   85.49
   0   2   6 2258.17   85.39
  -1  -2  -6   47.80    4.40
   1   2   6   46.40    3.80
  -2  -2  -6  931.41   36.30
   2   2   6  866.31   35.70
  -3  -2  -6  202.38   11.10
   3   2   6  178.68    9.60
  -4  -2  -6   -1.80    3.30
   4   2   6    2.30    1.80
   4   2   6    2.10    1.10
   4   2   6    2.60    1.30
  -5  -2  -6   76.99    8.50
   5   2   6   77.09    5.10
   5   2   6   84.59    6.20
  -6  -2  -6   35.20    6.60
   6   2   6   41.60    4.20
   6   2   6   42.80    4.70
  -7  -2  -6    8.40    5.30
   7   2   6   10.60    3.20
   7   2   6   11.80    3.20
  -8  -2  -6  422.66   23.50
   8   2   6  428.36   20.20
   8   2   6  461.65   20.70
  -9  -2  -6    3.00    5.60
   9   2   6    8.40    3.20
   9   2   6   -1.80    4.10
   8  -3  -6   20.10    6.10
  -8   3   6   22.50    5.40
   7  -3  -6  113.49    9.90
  -7   3   6  101.09    9.40
   6  -3  -6  109.29    8.90
  -6   3   6  112.49    8.90
   5  -3  -6  106.19    8.10
   5  -3  -6  100.39    8.20
  -5   3   6  110.09    8.00
   4  -3  -6  137.69    8.60
   4  -3  -6  141.69    8.90
  -4   3   6  152.58    9.20
   3  -3  -6   10.20    2.70
   3  -3  -6   15.00    2.90
  -3   3   6   13.20    2.70
  -3   3   6   14.20    2.10
   2  -3  -6   15.80    2.70
   2  -3  -6    9.80    2.40
   2  -3  -6    8.20    1.60
  -2   3   6   13.20    2.70
   1  -3  -6  552.94   21.90
   1  -3  -6  519.15   21.00
  -1   3   6  526.25   21.50
  -1   3   6  487.05   20.70
   0  -3  -6 1112.49   42.80
   0  -3  -6 1165.48   44.20
   0   3   6 1158.58   44.10
   0   3   6 1084.69   42.70
  -1  -3  -6  126.79    7.50
   1   3   6  109.79    6.70
  -2  -3  -6  821.32   33.20
   2   3   6  800.72   32.70
  -3  -3  -6    1.40    3.20
   3   3   6    3.50    1.60
  -4  -3  -6   42.60    6.30
   4   3   6   39.80    3.20
   4   3   6   41.70    4.20
   4   3   6   40.50    3.20
  -5  -3  -6  113.69   10.30
   5   3   6  124.29    6.70
   5   3   6  126.89    7.90
  -6  -3  -6   21.60    5.80
   6   3   6   36.50    4.60
   6   3   6   25.80    3.30
  -7  -3  -6   -0.10    4.90
   7   3   6    5.70    3.00
   7   3   6    4.70    2.70
  -8  -3  -6  137.59   12.60
   8   3   6  143.29    9.60
   8   3   6  146.99    9.50
  -9  -3  -6  -11.10    4.80
   9   3   6    4.50    2.80
   9   3   6   -5.90    3.90
   8  -4  -6   13.10    5.50
   8  -4  -6   10.70    5.70
  -8   4   6    8.50    4.40
   7  -4  -6   77.19    9.00
   7  -4  -6   55.09    8.10
  -7   4   6   77.09    8.20
   6  -4  -6  761.32   33.20
   6  -4  -6  791.32   33.60
  -6   4   6  728.43   33.40
   5  -4  -6  460.85   21.80
   5  -4  -6  491.25   22.20
  -5   4   6  473.15   22.10
   4  -4  -6  717.63   27.70
   4  -4  -6  579.84   24.60
   4  -4  -6  580.94   26.80
  -4   4   6  603.54   27.30
  -4   4   6  687.13   25.30
   3  -4  -6   46.80    4.80
   3  -4  -6   38.20    4.70
  -3   4   6   36.80    3.50
  -3   4   6   41.90    4.50
   2  -4  -6  217.98   11.00
   2  -4  -6  221.88   10.90
  -2   4   6  218.98   10.50
   1  -4  -6  830.42   32.80
   1  -4  -6  807.42   32.20
  -1   4   6  807.02   32.60
   0  -4  -6    8.80    1.90
   0  -4  -6    7.90    2.50
   0   4   6   13.60    2.60
   0   4   6    8.20    1.60
  -1  -4  -6  224.48    9.40
  -1  -4  -6  229.58   11.40
   1   4   6  224.28   10.80
   1   4   6  185.28    9.20
  -2  -4  -6  457.85   17.70
  -2  -4  -6  465.95   20.10
   2   4   6  454.65   19.50
   2   4   6  387.66   17.40
  -3  -4  -6   22.50    4.90
  -3  -4  -6   25.90    2.60
   3   4   6   28.90    2.50
   3   4   6   30.30    4.10
   3   4   6   18.30    2.40
  -4  -4  -6 1357.16   58.79
   4   4   6 1499.35   55.59
   4   4   6 1533.45   57.69
  -5  -4  -6    6.70    5.20
   5   4   6   14.00    3.30
   5   4   6    7.20    2.10
  -6  -4  -6   88.59    9.80
   6   4   6  115.19    6.80
   6   4   6  102.59    7.60
  -7  -4  -6   20.20    6.90
   7   4   6   20.30    3.70
   7   4   6   17.80    4.10
  -8  -4  -6    8.00    6.30
   8   4   6   25.40    4.50
   8   4   6   20.60    4.20
  -9  -4  -6   26.50    7.00
   9   4   6   20.30    5.00
   9   4   6   22.00    4.50
   7  -5  -6    2.20    5.10
   7  -5  -6    0.70    4.60
  -7   5   6    5.80    3.50
   6  -5  -6   36.60    6.80
   6  -5  -6   35.80    5.80
  -6   5   6   42.60    6.10
   5  -5  -6  128.19    8.70
   5  -5  -6  108.69    9.30
  -5   5   6  123.39    8.60
  -5   5   6   98.99    6.20
  -5   5   6  116.89    6.40
   4  -5  -6  261.47   13.80
   4  -5  -6  250.07   13.00
  -4   5   6  249.48   13.10
  -4   5   6  246.48   11.70
   3  -5  -6   56.19    5.50
   3  -5  -6   63.79    6.10
  -3   5   6   62.89    4.70
   2  -5  -6  870.61   35.20
   2  -5  -6  872.21   34.90
  -2   5   6  857.71   34.70
   1  -5  -6  120.69    7.40
   1  -5  -6  105.79    6.80
  -1   5   6  103.49    6.70
   0  -5  -6  649.83   26.70
   0  -5  -6  693.03   28.00
   0   5   6  660.53   27.70
  -1  -5  -6  160.28    7.70
  -1  -5  -6  165.38    9.70
   1   5   6  130.79    7.40
   1   5   6  154.98    8.70
  -2  -5  -6    1.40    3.40
  -2  -5  -6    4.30    1.60
   2   5   6    1.40    1.20
   2   5   6    0.50    1.70
  -3  -5  -6  103.39    9.10
  -3  -5  -6  100.79    5.80
   3   5   6   93.89    6.90
  -4  -5  -6  168.78    8.30
  -4  -5  -6  154.98   11.80
   4   5   6  149.29    7.80
   4   5   6  139.39    9.10
  -5  -5  -6   -1.10    4.50
   5   5   6   -0.80    1.90
   5   5   6   -2.00    1.50
  -6  -5  -6  290.37   18.30
   6   5   6  308.57   14.50
   6   5   6  338.17   16.20
  -7  -5  -6   20.40    7.00
   7   5   6   26.40    4.40
   7   5   6   18.20    3.90
  -8  -5  -6   52.59    8.90
   8   5   6   58.49    7.00
   8   5   6   46.10    5.90
  -9  -5  -6   20.60    7.80
   9   5   6   30.40    5.60
   9   5   6   22.40    4.60
   7  -6  -6   32.00    6.50
   7  -6  -6   25.60    6.00
  -7   6   6   23.20    5.10
   6  -6  -6   82.79    8.60
   6  -6  -6  116.79   10.40
  -6   6   6  107.29    8.50
   5  -6  -6   52.89    6.30
   5  -6  -6   41.50    6.50
  -5   6   6   53.49    4.60
  -5   6   6   45.00    5.60
   4  -6  -6    9.70    3.50
   4  -6  -6    4.80    3.70
  -4   6   6   10.50    2.70
   3  -6  -6  407.26   18.90
   3  -6  -6  421.66   19.80
  -3   6   6  424.56   18.60
   2  -6  -6  334.07   16.10
   2  -6  -6  348.47   15.90
  -2   6   6  321.17   15.50
   1  -6  -6   66.69    5.70
   1  -6  -6   72.19    6.40
  -1   6   6   74.69    5.70
   0  -6  -6  769.02   31.50
   0  -6  -6  786.32   32.40
   0   6   6  790.82   32.50
  -1  -6  -6   14.10    4.60
  -1  -6  -6   15.70    2.70
   1   6   6   18.60    3.60
  -2  -6  -6  275.27   12.70
  -2  -6  -6  275.67   15.20
   2   6   6  279.27   14.00
  -3  -6  -6  135.39    7.40
  -3  -6  -6  115.19   10.30
   3   6   6  136.49    8.60
  -4  -6  -6    6.40    5.00
  -4  -6  -6    9.90    2.70
   4   6   6   10.00    2.50
   4   6   6   12.60    3.20
  -5  -6  -6   45.20    7.90
   5   6   6   44.70    5.90
   5   6   6   49.80    4.50
  -6  -6  -6  153.88   13.60
   6   6   6  162.98    9.40
   6   6   6  180.28   11.00
  -7  -6  -6   -1.10    5.60
   7   6   6    9.20    3.40
   7   6   6    6.50    3.70
  -8  -6  -6  149.99   13.80
   8   6   6  171.48   11.20
   8   6   6  148.59   10.40
  -9  -6  -6    7.90    6.10
   9   6   6    8.60    4.50
   9   6   6    8.50    4.60
   6  -7  -6  134.89   12.00
   6  -7  -6  137.29   10.50
  -6   7   6  135.09    8.00
   5  -7  -6   14.90    5.30
   5  -7  -6   19.80    4.40
  -5   7   6   23.70    3.90
   4  -7  -6  333.47   17.30
   4  -7  -6  296.77   15.50
  -4   7   6  313.07   15.10
   3  -7  -6   30.70    4.90
   3  -7  -6   35.40    5.60
  -3   7   6   36.90    4.50
   2  -7  -6   17.20    4.00
   2  -7  -6   20.90    3.90
  -2   7   6   14.70    3.20
   1  -7  -6  244.78   13.00
   1  -7  -6  244.58   12.70
  -1   7   6  230.98   12.70
   0  -7  -6  775.82   32.50
   0  -7  -6  807.52   33.50
   0   7   6  804.62   33.50
  -1  -7  -6   52.39    6.70
  -1  -7  -6   47.30    4.70
   1   7   6   48.40    5.30
  -2  -7  -6  382.06   19.30
  -2  -7  -6  362.86   16.70
   2   7   6  370.56   17.90
  -3  -7  -6   16.70    5.70
  -3  -7  -6   17.10    3.10
   3   7   6   13.90    3.50
  -4  -7  -6  108.69   10.80
  -4  -7  -6  113.29    7.50
   4   7   6  110.69    7.10
   4   7   6  104.39    8.40
  -5  -7  -6   81.39   11.40
  -5  -7  -6   96.39    6.90
   5   7   6   77.49    6.30
   5   7   6   88.39    8.10
  -6  -7  -6   -0.40    5.80
   6   7   6    1.10    2.60
   6   7   6    4.60    3.30
  -7  -7  -6   -0.80    5.30
   7   7   6    1.30    3.50
   7   7   6   -1.50    2.90
  -8  -7  -6  152.28   14.30
   8   7   6  170.18   11.80
   8   7   6  142.89   10.50
   6  -8  -6   45.00    7.40
   6  -8  -6   22.70    5.80
   5  -8  -6    1.10    4.00
   5  -8  -6   10.00    5.30
  -5   8   6   10.80    3.70
   4  -8  -6  456.85   21.30
   4  -8  -6  474.85   23.30
  -4   8   6  445.26   21.10
   3  -8  -6    3.40    3.60
   3  -8  -6   -4.00    3.40
  -3   8   6    2.80    2.90
   2  -8  -6  157.38   10.60
   2  -8  -6  144.99   10.50
  -2   8   6  164.88   10.20
   1  -8  -6  249.68   13.70
   1  -8  -6  252.27   13.50
  -1   8   6  242.08   13.60
   0  -8  -6   39.10    5.00
   0  -8  -6   30.00    5.50
   0   8   6   33.80    5.20
  -1  -8  -6  391.56   18.80
  -1  -8  -6  427.86   20.90
   1   8   6  433.26   20.30
  -2  -8  -6   75.89    9.60
  -2  -8  -6   86.89    6.80
   2   8   6   76.59    7.10
  -3  -8  -6    5.70    5.70
  -3  -8  -6    9.90    3.00
   3   8   6    9.50    3.40
  -4  -8  -6  259.77   17.30
  -4  -8  -6  285.67   14.00
   4   8   6  258.97   15.10
  -5  -8  -6   29.10    7.10
  -5  -8  -6   35.80    5.10
   5   8   6   32.80    4.60
   5   8   6   41.70    6.20
  -6  -8  -6   90.49   12.00
   6   8   6  119.29   10.10
   6   8   6  111.59    8.50
  -7  -8  -6   34.40    7.70
   7   8   6   28.60    5.10
   7   8   6   27.90    5.70
  -8  -8  -6   29.00    7.80
   8   8   6    9.80    4.50
   8   8   6   17.40    5.10
   5  -9  -6  149.69   12.50
   5  -9  -6  101.89   10.10
  -5   9   6  143.29    9.80
   4  -9  -6   38.70    6.60
   4  -9  -6   56.39    8.20
  -4   9   6   57.79    7.10
   3  -9  -6    1.80    4.50
   3  -9  -6   -6.40    4.10
  -3   9   6    3.20    3.60
   2  -9  -6   83.49    9.10
   2  -9  -6   98.99    9.00
  -2   9   6   93.69    8.30
   1  -9  -6  191.38   12.70
   1  -9  -6  204.08   12.40
  -1   9   6  203.48   12.40
   0  -9  -6  287.27   16.40
   0  -9  -6  292.17   15.10
   0   9   6  297.57   16.20
  -1  -9  -6   20.20    4.00
  -1  -9  -6   28.20    6.60
   1   9   6   26.20    5.20
  -2  -9  -6   21.80    4.30
  -2  -9  -6    9.50    5.50
   2   9   6   17.50    4.80
  -3  -9  -6  105.99    8.00
  -3  -9  -6  111.79   11.40
   3   9   6  107.09    9.20
  -4  -9  -6  106.79    8.00
  -4  -9  -6   79.09   11.10
   4   9   6  104.09    9.40
  -5  -9  -6   41.60    8.60
  -5  -9  -6   43.00    5.40
   5   9   6   33.60    5.40
   5   9   6   32.20    5.90
  -6  -9  -6   53.89    9.10
  -6  -9  -6   58.29    6.80
   6   9   6   68.49    8.80
   6   9   6   48.80    6.50
  -7  -9  -6   51.39    9.20
   7   9   6   45.20    7.20
   7   9   6   44.20    6.60
   4 -10  -6   47.70    8.30
  -4  10   6   32.10    6.10
   3 -10  -6  231.88   14.90
  -3  10   6  207.88   13.60
   2 -10  -6  203.38   13.50
   2 -10  -6  165.08   12.40
  -2  10   6  209.78   13.00
   1 -10  -6   61.59    7.80
  -1  10   6   60.89    7.40
   0 -10  -6  316.27   17.80
   0 -10  -6  312.17   16.80
   0  10   6  316.37   17.70
  -1 -10  -6   10.10    4.10
  -1 -10  -6   11.00    6.30
   1  10   6    9.60    4.10
  -2 -10  -6   86.39   10.90
  -2 -10  -6   71.19    7.50
   2  10   6   64.69    7.90
  -3 -10  -6  167.48   14.30
  -3 -10  -6  156.48   10.90
   3  10   6  164.08   11.90
  -4 -10  -6   13.20    4.20
  -4 -10  -6   16.80    6.80
   4  10   6    7.20    4.60
  -5 -10  -6   42.20    7.40
  -5 -10  -6   36.60    5.90
   5  10   6   31.90    5.30
   5  10   6   38.40    6.90
  -6 -10  -6   71.19    8.00
  -6 -10  -6   79.29   11.20
   6  10   6   49.00    7.60
   6  10   6   51.29    7.00
   3 -11  -6    1.10    4.70
  -3  11   6    7.80    4.80
   2 -11  -6    7.30    5.00
  -2  11   6    0.20    3.80
   1 -11  -6  147.69   12.30
   1 -11  -6  160.68   12.20
  -1  11   6  155.98   11.80
   0 -11  -6   52.99    8.10
   0 -11  -6   78.49    8.10
   0  11   6   63.29    8.60
  -1 -11  -6   53.19    7.40
  -1 -11  -6   40.00    6.40
   1  11   6   34.70    6.80
  -2 -11  -6  141.09   10.80
  -2 -11  -6  153.18   13.60
   2  11   6  133.09   11.50
  -3 -11  -6    3.10    4.40
  -3 -11  -6    7.70    6.40
   3  11   6    0.00    4.20
  -4 -11  -6   10.60    6.00
  -4 -11  -6    5.30    3.90
   4  11   6    6.00    4.50
  -5 -11  -6   52.59    9.60
  -5 -11  -6   54.29    7.20
   5  11   6   57.09    8.30
   5  11   6   62.79    8.20
   1 -12  -6  120.29   11.20
  -1  12   6  120.39   11.50
   0 -12  -6   17.60    6.70
   0 -12  -6   -2.90    4.20
   0  12   6   -0.10    4.60
  -1 -12  -6   86.99    9.60
   1  12   6   79.79   10.00
  -2 -12  -6   72.19    9.20
   2  12   6   97.89   10.40
  -3 -12  -6   21.90    6.10
  -3 -12  -6   14.80    5.40
   3  12   6   16.50    5.60
  -4 -12  -6  116.49   10.60
  -4 -12  -6  111.79   11.90
   4  12   6  101.29   11.00
   3  11  -7    3.80    4.50
  -3 -11   7    9.30    3.70
  -3 -11   7    4.80    4.10
   2  11  -7   93.69    9.60
  -2 -11   7   93.29    9.70
   1  11  -7   40.60    6.90
  -1 -11   7   24.10    5.80
   0  11  -7   38.70    6.70
   0 -11   7   70.39    9.00
  -1  11  -7   45.20    7.40
   1 -11   7   48.30    7.70
  -2  11  -7   -3.70    4.50
   2 -11   7   -5.80    4.20
   5  10  -7  121.79   10.30
   5  10  -7   74.79    9.80
  -5 -10   7  100.29   10.10
  -5 -10   7  113.89    9.70
   4  10  -7   76.39    8.90
   4  10  -7   70.39    8.90
  -4 -10   7   75.89    7.20
  -4 -10   7   78.99    8.80
   3  10  -7  205.28   12.70
   3  10  -7  168.78   10.70
  -3 -10   7  184.98   10.70
  -3 -10   7  192.28   12.90
   2  10  -7   31.40    6.00
  -2 -10   7   28.40    5.90
   1  10  -7   44.30    6.50
  -1 -10   7   42.90    6.90
   0  10  -7  110.59    9.80
   0 -10   7  108.99    9.80
  -1  10  -7   -3.50    3.60
   1 -10   7    4.60    4.40
  -2  10  -7   40.70    6.60
   2 -10   7   30.30    6.30
  -3  10  -7   70.49    8.90
   3 -10   7   66.29    8.70
  -4  10  -7   14.20    5.60
   4 -10   7   -0.40    5.00
   6   9  -7   22.80    6.10
   6   9  -7   12.00    4.20
  -6  -9   7   11.90    4.90
  -6  -9   7   15.60    4.80
   5   9  -7   27.60    5.90
   5   9  -7   34.60    5.70
  -5  -9   7   44.90    6.70
  -5  -9   7   44.10    6.60
   4   9  -7   47.50    6.90
   4   9  -7   69.79    7.70
  -4  -9   7   57.79    6.70
  -4  -9   7   62.79    7.80
   3   9  -7  226.78   13.30
  -3  -9   7  228.38   12.30
  -3  -9   7  214.08   13.60
   2   9  -7    2.40    2.50
   2   9  -7    2.60    3.40
  -2  -9   7    7.70    3.60
  -2  -9   7    8.90    2.20
   1   9  -7   36.70    5.60
  -1  -9   7   41.20    6.30
   0   9  -7  166.88   11.40
   0  -9   7  175.48   11.60
  -1   9  -7   22.20    4.50
   1  -9   7   13.30    4.60
  -2   9  -7  278.47   15.60
   2  -9   7  278.37   16.10
  -3   9  -7    6.90    4.20
   3  -9   7    2.40    3.80
  -4   9  -7   53.09    7.30
   4  -9   7   37.00    6.70
  -5   9  -7   20.10    5.80
   5  -9   7   28.20    6.20
   7   8  -7  189.88   10.60
   7   8  -7  157.98   13.10
  -7  -8   7  162.28   13.30
   6   8  -7   17.30    5.50
   6   8  -7   10.60    3.90
  -6  -8   7   17.50    4.80
   5   8  -7   25.90    4.40
   5   8  -7   22.60    5.20
  -5  -8   7   19.10    4.90
  -5  -8   7   31.00    5.60
   4   8  -7  170.18   12.00
   4   8  -7  167.28   10.80
  -4  -8   7  175.48   11.40
  -4  -8   7  193.98   12.30
   3   8  -7   18.20    4.60
   3   8  -7   12.30    4.00
  -3  -8   7   18.10    3.70
  -3  -8   7    8.00    3.60
   2   8  -7   80.69    7.40
   2   8  -7   73.49    6.00
  -2  -8   7   74.19    5.80
  -2  -8   7   83.69    7.40
   1   8  -7  115.49    6.90
   1   8  -7  123.29    8.70
  -1  -8   7  104.89    8.70
   0   8  -7   20.20    4.50
   0  -8   7   17.20    4.30
  -1   8  -7  273.07   14.70
   1  -8   7  287.07   14.80
   1  -8   7  261.87   14.80
  -2   8  -7    1.80    3.60
   2  -8   7    6.50    3.40
   2  -8   7    3.50    3.00
  -3   8  -7   40.10    6.30
   3  -8   7   27.10    5.10
   3  -8   7   39.60    6.00
  -4   8  -7  138.29   10.70
   4  -8   7  147.69   11.30
   4  -8   7  149.59   10.40
  -5   8  -7    1.30    4.10
   5  -8   7   -9.90    4.00
   5  -8   7    1.80    3.20
  -6   8  -7   14.00    5.70
   6  -8   7    8.90    4.10
   6  -8   7    5.10    4.80
   7   7  -7   82.29    9.60
   7   7  -7   88.09    6.70
  -7  -7   7   83.89    9.30
   6   7  -7    2.60    3.70
   6   7  -7   -1.00    2.70
  -6  -7   7   10.40    3.90
   5   7  -7  119.99   10.20
   5   7  -7  145.49    8.90
  -5  -7   7  117.19    9.90
  -5  -7   7  144.59   10.70
   4   7  -7  287.67   15.60
   4   7  -7  270.77   14.00
  -4  -7   7  282.67   15.20
  -4  -7   7  283.27   15.50
   3   7  -7   71.79    6.30
   3   7  -7   68.19    7.30
  -3  -7   7   76.89    6.40
  -3  -7   7   76.49    7.20
   2   7  -7  289.87   13.80
   2   7  -7  291.07   14.20
  -2  -7   7  272.47   13.70
  -2  -7   7  263.77   14.50
   1   7  -7   29.00    4.00
   1   7  -7   24.10    4.10
  -1  -7   7   26.70    3.50
  -1  -7   7   21.90    4.20
   0   7  -7   39.20    3.20
   0   7  -7   24.90    4.60
   0  -7   7   26.10    4.30
   0  -7   7   30.40    5.00
  -1   7  -7  362.16   17.50
   1  -7   7  365.06   17.50
   1  -7   7  352.76   17.10
  -2   7  -7   15.50    3.80
   2  -7   7   14.00    3.80
   2  -7   7   13.00    3.80
  -3   7  -7  210.88   12.60
   3  -7   7  218.58   12.70
   3  -7   7  215.68   12.40
  -4   7  -7   56.49    7.00
   4  -7   7   71.29    7.00
   4  -7   7   69.39    7.70
  -5   7  -7   61.89    7.50
   5  -7   7   57.39    6.50
   5  -7   7   53.29    7.50
  -6   7  -7   48.80    6.90
   6  -7   7   52.79    8.00
   6  -7   7   50.69    6.40
   8   6  -7   54.09    8.40
  -8  -6   7   65.39    9.70
   7   6  -7    2.40    3.90
  -7  -6   7    5.50    3.90
   6   6  -7   28.00    5.50
   6   6  -7   36.40    4.30
  -6  -6   7   38.50    6.50
   5   6  -7  166.08   11.40
   5   6  -7  178.48    9.80
  -5  -6   7  176.38   11.70
   4   6  -7  123.79    9.00
   4   6  -7  120.89    7.70
  -4  -6   7  116.99    8.50
  -4  -6   7  118.49    8.80
   3   6  -7 1054.79   41.30
   3   6  -7  924.41   39.90
  -3  -6   7 1025.60   41.20
  -3  -6   7 1003.20   41.30
   2   6  -7   37.20    4.50
   2   6  -7   30.50    4.30
  -2  -6   7   35.20    4.20
  -2  -6   7   27.30    4.20
   1   6  -7  143.39    8.00
   1   6  -7  146.69    8.80
  -1  -6   7  156.58    8.20
  -1  -6   7  140.29    8.30
  -1  -6   7  133.49    8.60
   0   6  -7  389.56   17.80
   0   6  -7  400.16   16.30
   0   6  -7  350.76   16.70
   0  -6   7  396.86   17.80
   0  -6   7  400.76   18.10
  -1   6  -7    7.40    2.80
   1  -6   7    3.00    2.00
   1  -6   7    4.20    2.60
  -2   6  -7   84.29    6.50
   2  -6   7   72.99    6.10
   2  -6   7   76.69    6.40
  -3   6  -7  114.69    8.50
   3  -6   7  130.79    8.60
   3  -6   7  131.59    8.60
  -4   6  -7   -1.50    3.00
   4  -6   7    1.50    3.10
   4  -6   7    1.90    2.60
  -5   6  -7  133.09    9.50
   5  -6   7  128.39    9.20
   5  -6   7  125.89   10.20
  -6   6  -7   65.59    7.50
   6  -6   7   69.79    7.00
   6  -6   7   81.09    8.80
  -7   6  -7   54.89    7.50
   7  -6   7   51.79    6.50
   7  -6   7   55.29    8.10
   8   5  -7   79.99    9.50
  -8  -5   7   86.79   10.20
   7   5  -7  225.98   14.50
  -7  -5   7  244.88   16.00
   6   5  -7   18.10    3.00
   6   5  -7   12.70    4.10
  -6  -5   7   10.40    4.10
   5   5  -7    9.00    3.60
   5   5  -7    5.80    2.40
  -5  -5   7    2.20    3.00
   4   5  -7   24.50    3.60
   4   5  -7   36.40    5.20
  -4  -5   7   26.80    4.80
  -4  -5   7   27.10    4.40
   3   5  -7  878.61   35.40
   3   5  -7  919.61   36.70
  -3  -5   7  885.71   36.70
  -3  -5   7  873.01   36.90
   2   5  -7  192.68   10.30
   2   5  -7  204.28   10.40
   2   5  -7  191.98   10.00
  -2  -5   7  178.88    9.50
  -2  -5   7  192.58   10.50
  -2  -5   7  189.18   10.30
   1   5  -7  133.79    7.90
   1   5  -7  136.79    7.70
  -1  -5   7  136.39    7.70
  -1  -5   7  133.39    7.70
  -1  -5   7  129.99    8.00
   0   5  -7  249.58   11.50
   0   5  -7  250.27   12.30
   0  -5   7  257.37   12.50
   0  -5   7  259.57   12.50
  -1   5  -7  247.18   11.20
  -1   5  -7  252.77   12.30
  -1   5  -7  225.88   10.90
   1  -5   7  259.77   12.30
   1  -5   7  248.78   12.40
  -2   5  -7  395.46   18.20
   2  -5   7  397.26   18.30
   2  -5   7  414.66   18.20
  -3   5  -7    2.70    2.40
   3  -5   7    6.30    2.80
   3  -5   7   -1.60    1.80
  -4   5  -7   37.30    4.90
   4  -5   7   29.30    4.60
   4  -5   7   33.80    4.90
  -5   5  -7  104.89    8.10
   5  -5   7  112.39    8.30
   5  -5   7  116.39    8.70
  -6   5  -7   58.69    5.70
  -6   5  -7   64.09    7.00
   6  -5   7   53.49    7.10
   6  -5   7   54.29    6.40
  -7   5  -7   58.89    7.50
  -7   5  -7   72.19    6.70
   7  -5   7   55.39    6.70
   7  -5   7   70.39    9.10
  -8   5  -7   90.39    7.60
  -8   5  -7   84.99    8.80
   8  -5   7   63.09    7.10
   8  -5   7   96.29   10.70
   8   4  -7    3.90    4.00
  -8  -4   7    1.90    4.30
   7   4  -7  298.37   16.80
  -7  -4   7  309.97   18.70
   6   4  -7   40.70    5.80
  -6  -4   7   48.20    7.20
   5   4  -7   41.10    4.00
   5   4  -7   29.80    4.80
  -5  -4   7   36.10    5.50
   4   4  -7 1874.11   73.39
   4   4  -7 1901.71   71.69
  -4  -4   7 1890.51   74.59
   3   4  -7  229.08   11.70
   3   4  -7  226.28   10.70
  -3  -4   7  223.48   12.20
  -3  -4   7  225.28   10.50
  -3  -4   7  228.58   11.80
   2   4  -7   82.39    6.00
   2   4  -7   78.59    5.30
   2   4  -7   84.59    5.90
  -2  -4   7   70.89    5.60
  -2  -4   7   77.19    5.10
  -2  -4   7   82.29    5.90
   1   4  -7  223.68   10.70
   1   4  -7  222.88   10.70
  -1  -4   7  222.18   11.00
  -1  -4   7  207.28   10.70
  -1  -4   7  216.18   10.60
   0   4  -7  267.47   12.10
   0  -4   7  271.67   12.60
   0  -4   7  268.37   12.70
  -1   4  -7  921.41   39.10
  -1   4  -7 1033.30   39.10
   1  -4   7 1045.50   39.70
   1  -4   7 1031.70   40.30
  -2   4  -7  156.88    8.10
  -2   4  -7  121.39    6.80
   2  -4   7  151.58    8.00
   2  -4   7  133.99    6.90
   2  -4   7  135.59    8.20
  -3   4  -7  239.38   11.90
   3  -4   7  213.78   11.80
   3  -4   7  239.28   11.70
   3  -4   7  245.48   12.20
   4  -4   7  152.98    9.00
   4  -4   7  132.79    8.70
  -5   4  -7    6.30    3.40
   5  -4   7   -1.90    2.10
   5  -4   7    0.20    2.80
  -6   4  -7  223.68   12.40
   6  -4   7  230.68   13.20
   6  -4   7  209.28   12.20
  -7   4  -7   13.10    3.70
   7  -4   7    3.70    3.10
   7  -4   7    6.90    4.70
  -8   4  -7   22.80    5.20
  -8   4  -7   41.10    6.00
   8  -4   7   27.20    6.30
   8  -4   7   37.80    5.60
   8   3  -7   36.20    6.70
  -8  -3   7   34.50    6.70
   7   3  -7   64.69    7.70
  -7  -3   7   76.89    8.80
   6   3  -7   98.09    8.10
  -6  -3   7   93.89    9.00
   5   3  -7  104.09    7.80
   5   3  -7  102.39    5.50
   5   3  -7   91.29    5.20
  -5  -3   7  113.19    8.90
   4   3  -7  108.49    7.60
   4   3  -7  113.49    6.10
  -4  -3   7  115.99    8.30
   3   3  -7  335.67   14.10
   3   3  -7  339.67   15.10
  -3  -3   7  326.27   16.00
  -3  -3   7  308.27   13.80
   2   3  -7  373.46   16.20
   2   3  -7  396.86   17.00
   2   3  -7  371.56   15.80
  -2  -3   7  357.76   16.90
  -2  -3   7  361.16   16.30
  -2  -3   7  364.76   15.80
   1   3  -7   97.19    5.70
   1   3  -7   97.09    6.10
  -1  -3   7   91.59    5.60
  -1  -3   7   91.59    5.70
  -1  -3   7   86.89    6.00
   0   3  -7   62.19    4.60
   0  -3   7   65.89    4.70
   0  -3   7   62.99    4.40
  -1   3  -7  334.27   14.00
  -1   3  -7  286.57   14.00
   1  -3   7  324.27   13.70
   1  -3   7  317.17   14.50
  -2   3  -7    7.70    2.70
   2  -3   7    5.20    1.90
   2  -3   7    2.50    1.70
  -3   3  -7  409.06   18.10
   3  -3   7  393.96   17.40
   3  -3   7  406.86   18.20
  -4   3  -7  243.98   13.10
   4  -3   7  237.98   12.40
   4  -3   7  245.68   12.10
   5  -3   7  127.69    8.20
   5  -3   7  123.89    8.20
  -6   3  -7   61.09    7.20
   6  -3   7   51.69    6.50
   6  -3   7   53.89    5.70
  -7   3  -7    4.80    3.30
   7  -3   7    0.90    2.60
   7  -3   7   -0.80    3.50
  -8   3  -7   -1.00    3.90
   8  -3   7    0.10    2.70
   8  -3   7    0.50    4.30
   8   2  -7  152.68   11.70
  -8  -2   7  159.58   13.30
   7   2  -7   14.70    4.30
  -7  -2   7    8.20    4.20
   6   2  -7   51.79    6.30
  -6  -2   7   40.90    6.50
   5   2  -7  617.74   26.60
  -5  -2   7  613.74   28.20
   4   2  -7  122.89    6.60
   4   2  -7  151.18    6.70
   4   2  -7  150.58    8.60
  -4  -2   7  142.19    9.40
   3   2  -7  771.82   33.30
   3   2  -7  887.61   33.20
   3   2  -7  911.41   34.50
  -3  -2   7  849.61   35.60
  -3  -2   7  863.01   33.10
   2   2  -7  339.27   14.50
   2   2  -7  337.07   15.30
  -2  -2   7  336.47   14.20
  -2  -2   7  315.57   15.40
   1   2  -7  434.56   18.70
   1   2  -7  449.56   17.90
   1   2  -7  431.66   18.10
  -1  -2   7  420.96   18.20
  -1  -2   7  441.46   19.00
  -1  -2   7  438.46   18.00
   0   2  -7  487.45   20.20
   0   2  -7  484.85   19.50
   0  -2   7  480.45   20.40
   0  -2   7  494.65   19.60
  -1   2  -7   33.70    3.70
  -1   2  -7   27.90    2.40
   1  -2   7   32.40    2.70
   1  -2   7   31.00    3.30
  -2   2  -7   47.00    3.20
  -2   2  -7   53.49    5.10
   2  -2   7   50.29    4.40
   2  -2   7   52.59    3.50
  -3   2  -7  405.56   17.20
  -3   2  -7  327.87   15.00
   3  -2   7  358.36   15.50
   3  -2   7  380.36   16.90
  -4   2  -7    1.80    3.60
   4  -2   7    9.90    2.80
   4  -2   7    5.20    2.40
  -5   2  -7  321.67   16.90
   5  -2   7  336.47   15.90
   5  -2   7  327.07   15.30
  -6   2  -7   72.29    8.00
   6  -2   7   72.09    6.20
   6  -2   7   81.39    6.70
  -7   2  -7   63.19    8.40
   7  -2   7   62.19    7.20
   7  -2   7   66.99    6.20
  -8   2  -7   45.50    6.60
   8  -2   7   37.40    5.10
   8  -2   7   26.40    6.20
  -9   2  -7   -0.60    4.30
   9  -2   7   -9.00    4.70
   9  -2   7    2.00    3.00
   8   1  -7   10.50    4.60
  -8  -1   7    4.50    4.30
   7   1  -7  155.38   11.00
  -7  -1   7  150.08   11.80
   6   1  -7  109.89    8.40
  -6  -1   7  110.19    9.40
   5   1  -7   15.00    3.40
  -5  -1   7   14.60    3.60
   4   1  -7   44.40    4.60
  -4  -1   7   39.20    4.90
   3   1  -7  664.43   29.30
   3   1  -7  805.42   30.60
  -3  -1   7  777.02   29.30
  -3  -1   7  789.72   32.10
   2   1  -7    0.40    1.80
   2   1  -7    1.80    1.50
   2   1  -7    1.40    1.00
  -2  -1   7    0.70    1.30
  -2  -1   7    0.90    1.00
   1   1  -7  226.28   10.60
   1   1  -7  187.68    9.20
   1   1  -7  219.88    9.50
  -1  -1   7  208.88   10.70
  -1  -1   7  228.48   10.00
   0   1  -7  841.92   31.80
   0   1  -7  856.01   33.00
   0   1  -7  841.92   31.70
   0  -1   7  823.02   31.80
   0  -1   7  796.92   32.90
  -1   1  -7  223.98   10.60
   1  -1   7  220.68   10.70
  -2   1  -7 1460.15   55.49
   2  -1   7 1405.06   55.59
  -3   1  -7   69.49    6.40
  -3   1  -7   50.49    3.20
   3  -1   7   53.79    3.80
   3  -1   7   58.99    4.90
  -4   1  -7   46.90    6.50
  -4   1  -7   36.90    3.20
   4  -1   7   48.10    4.60
   4  -1   7   45.90    4.10
  -5   1  -7  119.79   10.20
   5  -1   7  126.19    7.90
   5  -1   7  120.59    7.40
  -6   1  -7   34.40    5.90
   6  -1   7   25.50    4.20
   6  -1   7   25.30    4.00
  -7   1  -7  154.68   11.80
   7  -1   7  157.98    9.80
   7  -1   7  154.68   10.00
  -8   1  -7   56.69    8.20
   8  -1   7   35.30    6.20
   8  -1   7   53.59    5.60
  -9   1  -7    3.90    4.70
   9  -1   7   -3.00    4.70
   9  -1   7   -1.20    2.60
   8   0  -7    5.40    4.70
  -8   0   7    1.90    3.90
   7   0  -7  349.77   18.30
  -7   0   7  357.36   20.00
   6   0  -7   13.00    4.00
  -6   0   7   23.60    5.30
   5   0  -7   73.09    6.30
  -5   0   7   68.59    6.80
   4   0  -7  466.15   20.20
  -4   0   7  463.35   21.60
   3   0  -7    6.50    1.20
   3   0  -7   10.30    3.00
   3   0  -7    9.10    2.20
  -3   0   7    7.70    2.40
  -3   0   7    8.00    1.30
   2   0  -7  284.47   13.10
   2   0  -7  244.58   11.60
   2   0  -7  284.17   12.00
  -2   0   7  275.17   13.30
  -2   0   7  275.17   11.80
   1   0  -7  236.88   10.70
   1   0  -7  260.47   12.00
   1   0  -7  261.87   10.70
  -1   0   7  252.97   12.30
  -1   0   7  255.37   11.30
   0   0  -7   60.99    4.50
   0   0   7   49.40    3.90
  -1   0  -7  774.32   30.50
   1   0   7  743.93   30.50
  -2   0  -7   58.59    5.40
   2   0   7   63.49    4.70
  -3   0  -7  668.73   27.40
   3   0   7  620.04   26.80
  -4   0  -7  169.58    8.40
  -4   0  -7  216.08   12.10
   4   0   7  193.48    9.00
   4   0   7  207.48   10.50
  -5   0  -7    1.40    4.40
   5   0   7    4.00    2.40
   5   0   7    3.60    1.90
  -6   0  -7   21.30    5.60
   6   0   7   15.30    3.50
   6   0   7   26.90    3.70
  -7   0  -7   67.49    9.10
   7   0   7   80.69    6.60
   7   0   7   74.39    7.10
  -8   0  -7   26.70    6.70
   8   0   7   22.40    4.20
   8   0   7   16.10    4.60
  -9   0  -7   25.60    6.80
   9   0   7   24.40    6.30
   9   0   7   21.90    4.10
   8  -1  -7   10.30    5.30
  -8   1   7   10.00    4.80
   7  -1  -7  136.39   10.50
  -7   1   7  132.59   11.10
   6  -1  -7    1.80    3.20
  -6   1   7    7.20    3.30
   5  -1  -7  281.07   14.10
  -5   1   7  283.87   15.50
   4  -1  -7  495.65   22.50
   4  -1  -7  502.35   21.40
  -4   1   7  483.05   22.60
   3  -1  -7  485.05   21.00
   3  -1  -7  398.46   18.50
   3  -1  -7  501.35   20.00
  -3   1   7  489.95   21.40
  -3   1   7  495.65   18.80
   2  -1  -7  417.56   16.90
   2  -1  -7  376.56   16.50
   2  -1  -7  419.76   18.10
  -2   1   7  411.76   16.80
  -2   1   7  411.56   18.40
   1  -1  -7  214.98   10.20
   1  -1  -7  212.78    8.70
   1  -1  -7  172.98    8.60
  -1   1   7  204.18    9.40
  -1   1   7  196.18    8.60
   0  -1  -7  129.39    7.20
   0   1   7  122.29    6.90
  -1  -1  -7 1693.43   62.69
   1   1   7 1565.14   62.49
  -2  -1  -7    4.70    2.70
   2   1   7    6.80    2.00
  -3  -1  -7  464.75   20.60
   3   1   7  442.86   19.80
  -4  -1  -7  339.07   17.20
   4   1   7  338.37   15.90
  -5  -1  -7  179.38   12.40
   5   1   7  161.88    9.90
   5   1   7  199.48    9.10
  -6  -1  -7  137.99   11.40
   6   1   7  123.49    7.80
   6   1   7  141.49    8.70
  -7  -1  -7    8.50    5.80
   7   1   7    9.90    3.00
   7   1   7    1.90    3.10
  -8  -1  -7    4.50    5.90
   8   1   7    2.50    3.90
   8   1   7    4.70    3.10
  -9  -1  -7   85.69   10.80
   9   1   7   65.89    8.60
   9   1   7   64.69    6.70
   8  -2  -7   24.00    6.00
  -8   2   7   30.60    6.40
   7  -2  -7    0.30    3.80
  -7   2   7   -3.50    2.60
   6  -2  -7   51.49    6.50
  -6   2   7   48.90    6.60
   5  -2  -7  466.35   22.40
   5  -2  -7  493.05   21.70
  -5   2   7  466.25   22.60
   4  -2  -7   31.60    4.70
   4  -2  -7   35.10    4.50
  -4   2   7   24.50    4.30
   3  -2  -7 1289.17   47.90
   3  -2  -7 1252.17   46.70
   3  -2  -7 1019.50   45.10
  -3   2   7 1209.98   45.60
  -3   2   7 1216.38   48.10
   2  -2  -7   12.20    2.60
   2  -2  -7   13.00    2.40
   2  -2  -7    8.80    1.70
  -2   2   7    9.70    2.50
  -2   2   7   14.00    2.20
   1  -2  -7  699.53   27.10
   1  -2  -7  701.03   28.40
  -1   2   7  688.83   27.10
  -1   2   7  697.33   27.90
   0  -2  -7 1320.07   51.59
   0   2   7 1338.17   51.49
  -1  -2  -7    2.50    2.10
   1   2   7    0.40    1.50
  -2  -2  -7  123.59    8.10
   2   2   7  124.39    7.30
  -3  -2  -7  256.67   13.70
   3   2   7  253.87   12.60
  -4  -2  -7    1.00    3.80
   4   2   7    0.90    1.90
  -5  -2  -7  456.75   23.20
   5   2   7  481.85   19.50
   5   2   7  483.85   21.40
  -6  -2  -7   71.19    9.50
   6   2   7   70.89    6.20
   6   2   7   63.49    5.40
  -7  -2  -7  105.99   11.70
   7   2   7  127.69    8.20
   7   2   7  134.19    8.80
  -8  -2  -7    6.20    5.60
   8   2   7    8.10    3.50
   8   2   7    2.70    3.50
  -9  -2  -7   -0.30    5.40
   9   2   7   -0.50    4.30
   9   2   7    6.70    3.20
   8  -3  -7   46.20    7.90
   8  -3  -7   44.10    7.50
  -8   3   7   34.60    6.40
   7  -3  -7  305.17   16.30
   7  -3  -7  248.48   15.90
  -7   3   7  246.38   15.80
   6  -3  -7   14.90    4.40
   6  -3  -7   10.70    4.10
  -6   3   7    9.50    3.70
   5  -3  -7   -0.90    2.90
   5  -3  -7    0.40    2.60
  -5   3   7    0.50    2.30
   4  -3  -7   88.59    7.10
   4  -3  -7   76.89    4.30
   4  -3  -7   96.69    7.00
  -4   3   7   77.89    6.60
   3  -3  -7 1323.87   50.99
   3  -3  -7 1314.47   50.19
  -3   3   7 1244.78   51.09
  -3   3   7 1246.98   49.10
   2  -3  -7   10.30    2.40
   2  -3  -7    9.60    2.60
  -2   3   7    8.20    1.90
   1  -3  -7  141.69    7.00
   1  -3  -7  139.19    7.90
  -1   3   7  122.79    6.40
  -1   3   7  136.09    7.40
   0  -3  -7  386.26   15.40
   0  -3  -7  407.86   17.20
   0   3   7  374.66   16.70
   0   3   7  359.96   15.10
  -1  -3  -7  454.55   19.70
   1   3   7  437.76   19.40
  -2  -3  -7  440.26   19.70
   2   3   7  417.46   18.90
  -3  -3  -7    9.00    4.00
   3   3   7    7.40    2.20
  -4  -3  -7   79.19    8.40
   4   3   7   87.29    6.50
  -5  -3  -7   99.79   10.10
   5   3   7  109.29    6.00
   5   3   7  106.69    7.70
  -6  -3  -7  189.88   14.40
   6   3   7  205.68   11.50
   6   3   7  203.18   10.10
  -7  -3  -7  159.98   13.90
   7   3   7  175.68   10.60
   7   3   7  179.38    9.70
  -8  -3  -7   52.79    9.40
   8   3   7   60.09    6.60
   8   3   7   59.39    6.70
  -9  -3  -7    0.50    5.60
   9   3   7    4.40    4.10
   9   3   7    2.40    3.40
   7  -4  -7  143.39   11.70
   7  -4  -7  168.28   12.50
  -7   4   7  163.68   11.90
   6  -4  -7   47.30    6.60
   6  -4  -7   43.50    6.60
  -6   4   7   47.00    6.40
   5  -4  -7  116.39    8.90
   5  -4  -7  115.99    9.00
  -5   4   7  125.69    9.10
   4  -4  -7 1476.65   56.89
   4  -4  -7 1227.78   53.89
   4  -4  -7 1522.75   56.79
  -4   4   7 1467.55   54.59
  -4   4   7 1460.65   57.29
   3  -4  -7   58.59    5.70
   3  -4  -7   69.39    5.90
  -3   4   7   57.89    5.50
  -3   4   7   62.69    4.60
   2  -4  -7   97.79    6.50
   2  -4  -7  103.89    6.90
  -2   4   7   93.89    6.10
   1  -4  -7  308.07   14.00
   1  -4  -7  317.97   14.90
  -1   4   7  323.07   14.60
   0  -4  -7  146.99    7.30
   0  -4  -7  171.98    9.10
   0   4   7  165.68    8.70
   0   4   7  134.59    7.10
  -1  -4  -7 1145.99   42.80
  -1  -4  -7 1189.28   45.20
   1   4   7 1176.78   45.00
   1   4   7 1005.40   42.60
  -2  -4  -7  214.78   11.90
   2   4   7  186.68   10.50
  -3  -4  -7  362.06   17.90
   3   4   7  328.77   16.20
  -4  -4  -7  217.18   13.80
   4   4   7  216.78   11.70
   4   4   7  213.08    9.40
   4   4   7  200.68    9.60
  -5  -4  -7   -0.20    4.50
   5   4   7    4.00    2.80
   5   4   7    7.10    2.20
  -6  -4  -7  168.58   14.20
   6   4   7  196.68   11.20
   6   4   7  182.28    9.50
  -7  -4  -7    8.60    6.00
   7   4   7    6.50    2.70
   7   4   7   11.80    4.00
  -8  -4  -7   45.50    8.80
   8   4   7   49.99    6.10
   8   4   7   38.20    5.80
  -9  -4  -7   19.50    7.00
   9   4   7   27.00    5.20
   9   4   7   23.40    5.10
   7  -5  -7   39.10    6.90
   7  -5  -7   35.70    7.00
  -7   5   7   44.90    6.70
   6  -5  -7    1.40    4.00
   6  -5  -7    4.10    4.30
  -6   5   7    0.00    3.10
   5  -5  -7    9.20    4.00
   5  -5  -7   18.90    4.80
  -5   5   7   11.20    3.60
   4  -5  -7  221.68   12.30
   4  -5  -7  206.18   12.20
  -4   5   7  215.98   10.40
  -4   5   7  202.78   11.90
   3  -5  -7  456.45   21.20
   3  -5  -7  478.25   21.40
  -3   5   7  485.35   20.40
   2  -5  -7   97.69    7.20
   2  -5  -7  117.19    7.70
  -2   5   7  108.89    6.90
   1  -5  -7   91.89    6.80
   1  -5  -7   75.69    5.80
  -1   5   7   81.59    6.00
   0  -5  -7   92.09    5.60
   0  -5  -7   99.59    7.40
   0   5   7   83.49    6.30
  -1  -5  -7  486.85   19.30
  -1  -5  -7  502.85   21.70
   1   5   7  487.95   21.10
   1   5   7  413.26   19.00
  -2  -5  -7   11.40    4.20
  -2  -5  -7   11.40    2.10
   2   5   7    6.30    1.70
   2   5   7   10.60    2.80
  -3  -5  -7  433.06   21.40
  -3  -5  -7  454.75   17.80
   3   5   7  436.46   17.50
   3   5   7  369.06   17.40
   3   5   7  453.75   20.00
  -4  -5  -7   59.49    9.00
   4   5   7   72.29    4.70
   4   5   7   71.09    6.20
  -5  -5  -7   70.49    9.20
   5   5   7   81.89    7.00
   5   5   7   74.69    5.40
  -6  -5  -7  132.39   12.90
   6   5   7  139.29    9.50
   6   5   7  138.59    8.00
  -7  -5  -7    4.80    5.70
   7   5   7   -1.90    2.70
   7   5   7   -1.20    2.30
  -8  -5  -7   -2.20    5.20
   8   5   7   -7.30    3.30
   8   5   7    2.40    3.40
  -9  -5  -7   28.30    7.50
   9   5   7   28.70    5.10
   9   5   7   24.00    5.60
   7  -6  -7    5.70    5.30
  -7   6   7    5.60    3.50
   6  -6  -7    5.40    4.00
   6  -6  -7    8.90    5.00
  -6   6   7    9.40    3.80
   5  -6  -7  435.36   21.00
   5  -6  -7  454.05   22.00
  -5   6   7  421.36   18.70
   4  -6  -7   -0.70    3.20
   4  -6  -7    5.70    3.20
  -4   6   7    3.20    2.10
   3  -6  -7  389.76   18.90
   3  -6  -7  402.26   18.60
  -3   6   7  392.16   18.00
   2  -6  -7  165.08    9.90
   2  -6  -7  164.28    9.70
  -2   6   7  146.39    9.00
   1  -6  -7  203.38   11.90
   1  -6  -7  218.98   11.10
  -1   6   7  220.88   11.50
   0  -6  -7  342.07   15.50
   0  -6  -7  357.56   17.10
   0   6   7  347.57   16.60
  -1  -6  -7    1.80    4.10
  -1  -6  -7    3.40    2.00
   1   6   7   -1.60    1.90
  -2  -6  -7   55.49    4.50
  -2  -6  -7   43.60    6.50
   2   6   7   53.79    5.60
  -3  -6  -7  194.58   13.10
  -3  -6  -7  195.48    9.70
   3   6   7  192.38   11.20
  -4  -6  -7    0.50    4.60
  -4  -6  -7   -1.00    2.00
   4   6   7    1.00    1.90
   4   6   7    5.50    2.70
  -5  -6  -7  267.17   18.20
   5   6   7  297.77   13.50
   5   6   7  302.87   15.60
  -6  -6  -7   25.10    7.50
   6   6   7   30.10    5.60
   6   6   7   28.90    4.00
  -7  -6  -7   32.00    7.90
   7   6   7   35.10    4.60
   7   6   7   47.90    6.50
  -8  -6  -7   33.10    7.90
   8   6   7   22.20    4.70
   8   6   7   25.30    5.40
   6  -7  -7   54.39    8.30
   6  -7  -7   51.79    7.40
   5  -7  -7    7.50    4.40
   5  -7  -7    1.60    4.10
  -5   7   7    9.90    2.90
   4  -7  -7  106.09    9.50
   4  -7  -7   98.89    8.60
  -4   7   7  103.79    7.40
   3  -7  -7  231.08   13.60
   3  -7  -7  249.38   13.40
  -3   7   7  241.48   12.70
   2  -7  -7    1.60    2.80
   2  -7  -7    2.00    3.40
  -2   7   7    1.40    2.30
   1  -7  -7  233.08   13.10
   1  -7  -7  220.68   11.90
  -1   7   7  219.88   12.20
   0  -7  -7  206.98   11.00
   0  -7  -7  214.08   12.70
   0   7   7  215.48   12.00
  -1  -7  -7  148.09    8.30
  -1  -7  -7  131.49   10.50
   1   7   7  148.39    9.50
  -2  -7  -7  455.35   20.00
  -2  -7  -7  473.95   23.00
   2   7   7  462.35   21.70
  -3  -7  -7   11.00    5.60
  -3  -7  -7   14.00    2.90
   3   7   7   20.40    4.10
  -4  -7  -7   76.69   10.10
  -4  -7  -7   89.09    6.40
   4   7   7   83.99    7.90
   4   7   7   87.19    6.20
  -5  -7  -7   82.49    6.40
  -5  -7  -7   58.29    9.20
   5   7   7   78.49    7.80
   5   7   7   70.49    5.90
  -6  -7  -7   11.20    6.50
   6   7   7   -1.80    3.30
   6   7   7    2.20    2.60
  -7  -7  -7   58.39    9.70
   7   7   7   65.99    7.90
   7   7   7   73.19    6.90
  -8  -7  -7   18.60    7.00
   8   7   7   17.80    4.80
   8   7   7   22.70    5.60
   5  -8  -7   20.50    6.30
   5  -8  -7    6.80    5.10
  -5   8   7   19.40    4.00
   4  -8  -7  159.38   11.50
   4  -8  -7  179.38   12.50
  -4   8   7  181.08   10.60
   3  -8  -7   56.59    7.20
   3  -8  -7   45.00    6.20
  -3   8   7   49.30    6.30
   2  -8  -7  291.77   15.20
   2  -8  -7  261.07   15.30
  -2   8   7  279.87   14.80
   1  -8  -7   64.49    6.70
   1  -8  -7   72.09    8.40
  -1   8   7   61.69    6.40
   0  -8  -7   -3.10    4.50
   0  -8  -7    1.20    2.70
   0   8   7    5.90    3.30
  -1  -8  -7  268.77   15.50
  -1  -8  -7  254.17   13.00
   1   8   7  249.88   14.20
  -2  -8  -7   64.89    9.60
  -2  -8  -7   57.59    5.80
   2   8   7   68.39    7.00
  -3  -8  -7  398.96   21.90
  -3  -8  -7  401.56   18.30
   3   8   7  395.46   20.00
  -4  -8  -7   54.99    5.50
  -4  -8  -7   50.69    8.90
   4   8   7   48.10    5.40
   4   8   7   46.80    6.60
  -5  -8  -7    1.90    6.60
  -5  -8  -7    1.10    2.70
   5   8   7   -0.10    2.70
   5   8   7    5.80    3.70
  -6  -8  -7   23.50    7.20
   6   8   7   19.60    4.40
   6   8   7   25.10    5.40
  -7  -8  -7   82.09   12.40
   7   8   7   91.09    8.00
   7   8   7  101.89    9.70
  -8  -8  -7   -3.60    6.10
   8   8   7    0.10    3.90
   8   8   7   -3.70    3.90
   5  -9  -7   15.10    6.30
   5  -9  -7   44.10    7.50
  -5   9   7   32.70    5.40
   4  -9  -7  132.19   11.40
   4  -9  -7  102.49   10.30
  -4   9   7  122.69    9.60
   3  -9  -7  123.39   11.20
   3  -9  -7  171.08   12.10
  -3   9   7  148.99   10.40
   2  -9  -7   87.89    9.60
   2  -9  -7  106.39    9.30
  -2   9   7   93.09    8.30
   1  -9  -7   58.69    7.00
   1  -9  -7   65.49    9.40
  -1   9   7   55.89    6.60
   0  -9  -7    1.40    5.00
   0  -9  -7   -4.00    2.90
   0   9   7   -2.10    2.80
  -1  -9  -7  390.96   20.60
  -1  -9  -7  368.26   18.00
   1   9   7  381.56   19.70
  -2  -9  -7   16.90    6.80
  -2  -9  -7   17.50    3.90
   2   9   7   18.70    4.50
  -3  -9  -7  135.79    8.80
  -3  -9  -7  111.69   12.50
   3   9   7  118.79   10.00
  -4  -9  -7   51.79    6.00
  -4  -9  -7   34.50    8.50
   4   9   7   44.90    6.60
  -5  -9  -7   38.30    5.30
  -5  -9  -7   28.70    8.10
   5   9   7   25.10    4.60
   5   9   7   50.49    7.50
  -6  -9  -7   82.59    7.60
  -6  -9  -7   71.59   10.70
   6   9   7   76.19    7.80
   6   9   7   82.59    9.50
  -7  -9  -7   20.80    7.30
   7   9   7    0.00    4.20
   7   9   7    7.50    4.20
   4 -10  -7   11.20    5.20
   4 -10  -7  -10.60    6.20
  -4  10   7    2.50    4.30
   3 -10  -7  184.48   14.60
   3 -10  -7  242.28   15.40
  -3  10   7  276.87   15.00
   2 -10  -7    2.50    4.10
  -2  10   7    4.30    4.30
   1 -10  -7  127.39   10.30
   1 -10  -7  123.89   11.70
  -1  10   7  144.29   10.70
   0 -10  -7  207.38   13.10
   0 -10  -7  220.88   15.10
   0  10   7  225.58   14.20
  -1 -10  -7    8.40    3.80
  -1 -10  -7   15.10    6.80
   1  10   7    8.30    3.60
  -2 -10  -7  149.79   14.10
  -2 -10  -7  134.39    9.70
   2  10   7  135.69   11.10
  -3 -10  -7   59.09    9.00
  -3 -10  -7   70.69    7.30
   3  10   7   69.89    8.90
  -4 -10  -7    7.60    3.40
  -4 -10  -7   -2.80    6.20
   4  10   7    0.80    3.90
  -5 -10  -7  210.68   16.50
  -5 -10  -7  179.68   11.80
   5  10   7  192.28   13.80
   5  10   7  192.68   12.20
  -6 -10  -7    5.20    6.70
  -6 -10  -7    1.20    3.70
   6  10   7    8.70    4.80
   6  10   7   -0.70    4.00
   2 -11  -7   14.70    5.40
   2 -11  -7   -6.40    6.60
  -2  11   7   12.70    5.60
   1 -11  -7   10.40    7.30
   1 -11  -7   14.60    5.50
  -1  11   7   17.30    5.50
   0 -11  -7   75.19    8.40
   0 -11  -7   58.89    8.80
   0  11   7   88.49    9.20
  -1 -11  -7   87.59    9.10
  -1 -11  -7  122.99   12.70
   1  11   7   94.69    9.90
  -2 -11  -7   64.19    8.00
  -2 -11  -7   64.89    9.70
   2  11   7   64.19    8.90
  -3 -11  -7   14.00    7.60
  -3 -11  -7    1.60    3.60
   3  11   7   -4.10    4.00
  -4 -11  -7   31.10    5.60
  -4 -11  -7   34.40    8.50
   4  11   7   48.70    7.70
  -5 -11  -7   14.60    7.30
  -5 -11  -7   13.10    4.50
   5  11   7    8.50    4.70
   5  11   7   24.40    6.70
   0 -12  -7   21.90    7.60
   0  12   7   15.00    5.30
  -1 -12  -7  114.09   11.00
  -1 -12  -7  161.28   14.10
   1  12   7  127.79   11.90
  -2 -12  -7   28.70    6.10
  -2 -12  -7   25.80    8.00
   2  12   7   29.80    7.00
  -3 -12  -7   30.20    7.10
  -3 -12  -7   21.70    5.40
   3  12   7   13.60    5.90
   2  11  -8    6.00    4.80
  -2 -11   8   10.60    4.60
   1  11  -8    6.80    4.90
  -1 -11   8    2.00    4.40
   0  11  -8   89.09    9.70
   0 -11   8  104.79   10.20
  -1  11  -8   97.99   10.00
   1 -11   8   96.19   10.40
   4  10  -8   18.20    5.40
   4  10  -8   13.20    4.90
  -4 -10   8   21.30    5.70
  -4 -10   8   24.50    5.00
   3  10  -8   87.29    9.50
   3  10  -8  130.19   10.20
   3  10  -8   93.89    7.90
  -3 -10   8  100.09    7.80
  -3 -10   8  122.29   10.30
   2  10  -8   16.80    3.50
   2  10  -8   21.30    5.50
  -2 -10   8   27.20    5.60
   1  10  -8   37.70    6.50
  -1 -10   8   43.00    5.90
   0  10  -8   47.00    7.20
   0 -10   8   60.19    7.80
  -1  10  -8   -2.90    3.90
   1 -10   8    7.20    4.30
  -2  10  -8   71.79    9.30
   2 -10   8  104.09   10.10
  -3  10  -8   12.70    5.60
   3 -10   8   27.70    6.20
   5   9  -8    0.90    3.80
   5   9  -8    0.90    4.00
  -5  -9   8   -1.60    3.70
  -5  -9   8    2.70    3.20
   4   9  -8    4.20    4.20
   4   9  -8   14.90    4.70
  -4  -9   8    6.20    4.40
  -4  -9   8   14.10    4.00
   3   9  -8  165.48   11.20
   3   9  -8  149.99   11.60
   3   9  -8  157.08   10.10
  -3  -9   8  170.38   11.90
  -3  -9   8  167.58   10.20
   2   9  -8   34.00    4.50
   2   9  -8   39.60    6.20
  -2  -9   8   28.70    5.60
   1   9  -8  127.59   10.20
  -1  -9   8  161.18   10.90
   0   9  -8   -1.10    3.60
   0  -9   8    0.30    3.30
  -1   9  -8   45.50    6.60
   1  -9   8   43.50    6.90
  -2   9  -8   77.39    8.30
   2  -9   8   82.49    8.60
  -3   9  -8   17.50    5.30
   3  -9   8   18.70    5.60
  -4   9  -8  151.08   12.00
   4  -9   8  168.88   12.60
   6   8  -8    6.70    4.90
   6   8  -8    1.10    3.70
  -6  -8   8    3.40    3.70
   5   8  -8   39.40    5.70
   5   8  -8   42.60    7.00
  -5  -8   8   40.90    6.60
  -5  -8   8   41.40    6.70
   4   8  -8    9.40    3.70
   4   8  -8    5.40    3.90
  -4  -8   8    5.80    3.50
  -4  -8   8    6.80    3.90
   3   8  -8   38.20    5.60
   3   8  -8   44.80    5.90
   3   8  -8   45.90    6.40
  -3  -8   8   43.40    5.40
  -3  -8   8   42.40    6.30
   2   8  -8  148.99    9.10
   2   8  -8  153.88   10.30
  -2  -8   8  149.88    9.00
  -2  -8   8  146.29   10.40
   1   8  -8  145.89    9.80
   1   8  -8  120.69    7.70
  -1  -8   8  135.29    9.50
   0   8  -8   65.29    7.00
   0  -8   8   60.39    6.60
  -1   8  -8  246.78   13.80
   1  -8   8  238.88   13.70
   1  -8   8  242.08   13.70
  -2   8  -8   -3.50    3.30
   2  -8   8   -0.70    2.90
   2  -8   8    6.10    3.40
  -3   8  -8   34.10    6.00
   3  -8   8   33.00    5.60
   3  -8   8   37.00    6.10
  -4   8  -8   29.90    6.20
   4  -8   8   33.10    6.10
   4  -8   8   38.80    6.30
  -5   8  -8   -1.70    3.90
   5  -8   8   -0.80    4.10
   5  -8   8    6.30    4.10
   7   7  -8   50.49    8.30
  -7  -7   8   36.30    6.90
   6   7  -8   49.20    5.60
   6   7  -8   41.70    7.30
  -6  -7   8   57.39    8.10
   5   7  -8   64.99    6.50
   5   7  -8   64.69    8.20
  -5  -7   8   66.29    7.90
  -5  -7   8   70.89    7.90
   4   7  -8    2.30    3.30
   4   7  -8    2.90    3.00
  -4  -7   8   -0.50    2.40
  -4  -7   8    2.20    2.90
   3   7  -8   25.20    4.30
   3   7  -8   22.20    4.50
  -3  -7   8   27.70    4.90
  -3  -7   8   26.60    4.50
   2   7  -8  111.69    7.60
   2   7  -8  104.29    7.80
  -2  -7   8  113.39    8.30
  -2  -7   8  105.49    7.40
   1   7  -8   27.30    4.50
   1   7  -8   22.80    3.50
  -1  -7   8   28.20    4.30
  -1  -7   8   26.30    4.50
   0   7  -8  298.17   15.10
   0  -7   8  298.47   15.20
   0  -7   8  283.07   14.80
  -1   7  -8  267.97   14.40
   1  -7   8  266.47   14.20
   1  -7   8  280.57   14.40
  -2   7  -8    9.70    3.80
   2  -7   8   11.10    3.80
   2  -7   8    9.40    3.30
  -3   7  -8  340.97   17.40
   3  -7   8  314.87   17.00
   3  -7   8  363.06   17.70
  -4   7  -8    8.90    4.10
   4  -7   8    8.10    3.50
   4  -7   8    9.10    3.60
  -5   7  -8   68.99    8.20
   5  -7   8   78.19    8.60
   5  -7   8   71.89    7.60
  -6   7  -8   27.10    6.00
   6  -7   8   41.40    7.30
   6  -7   8   38.90    6.00
   7   6  -8   22.30    5.80
  -7  -6   8   22.60    6.10
   6   6  -8  105.89    9.80
   6   6  -8  111.19    7.30
  -6  -6   8  101.39    9.90
   5   6  -8   64.59    5.90
   5   6  -8   82.89    8.30
  -5  -6   8   72.59    7.90
   4   6  -8   58.39    5.40
   4   6  -8   50.79    6.60
  -4  -6   8   53.59    6.20
  -4  -6   8   63.49    6.60
   3   6  -8  283.87   14.70
   3   6  -8  297.07   13.90
  -3  -6   8  267.67   14.50
  -3  -6   8  268.97   14.50
   2   6  -8    4.10    2.70
   2   6  -8    3.30    2.60
   2   6  -8    1.10    2.40
  -2  -6   8    1.20    2.30
  -2  -6   8   -0.60    1.90
  -2  -6   8    1.80    1.80
   1   6  -8  239.38   12.30
   1   6  -8  241.98   11.60
  -1  -6   8  221.98   11.90
  -1  -6   8  240.18   11.80
  -1  -6   8  222.08   12.20
   0   6  -8    5.90    2.40
   0   6  -8   11.20    3.20
   0  -6   8    4.40    2.40
   0  -6   8    9.10    2.90
  -1   6  -8    6.70    2.60
  -1   6  -8    3.70    2.80
  -1   6  -8    8.80    2.00
   1  -6   8    7.90    2.60
   1  -6   8    6.50    2.40
  -2   6  -8  357.66   17.50
   2  -6   8  375.36   17.40
   2  -6   8  358.36   17.60
  -3   6  -8  220.88   12.30
   3  -6   8  205.38   12.00
   3  -6   8  193.38   11.60
  -4   6  -8    8.80    3.80
   4  -6   8    9.50    3.40
   4  -6   8    2.60    3.30
  -5   6  -8  203.28   13.00
   5  -6   8  225.18   13.10
   5  -6   8  228.58   13.60
  -6   6  -8    2.40    3.90
   6  -6   8    5.80    4.80
   6  -6   8    3.80    3.30
  -7   6  -8   15.60    5.50
   7  -6   8   22.20    6.10
   7  -6   8   14.70    4.70
   7   5  -8   -2.80    4.40
  -7  -5   8    6.60    4.10
   6   5  -8  118.29   10.00
   6   5  -8  135.59    7.50
  -6  -5   8  132.29   11.10
   5   5  -8    7.10    3.60
   5   5  -8   12.70    2.70
  -5  -5   8    7.60    3.70
   4   5  -8    5.30    3.00
   4   5  -8    9.40    2.90
  -4  -5   8    3.90    2.80
   3   5  -8  182.78    9.60
   3   5  -8  185.28   10.40
  -3  -5   8  168.48   10.20
  -3  -5   8  172.58   10.60
   2   5  -8  126.09    8.20
   2   5  -8  135.29    7.90
   2   5  -8  142.59    8.40
  -2  -5   8  130.69    8.20
  -2  -5   8  109.19    7.80
  -2  -5   8  134.59    7.70
   1   5  -8 1104.29   43.40
   1   5  -8 1100.19   43.20
  -1  -5   8 1071.49   43.60
  -1  -5   8 1122.59   43.60
  -1  -5   8 1060.09   43.30
   0   5  -8    8.00    2.50
   0   5  -8   11.00    2.50
   0  -5   8    7.70    2.70
   0  -5   8    6.20    2.40
  -1   5  -8  128.89    7.70
  -1   5  -8  131.59    8.30
   1  -5   8  130.09    7.80
   1  -5   8  141.29    8.50
  -2   5  -8   58.09    5.70
   2  -5   8   55.89    5.20
   2  -5   8   59.99    5.50
  -3   5  -8   26.70    4.40
   3  -5   8   28.20    4.10
   3  -5   8   26.10    4.20
   4  -5   8  188.58   11.40
   4  -5   8  197.98   11.30
  -5   5  -8  187.18   10.30
   5  -5   8  188.68   11.50
   5  -5   8  172.48   11.20
  -6   5  -8   30.80    5.40
   6  -5   8   34.80    5.20
   6  -5   8   31.80    5.80
  -7   5  -8   96.29    9.10
  -7   5  -8  103.49    7.90
   7  -5   8   87.59    9.60
   7  -5   8   82.19    8.20
   8   4  -8   18.30    5.70
  -8  -4   8   20.60    5.80
   7   4  -8  165.78   12.40
  -7  -4   8  190.98   13.90
   6   4  -8    2.60    3.70
  -6  -4   8    1.30    3.30
   5   4  -8   96.59    6.10
   5   4  -8  101.29    8.20
  -5  -4   8  104.49    9.10
   4   4  -8    9.80    2.90
   4   4  -8    9.70    2.30
  -4  -4   8    8.10    3.10
   3   4  -8   73.29    6.20
   3   4  -8   81.49    5.50
  -3  -4   8   73.19    5.90
  -3  -4   8   76.49    6.60
  -3  -4   8   76.99    5.10
   2   4  -8 2072.39   78.09
   2   4  -8 2104.69   78.59
   2   4  -8 2063.29   78.89
  -2  -4   8 2034.50   77.99
  -2  -4   8 2030.30   78.69
  -2  -4   8 1991.50   79.19
   1   4  -8   48.20    4.70
   1   4  -8   47.80    4.50
  -1  -4   8   47.60    4.20
  -1  -4   8   49.20    4.40
  -1  -4   8   43.30    4.30
   0   4  -8   84.79    5.80
   0  -4   8   86.09    5.70
   0  -4   8   85.09    5.80
  -1   4  -8  375.06   16.10
   1  -4   8  356.16   16.00
   1  -4   8  364.06   16.80
  -2   4  -8   14.50    3.40
   2  -4   8    9.50    2.50
   2  -4   8    5.90    2.30
  -3   4  -8  250.27   12.80
   3  -4   8  250.87   13.00
   3  -4   8  249.28   12.20
  -4   4  -8  164.98   10.40
   4  -4   8  158.68    9.80
   4  -4   8  163.68    9.50
  -5   4  -8   -0.70    3.40
   5  -4   8   -1.40    2.80
   5  -4   8    4.50    2.70
  -6   4  -8   60.69    7.00
   6  -4   8   61.99    6.60
   6  -4   8   50.09    6.70
  -7   4  -8   75.39    7.30
   7  -4   8   71.39    8.60
   7  -4   8   65.69    7.10
  -8   4  -8  113.69    9.20
   8  -4   8   82.49    9.70
   8  -4   8   80.29    7.90
   8   3  -8   26.10    6.00
  -8  -3   8   20.30    5.80
   7   3  -8  146.39   11.20
  -7  -3   8  160.48   12.40
   6   3  -8  166.68   11.10
  -6  -3   8  165.78   12.40
   5   3  -8   64.09    4.30
   5   3  -8   68.09    6.60
  -5  -3   8   62.39    7.40
   4   3  -8    1.40    2.30
   4   3  -8   -2.80    1.50
  -4  -3   8   -0.70    2.10
   3   3  -8  125.59    7.70
   3   3  -8  116.49    6.60
   3   3  -8  129.59    8.50
  -3  -3   8  114.69    6.40
  -3  -3   8  111.79    8.10
   2   3  -8   59.89    5.40
   2   3  -8   63.49    4.90
   2   3  -8   58.29    4.40
  -2  -3   8   56.29    5.10
  -2  -3   8   57.49    4.70
  -2  -3   8   54.69    4.20
   1   3  -8    9.60    2.40
   1   3  -8    6.80    2.00
  -1  -3   8    8.90    2.30
  -1  -3   8    8.60    2.20
  -1  -3   8   10.00    2.40
   0   3  -8  306.07   14.20
   0  -3   8  317.97   13.80
   0  -3   8  322.87   14.60
  -1   3  -8  686.73   27.30
   1  -3   8  647.84   27.80
   1  -3   8  673.93   26.80
  -2   3  -8  167.98    9.40
   2  -3   8  164.58    8.20
   2  -3   8  152.48    9.10
  -3   3  -8  541.45   23.00
   3  -3   8  508.75   23.00
   3  -3   8  525.15   21.90
  -4   3  -8    3.90    3.80
   4  -3   8    4.60    2.50
   4  -3   8    1.00    1.90
  -5   3  -8   84.59    8.50
   5  -3   8   77.49    6.50
   5  -3   8   79.09    6.60
  -6   3  -8   37.40    5.80
   6  -3   8   36.30    5.20
   6  -3   8   37.90    5.50
  -7   3  -8   22.10    4.90
   7  -3   8   22.00    4.80
   7  -3   8   21.40    4.20
  -8   3  -8   22.40    4.70
   8  -3   8   15.60    4.50
   8  -3   8   15.70    5.70
   8   2  -8   14.80    5.20
  -8  -2   8   16.80    5.60
   7   2  -8   92.99    8.80
  -7  -2   8   85.29    9.60
   6   2  -8  539.95   25.20
  -6  -2   8  584.24   27.70
   5   2  -8   75.89    6.70
  -5  -2   8   68.19    7.30
   4   2  -8   12.30    3.20
   4   2  -8   13.50    2.00
   4   2  -8   14.50    2.30
  -4  -2   8   15.20    2.00
  -4  -2   8   16.10    3.80
   3   2  -8  846.12   33.90
   3   2  -8  862.01   32.80
   3   2  -8  854.51   35.20
  -3  -2   8  807.32   32.70
  -3  -2   8  829.32   35.30
   2   2  -8    6.10    2.40
   2   2  -8   11.20    2.30
  -2  -2   8    6.70    2.40
  -2  -2   8    6.20    1.80
   1   2  -8  141.09    8.00
   1   2  -8  135.69    7.10
  -1  -2   8  139.29    7.20
  -1  -2   8  142.79    8.30
  -1  -2   8  140.59    7.50
   0   2  -8  241.48   10.00
   0   2  -8  236.88   11.00
   0   2  -8  203.28    9.80
   0  -2   8  222.98   10.90
   0  -2   8  213.28    9.90
  -1   2  -8    1.90    1.00
  -1   2  -8    2.00    2.00
   1  -2   8    1.20    1.20
   1  -2   8    0.00    1.40
  -2   2  -8  342.37   15.90
  -2   2  -8  430.96   18.00
   2  -2   8  416.56   18.20
   2  -2   8  417.26   16.40
  -3   2  -8  165.48    8.10
  -3   2  -8  189.18   10.50
   3  -2   8  185.78    8.60
   3  -2   8  171.88    9.90
  -4   2  -8   21.00    4.80
   4  -2   8   27.60    3.60
   4  -2   8   22.50    3.80
  -5   2  -8  534.95   24.60
   5  -2   8  517.75   22.30
   5  -2   8  501.25   23.20
  -6   2  -8   -0.10    4.20
   6  -2   8    3.90    2.40
   6  -2   8   -2.70    2.90
  -7   2  -8   74.69    9.20
   7  -2   8   72.59    7.50
   7  -2   8   77.49    6.70
  -8   2  -8    6.30    4.80
   8  -2   8    2.30    3.20
   8  -2   8   -5.40    4.20
   8   1  -8    6.10    4.60
  -8  -1   8    5.00    4.80
   7   1  -8   -1.30    3.50
  -7  -1   8    3.10    4.20
   6   1  -8    2.60    3.20
  -6  -1   8    3.40    3.20
   5   1  -8   -1.20    2.40
  -5  -1   8    4.30    3.10
   4   1  -8  100.59    4.80
   4   1  -8   89.29    6.50
   4   1  -8   74.59    4.50
  -4  -1   8   91.19    4.60
  -4  -1   8   94.89    7.50
   3   1  -8  402.46   18.70
   3   1  -8  479.45   19.80
   3   1  -8  481.45   21.10
  -3  -1   8  468.95   18.60
  -3  -1   8  468.05   21.30
   2   1  -8  213.98   11.20
   2   1  -8  211.88   10.00
  -2  -1   8  209.38    9.90
  -2  -1   8  211.78   11.40
   1   1  -8  591.14   24.50
   1   1  -8  554.44   23.10
   1   1  -8  590.04   23.10
  -1  -1   8  583.24   23.80
  -1  -1   8  586.74   24.90
   0   1  -8    8.10    2.30
   0  -1   8    4.90    1.80
  -1   1  -8  181.48    9.60
   1  -1   8  180.68    9.50
  -2   1  -8  256.57   12.80
   2  -1   8  260.97   12.70
  -3   1  -8   86.59    7.40
   3  -1   8   71.29    5.80
  -4   1  -8  415.06   19.30
  -4   1  -8  531.35   22.90
   4  -1   8  498.65   21.70
   4  -1   8  509.35   20.10
  -5   1  -8  312.07   17.60
   5  -1   8  351.86   16.60
   5  -1   8  350.06   15.40
  -6   1  -8   73.19    8.90
   6  -1   8   62.89    6.10
   6  -1   8   68.49    6.20
  -7   1  -8  120.49   11.50
   7  -1   8  129.49    8.70
   7  -1   8  109.29    8.90
  -8   1  -8    8.40    5.30
   8  -1   8   -3.20    2.60
   8  -1   8   -0.50    4.20
  -9   1  -8   17.00    6.10
   9  -1   8   -5.50    4.50
   9  -1   8    2.90    3.00
   8   0  -8   -6.90    3.90
  -8   0   8    1.00    4.10
   7   0  -8  384.46   19.80
  -7   0   8  397.96   21.80
   6   0  -8    9.20    3.50
  -6   0   8    9.00    4.10
   5   0  -8   78.19    6.70
  -5   0   8   66.59    7.00
   4   0  -8    8.00    2.70
   4   0  -8    5.70    2.90
  -4   0   8    5.30    2.60
   3   0  -8  181.48    9.40
   3   0  -8  229.78   10.70
   3   0  -8  221.58   11.70
  -3   0   8  232.38    9.70
  -3   0   8  215.58   11.90
   2   0  -8  478.05   19.70
   2   0  -8  489.45   21.10
  -2   0   8  474.05   21.40
  -2   0   8  474.05   19.70
   1   0  -8  630.94   25.80
   1   0  -8  607.14   24.30
   1   0  -8  617.74   24.10
  -1   0   8  611.74   25.10
   0   0  -8  576.24   24.00
   0   0   8  576.74   23.90
  -1   0  -8  609.34   25.00
   1   0   8  584.84   24.90
  -2   0  -8  225.38   11.80
   2   0   8  222.98   11.30
  -3   0  -8   23.20    4.70
   3   0   8   23.20    3.80
  -4   0  -8  203.68   12.40
   4   0   8  196.58   10.90
  -5   0  -8    7.40    4.70
   5   0   8    0.50    2.20
   5   0   8    0.80    2.20
  -6   0  -8   91.69   10.10
   6   0   8   88.79    7.20
   6   0   8   92.09    6.60
  -7   0  -8  131.39   12.00
   7   0   8  135.79    9.30
   7   0   8  137.99    8.80
  -8   0  -8   12.10    5.80
   8   0   8   13.80    4.00
   8   0   8   14.80    4.80
  -9   0  -8   72.09    9.70
   9   0   8   65.69    6.80
   9   0   8   65.59    8.30
   8  -1  -8   69.89    8.80
  -8   1   8   78.59    9.40
   7  -1  -8  121.79   10.20
  -7   1   8  116.39   10.80
   6  -1  -8  138.19   10.10
  -6   1   8  149.09   11.10
   5  -1  -8  118.09    8.20
   5  -1  -8  112.99    9.50
  -5   1   8  108.19    8.90
   4  -1  -8    2.40    2.20
   4  -1  -8    0.00    2.70
  -4   1   8    0.40    1.90
   3  -1  -8    1.30    1.90
   3  -1  -8    3.20    2.30
   3  -1  -8    5.40    1.30
  -3   1   8    1.20    2.00
  -3   1   8    3.20    1.40
   2  -1  -8  266.57   13.00
   2  -1  -8  258.97   11.70
  -2   1   8  261.77   13.30
  -2   1   8  259.27   11.80
   1  -1  -8    4.50    1.20
   1  -1  -8    7.40    1.70
   1  -1  -8    7.40    2.40
  -1   1   8    5.90    1.30
  -1   1   8    5.30    1.70
   0  -1  -8  665.73   26.60
   0   1   8  605.94   26.00
  -1  -1  -8 1134.89   43.70
   1   1   8 1065.79   43.40
  -2  -1  -8    3.70    2.80
   2   1   8    1.10    1.40
  -3  -1  -8 1115.69   45.20
   3   1   8 1118.09   44.70
  -4  -1  -8    1.90    3.90
   4   1   8   12.70    3.00
  -5  -1  -8  128.99   11.00
   5   1   8  132.79    7.10
   5   1   8  132.49    8.70
  -6  -1  -8   67.29    9.50
   6   1   8   53.69    5.70
   6   1   8   58.79    5.20
  -7  -1  -8   29.80    7.00
   7   1   8   24.50    4.60
   7   1   8   17.80    3.90
  -8  -1  -8   31.70    7.10
   8   1   8   35.50    5.40
   8   1   8   22.30    4.70
  -9  -1  -8   45.70    8.40
   9   1   8   38.70    5.60
   9   1   8   35.90    6.30
   8  -2  -8   20.30    5.90
   8  -2  -8   18.70    6.50
  -8   2   8   25.00    6.10
   7  -2  -8   29.80    6.00
   7  -2  -8   18.10    5.50
  -7   2   8   32.60    6.50
   6  -2  -8  124.29   10.60
   6  -2  -8  130.89    9.90
  -6   2   8  129.19   10.40
   5  -2  -8  118.69    8.50
   5  -2  -8  131.79    9.80
  -5   2   8  110.89    9.10
   4  -2  -8   82.39    7.10
   4  -2  -8   80.39    6.40
  -4   2   8   79.49    6.90
   3  -2  -8  668.63   28.10
   3  -2  -8  563.84   25.40
   3  -2  -8  690.33   26.90
  -3   2   8  667.73   25.90
  -3   2   8  676.53   28.50
   2  -2  -8   77.09    6.30
   2  -2  -8   83.69    5.40
  -2   2   8   83.59    6.40
  -2   2   8   83.29    5.30
   1  -2  -8  224.98   11.00
   1  -2  -8  201.08    9.20
  -1   2   8  198.18    9.10
  -1   2   8  208.08   10.20
   0  -2  -8   15.10    3.10
   0   2   8   15.30    2.80
  -1  -2  -8   76.59    6.30
   1   2   8   76.79    5.60
  -2  -2  -8  815.92   33.50
   2   2   8  794.72   33.10
  -3  -2  -8  512.95   23.50
   3   2   8  523.85   22.90
  -4  -2  -8  112.79    9.80
   4   2   8  140.39    8.60
  -5  -2  -8  363.16   20.20
   5   2   8  406.06   18.50
  -6  -2  -8   -1.00    5.00
   6   2   8    5.90    2.70
   6   2   8    2.40    2.40
  -7  -2  -8   84.79   11.10
   7   2   8   69.79    6.30
   7   2   8   81.79    7.40
  -8  -2  -8    7.50    5.90
   8   2   8    0.20    3.40
   8   2   8    2.60    3.10
  -9  -2  -8    7.90    6.20
   9   2   8    3.60    3.20
   9   2   8    4.30    4.60
   7  -3  -8    6.60    4.80
   7  -3  -8   18.30    5.80
  -7   3   8   10.80    4.50
   6  -3  -8   90.09    8.70
   6  -3  -8   98.79    9.50
  -6   3   8  102.69    9.10
   5  -3  -8   27.10    5.40
   5  -3  -8   41.10    5.30
  -5   3   8   26.90    4.80
   4  -3  -8    5.40    2.70
   4  -3  -8    6.60    1.60
   4  -3  -8   15.20    3.80
  -4   3   8    6.00    1.60
  -4   3   8   11.60    3.30
   3  -3  -8  287.37   13.50
   3  -3  -8  286.57   14.40
  -3   3   8  274.47   12.60
  -3   3   8  283.47   14.60
   2  -3  -8  126.69    8.10
   2  -3  -8  117.89    7.00
  -2   3   8  118.99    7.00
   1  -3  -8 1068.79   42.00
   1  -3  -8 1086.49   40.60
  -1   3   8 1076.99   41.60
  -1   3   8  971.80   40.20
   0  -3  -8   31.80    4.50
   0   3   8   27.30    3.40
  -1  -3  -8   87.39    7.10
   1   3   8   87.29    6.20
  -2  -3  -8  127.69    9.10
   2   3   8  125.19    7.90
  -3  -3  -8   37.50    5.90
   3   3   8   42.70    4.70
  -4  -3  -8  238.58   14.60
   4   3   8  256.17   13.20
  -5  -3  -8  245.68   16.10
   5   3   8  281.77   14.30
  -6  -3  -8   71.59    9.80
   6   3   8   86.59    5.80
   6   3   8   84.39    7.10
  -7  -3  -8  125.49   12.60
   7   3   8  128.79    9.20
   7   3   8  128.99    8.20
  -8  -3  -8   23.40    7.60
   8   3   8   26.10    4.60
   8   3   8   32.10    5.60
  -9  -3  -8   15.10    6.90
   9   3   8    7.40    4.70
   9   3   8    9.50    3.90
   7  -4  -8   96.79   10.30
   7  -4  -8  111.59   10.60
  -7   4   8  113.89   10.00
   6  -4  -8    6.60    4.20
   6  -4  -8    5.80    4.20
  -6   4   8    2.60    3.20
   5  -4  -8   42.10    6.20
   5  -4  -8   40.30    6.20
  -5   4   8   42.60    6.10
   4  -4  -8   49.10    6.00
   4  -4  -8   62.39    6.50
  -4   4   8   48.30    5.60
  -4   4   8   54.99    4.10
   3  -4  -8    4.60    3.00
   3  -4  -8    4.90    2.70
  -3   4   8    0.50    1.50
   2  -4  -8 1181.98   45.00
   2  -4  -8 1116.29   45.70
  -2   4   8 1129.59   44.90
   1  -4  -8  215.58   10.50
   1  -4  -8  229.28   11.90
  -1   4   8  220.28   11.20
   0  -4  -8  248.78   12.40
   0  -4  -8  205.08   10.00
   0   4   8  252.97   11.90
   0   4   8  215.68    9.90
  -1  -4  -8  449.06   20.10
   1   4   8  415.96   19.30
  -2  -4  -8    3.40    3.60
   2   4   8    0.80    1.80
  -3  -4  -8  198.08   12.80
   3   4   8  200.18   11.20
  -4  -4  -8  222.78   14.40
   4   4   8  228.38   12.50
  -5  -4  -8   13.70    5.60
   5   4   8    7.60    2.20
   5   4   8   13.30    3.30
  -6  -4  -8  187.88   15.00
   6   4   8  191.38   11.70
   6   4   8  178.48    9.20
  -7  -4  -8   51.69    9.40
   7   4   8   56.19    5.60
   7   4   8   62.69    6.90
  -8  -4  -8   50.29    9.50
   8   4   8   36.40    5.90
   8   4   8   48.50    5.60
  -9  -4  -8   24.20    7.00
   9   4   8   20.70    5.10
   9   4   8   22.50    5.00
   7  -5  -8   70.49   10.10
   7  -5  -8   91.59   10.30
  -7   5   8   78.99    8.80
   6  -5  -8  129.69   11.00
   6  -5  -8  106.09    9.90
  -6   5   8  111.39    9.70
   5  -5  -8   37.70    6.10
   5  -5  -8   32.60    5.70
  -5   5   8   39.00    5.70
   4  -5  -8   24.90    5.10
   4  -5  -8   26.10    4.70
  -4   5   8   32.80    3.80
   3  -5  -8  152.38    9.50
   3  -5  -8  156.68    9.90
  -3   5   8  146.59    8.50
   2  -5  -8  404.86   18.90
   2  -5  -8  396.16   18.20
  -2   5   8  409.96   18.30
   1  -5  -8   48.50    4.70
   1  -5  -8   46.80    5.70
  -1   5   8   45.10    4.70
   0  -5  -8  142.99    7.60
   0  -5  -8  155.78    9.80
   0   5   8  142.09    8.80
  -1  -5  -8  397.06   18.60
  -1  -5  -8  409.56   15.80
   1   5   8  349.17   17.50
   1   5   8  346.77   15.40
  -2  -5  -8  152.18   11.30
   2   5   8  156.68    9.60
  -3  -5  -8  502.15   24.10
   3   5   8  489.85   22.50
  -4  -5  -8   -1.70    4.90
   4   5   8    0.00    2.10
  -5  -5  -8   97.69   11.10
   5   5   8  110.79    8.40
   5   5   8   99.79    6.10
  -6  -5  -8   13.90    6.70
   6   5   8   12.90    4.00
   6   5   8   14.80    3.20
  -7  -5  -8   30.90    7.70
   7   5   8   28.10    3.80
   7   5   8   43.80    6.20
  -8  -5  -8   41.10    8.90
   8   5   8   49.20    6.60
   8   5   8   44.20    5.50
   6  -6  -8  230.38   14.80
   6  -6  -8  233.58   15.20
   5  -6  -8   23.60    5.30
   5  -6  -8   16.30    5.20
  -5   6   8   24.20    3.40
   4  -6  -8    2.10    3.30
   4  -6  -8    0.00    3.10
  -4   6   8    0.60    2.30
   3  -6  -8  443.46   20.70
   3  -6  -8  437.76   20.60
  -3   6   8  446.36   20.00
   2  -6  -8    2.90    2.80
   2  -6  -8   -0.50    2.90
  -2   6   8    0.30    2.00
   1  -6  -8  134.99    9.50
   1  -6  -8  131.59    8.00
  -1   6   8  123.59    8.30
   0  -6  -8  150.18   10.30
   0  -6  -8  140.59    7.90
   0   6   8  134.59    8.90
  -1  -6  -8    0.10    1.60
  -1  -6  -8    4.30    4.50
   1   6   8    2.50    2.20
  -2  -6  -8  363.36   15.60
  -2  -6  -8  363.46   18.80
   2   6   8  350.46   17.60
  -3  -6  -8  156.38   12.50
  -3  -6  -8  161.18    8.20
   3   6   8  144.69    9.90
  -4  -6  -8   30.10    3.60
  -4  -6  -8   23.60    7.00
   4   6   8   27.30    3.30
   4   6   8   32.20    5.30
  -5  -6  -8  233.28   17.20
   5   6   8  259.67   12.10
   5   6   8  286.87   15.00
  -6  -6  -8    2.20    6.50
   6   6   8    4.70    2.80
   6   6   8    6.00    3.70
  -7  -6  -8   47.00    9.00
   7   6   8   60.49    7.70
   7   6   8   51.29    5.60
  -8  -6  -8    0.30    6.40
   8   6   8   -1.00    3.20
   8   6   8    2.90    4.10
   6  -7  -8   22.20    6.00
   6  -7  -8   21.90    5.90
   5  -7  -8   -3.60    4.30
   5  -7  -8    2.70    4.20
  -5   7   8   -0.90    2.80
   4  -7  -8   40.30    6.40
   4  -7  -8   46.90    6.60
  -4   7   8   39.10    4.80
   3  -7  -8  182.08   11.80
   3  -7  -8  177.88   11.60
  -3   7   8  192.88   11.00
   2  -7  -8  154.48   10.60
   2  -7  -8  163.88   10.30
  -2   7   8  153.48    9.70
   1  -7  -8  104.49    7.40
   1  -7  -8   96.89    9.10
  -1   7   8   90.39    7.40
   0  -7  -8   24.60    5.30
   0  -7  -8   36.30    4.40
   0   7   8   36.30    5.30
  -1  -7  -8  188.28   12.80
  -1  -7  -8  176.08    9.50
   1   7   8  172.38   11.10
  -2  -7  -8  161.28   12.60
  -2  -7  -8  169.88    9.00
   2   7   8  162.98   10.60
  -3  -7  -8    3.90    2.00
  -3  -7  -8    2.40    5.50
   3   7   8    5.70    3.50
  -4  -7  -8  274.97   12.80
  -4  -7  -8  247.28   17.60
   4   7   8  266.37   12.50
   4   7   8  261.87   15.10
  -5  -7  -8  253.87   18.50
   5   7   8  295.77   16.10
   5   7   8  291.27   13.50
  -6  -7  -8   65.89   10.60
   6   7   8   63.39    7.70
   6   7   8   63.19    5.70
  -7  -7  -8   66.49   10.60
   7   7   8   62.79    6.20
   7   7   8   56.39    7.50
  -8  -7  -8    3.40    6.60
   8   7   8    2.30    3.80
   8   7   8   -3.30    4.00
   5  -8  -8   13.90    5.80
   5  -8  -8   21.30    6.20
  -5   8   8   28.20    4.60
   4  -8  -8    7.70    4.90
   4  -8  -8   23.50    5.30
  -4   8   8    9.10    3.80
   3  -8  -8   17.80    5.30
   3  -8  -8   18.20    4.80
  -3   8   8   24.90    4.70
   2  -8  -8  141.99   10.20
   2  -8  -8  137.09   11.00
  -2   8   8  154.48   10.00
   1  -8  -8  254.77   13.40
   1  -8  -8  241.48   14.60
  -1   8   8  239.08   13.80
   0  -8  -8  219.18   13.90
   0  -8  -8  194.18   11.30
   0   8   8  208.48   12.60
  -1  -8  -8  135.59    8.60
  -1  -8  -8  157.18   12.20
   1   8   8  149.19   10.50
  -2  -8  -8   75.69    6.20
  -2  -8  -8   69.19   10.10
   2   8   8   70.99    7.60
  -3  -8  -8   36.10    4.60
  -3  -8  -8   28.00    7.90
   3   8   8   25.40    5.20
  -4  -8  -8  182.48   10.10
  -4  -8  -8  166.78   14.80
   4   8   8  169.38    9.60
   4   8   8  171.98   12.10
  -5  -8  -8   11.20    8.10
  -5  -8  -8   21.70    3.80
   5   8   8   22.30    4.00
   5   8   8    9.30    4.80
  -6  -8  -8   49.60    9.60
   6   8   8   50.09    7.50
   6   8   8   44.00    5.80
  -7  -8  -8   35.60    8.80
   7   8   8   42.90    7.00
   7   8   8   32.40    5.30
   4  -9  -8   -7.90    4.10
  -4   9   8    0.50    3.50
   3  -9  -8   -3.30    5.40
   3  -9  -8   -4.50    4.00
  -3   9   8   -2.10    3.40
   2  -9  -8  138.89   11.60
   2  -9  -8  143.79   10.90
  -2   9   8  130.59   10.00
   1  -9  -8    2.50    3.40
   1  -9  -8   -1.20    5.70
  -1   9   8   -2.10    2.90
   0  -9  -8  134.19    9.50
   0  -9  -8  140.29   12.50
   0   9   8  138.39   10.70
  -1  -9  -8  236.98   12.50
  -1  -9  -8  236.68   15.60
   1   9   8  210.78   14.00
  -2  -9  -8    1.00    2.50
  -2  -9  -8   -0.50    6.50
   2   9   8    0.20    3.40
  -3  -9  -8  196.68   11.10
  -3  -9  -8  220.88   16.40
   3   9   8  163.48   12.40
  -4  -9  -8    3.60    7.10
  -4  -9  -8    9.90    3.50
   4   9   8    7.80    3.40
   4   9   8   18.10    5.10
  -5  -9  -8   83.29    7.00
  -5  -9  -8   59.69   10.10
   5   9   8   63.59    6.90
   5   9   8   79.49    9.00
  -6  -9  -8   12.20    7.50
   6   9   8   22.40    5.80
   6   9   8   14.70    4.40
  -7  -9  -8    6.10    7.20
   7   9   8   -0.10    4.50
   7   9   8   -3.40    3.90
   3 -10  -8   58.09    9.20
  -3  10   8   85.89    8.80
   2 -10  -8   -0.70    4.00
  -2  10   8   -2.10    3.30
   1 -10  -8  104.39    9.40
   1 -10  -8   99.99   11.80
  -1  10   8   96.79    9.40
   0 -10  -8   51.09    9.00
   0 -10  -8   46.50    6.50
   0  10   8   53.09    7.30
  -1 -10  -8   33.30    8.10
  -1 -10  -8   44.00    5.70
   1  10   8   36.30    6.30
  -2 -10  -8  128.69   14.90
  -2 -10  -8  145.49    9.80
   2  10   8  150.38   11.90
  -3 -10  -8  131.19    9.10
  -3 -10  -8  119.59   14.30
   3  10   8  127.59   10.90
  -4 -10  -8   54.49    7.00
  -4 -10  -8   63.99   11.10
   4  10   8   74.09    9.20
  -5 -10  -8  112.09    9.00
  -5 -10  -8  124.39   14.50
   5  10   8  126.59   11.20
   5  10   8  100.69    9.00
  -6 -10  -8    0.60    6.50
  -6 -10  -8   -1.70    3.60
   6  10   8   -8.10    3.90
   6  10   8   -4.60    4.20
   2 -11  -8  -14.70    7.00
   2 -11  -8   15.30    5.50
  -2  11   8    4.60    4.70
   1 -11  -8  108.89   10.00
   1 -11  -8   70.99   10.90
  -1  11   8  104.89    9.90
   0 -11  -8    5.50    7.40
   0  11   8   -1.00    4.00
  -1 -11  -8   17.90    5.00
  -1 -11  -8   25.10    8.60
   1  11   8   14.10    5.40
  -2 -11  -8   60.59   10.10
  -2 -11  -8   59.49    7.70
   2  11   8   65.09    8.80
  -3 -11  -8    3.60    3.60
  -3 -11  -8   16.00    7.50
   3  11   8    6.20    4.10
  -4 -11  -8   64.89    7.60
  -4 -11  -8   74.29   11.60
   4  11   8   61.99    8.90
   3  10  -9   12.20    4.50
   3  10  -9   21.30    5.50
   3  10  -9   37.50    6.80
  -3 -10   9   24.10    4.10
  -3 -10   9   20.20    5.30
   2  10  -9    0.00    4.10
  -2 -10   9    3.40    3.70
   1  10  -9   84.49    9.30
  -1 -10   9   84.09    8.60
   0  10  -9   93.59    9.50
   0 -10   9   93.09    9.40
  -1  10  -9   -1.30    4.60
   1 -10   9    8.60    4.40
  -2  10  -9  199.98   13.50
   2 -10   9  186.08   13.60
   5   9  -9   -1.40    4.10
   5   9  -9   -5.10    4.00
  -5  -9   9    2.10    3.90
  -5  -9   9    3.20    4.20
   4   9  -9   18.10    5.90
   4   9  -9   32.10    5.70
   4   9  -9   14.00    4.80
  -4  -9   9   29.50    5.40
  -4  -9   9   21.70    5.20
   3   9  -9   -4.40    3.10
   3   9  -9    6.20    4.10
   3   9  -9   -5.30    2.90
  -3  -9   9   -2.30    3.10
  -3  -9   9    2.20    2.80
   2   9  -9  108.89    8.10
   2   9  -9  129.49   10.20
  -2  -9   9  129.39    9.80
   1   9  -9  130.49   10.10
  -1  -9   9  113.29    9.50
   0   9  -9    4.70    4.20
   0  -9   9    8.90    3.90
  -1   9  -9   37.70    6.60
   1  -9   9   42.80    6.50
  -2   9  -9  192.58   13.10
   2  -9   9  202.78   13.00
   2  -9   9  195.88   12.70
  -3   9  -9    0.40    4.20
   3  -9   9   -3.00    3.20
   3  -9   9   -1.70    4.20
  -4   9  -9   99.69   10.10
   4  -9   9   96.69   10.60
   4  -9   9   98.79    9.60
   5   8  -9  252.67   15.90
   5   8  -9  243.08   14.00
  -5  -8   9  245.58   15.40
  -5  -8   9  253.67   15.60
   4   8  -9   78.19    8.40
   4   8  -9   77.99    7.80
   4   8  -9   73.99    8.60
  -4  -8   9   73.59    7.90
  -4  -8   9   80.09    8.00
   3   8  -9   33.20    5.30
   3   8  -9   34.70    5.80
   3   8  -9   34.80    5.10
  -3  -8   9   42.20    5.50
  -3  -8   9   28.30    5.20
   2   8  -9  107.29    8.50
   2   8  -9   82.29    7.30
  -2  -8   9   96.09    7.20
  -2  -8   9  105.69    8.50
   1   8  -9   45.40    6.10
   1   8  -9   34.10    4.70
  -1  -8   9   45.10    6.00
   0   8  -9   78.39    7.90
   0  -8   9   73.29    7.00
   0  -8   9   71.49    7.40
  -1   8  -9  181.78   12.10
   1  -8   9  211.58   12.60
   1  -8   9  200.98   12.20
  -2   8  -9    8.00    4.10
   2  -8   9    8.70    3.90
   2  -8   9    9.70    4.20
  -3   8  -9   66.69    8.30
   3  -8   9   92.69    8.20
   3  -8   9   82.19    8.60
  -4   8  -9   15.60    5.50
   4  -8   9   13.70    4.70
   4  -8   9   33.10    6.00
  -5   8  -9   22.90    5.90
   5  -8   9   39.70    6.10
   5  -8   9   36.30    6.60
   6   7  -9   90.09    7.40
   6   7  -9  102.79   10.10
  -6  -7   9  109.69   10.20
   5   7  -9   39.30    6.90
   5   7  -9   40.60    5.20
  -5  -7   9   47.70    6.70
   4   7  -9   11.70    4.40
   4   7  -9    5.40    3.30
  -4  -7   9    9.20    3.70
  -4  -7   9    9.70    3.80
   3   7  -9   34.60    5.50
   3   7  -9   40.10    6.00
   3   7  -9   44.30    5.50
  -3  -7   9   41.70    5.50
  -3  -7   9   45.10    6.30
   2   7  -9  246.78   13.90
   2   7  -9  238.18   13.00
   2   7  -9  259.37   13.80
  -2  -7   9  249.68   13.80
  -2  -7   9  259.07   13.30
   1   7  -9   17.40    3.50
   1   7  -9   18.70    4.10
  -1  -7   9   13.90    3.50
  -1  -7   9   13.30    3.50
   0   7  -9  282.57   13.30
   0   7  -9  286.47   14.80
   0  -7   9  275.57   14.60
   0  -7   9  276.57   14.70
  -1   7  -9  214.58   12.50
   1  -7   9  207.78   12.20
   1  -7   9  213.68   12.30
  -2   7  -9  254.07   14.50
   2  -7   9  255.47   14.30
   2  -7   9  275.57   14.40
  -3   7  -9  179.78   11.80
   3  -7   9  183.48   11.80
   3  -7   9  200.38   12.00
  -4   7  -9   67.09    7.90
   4  -7   9   73.79    8.30
   4  -7   9   69.49    7.50
   5  -7   9   36.70    5.90
   5  -7   9   25.30    5.40
  -6   7  -9   61.29    8.10
   6  -7   9   50.29    7.90
   6  -7   9   68.49    7.70
   7   6  -9    0.00    4.50
  -7  -6   9   -3.20    4.10
   6   6  -9  219.58   10.90
   6   6  -9  193.08   13.80
  -6  -6   9  204.78   14.20
   5   6  -9    6.00    3.90
   5   6  -9    2.80    2.60
  -5  -6   9   -1.90    2.80
   4   6  -9  166.08   11.20
   4   6  -9  164.68    9.60
  -4  -6   9  160.08   10.90
  -4  -6   9  158.08   11.10
   3   6  -9   94.99    8.00
   3   6  -9   93.09    7.90
   3   6  -9   96.29    7.10
  -3  -6   9  101.99    7.70
  -3  -6   9   89.89    7.60
   2   6  -9    4.10    2.70
   2   6  -9    3.00    2.90
   2   6  -9    1.20    2.50
  -2  -6   9    0.60    2.20
  -2  -6   9    2.70    2.30
  -2  -6   9    4.00    2.50
   1   6  -9  279.87   13.70
   1   6  -9  290.57   14.20
  -1  -6   9  266.67   14.10
  -1  -6   9  276.77   14.10
   0   6  -9   70.89    5.70
   0   6  -9   58.19    6.00
   0  -6   9   64.89    6.00
   0  -6   9   71.99    6.30
  -1   6  -9    5.50    3.00
  -1   6  -9    2.30    3.10
   1  -6   9    7.40    3.20
   1  -6   9    7.50    2.90
  -2   6  -9  377.06   18.30
   2  -6   9  368.16   18.20
   2  -6   9  374.76   17.80
  -3   6  -9    4.60    3.40
   3  -6   9    9.80    3.40
   3  -6   9    6.80    3.10
  -4   6  -9   98.09    8.60
   4  -6   9  103.59    8.30
   4  -6   9  104.29    8.60
  -5   6  -9   87.19    8.70
   5  -6   9   73.39    8.00
   5  -6   9   79.99    7.80
  -6   6  -9   15.10    5.20
   6  -6   9   30.90    5.80
   6  -6   9   24.00    5.50
   7   5  -9    9.10    4.60
  -7  -5   9    5.50    5.10
   6   5  -9   98.29    9.50
   6   5  -9   92.39    6.10
  -6  -5   9   88.69    9.60
   5   5  -9   23.40    3.60
   5   5  -9   18.10    4.50
  -5  -5   9   20.30    5.10
   4   5  -9  497.85   22.90
   4   5  -9  487.95   21.20
  -4  -5   9  487.05   23.60
   3   5  -9    4.00    2.50
   3   5  -9    4.20    2.60
   3   5  -9    1.20    2.70
  -3  -5   9    2.30    1.80
  -3  -5   9    3.90    2.40
  -3  -5   9    0.50    2.20
   2   5  -9  217.08   10.90
   2   5  -9  209.98   11.20
   2   5  -9  192.58   11.20
  -2  -5   9  187.48   11.10
  -2  -5   9  195.08   11.00
  -2  -5   9  207.68   10.60
   1   5  -9   58.09    5.40
   1   5  -9   53.69    5.50
  -1  -5   9   52.59    5.10
  -1  -5   9   52.19    5.00
   0   5  -9  908.41   35.50
   0   5  -9  897.91   36.30
   0  -5   9  863.81   35.90
   0  -5   9  867.51   36.40
  -1   5  -9  436.56   19.00
   1  -5   9  430.06   19.30
   1  -5   9  433.86   20.00
  -2   5  -9  475.35   20.30
   2  -5   9  450.25   20.30
   2  -5   9  459.85   21.30
  -3   5  -9   22.70    4.40
   3  -5   9   22.40    4.10
   3  -5   9   23.90    4.00
  -4   5  -9  168.38   10.40
   4  -5   9  159.98   10.50
   4  -5   9  157.38   10.00
  -5   5  -9  128.29    8.40
   5  -5   9  114.69    9.00
   5  -5   9  123.39    9.20
   6  -5   9   42.80    6.20
   6  -5   9   36.80    5.90
  -7   5  -9   32.60    5.80
   7  -5   9   44.20    7.40
   7  -5   9   38.30    6.00
   7   4  -9    1.00    3.90
  -7  -4   9    3.00    4.30
   6   4  -9    3.90    3.70
  -6  -4   9    1.40    3.30
   5   4  -9  124.19    7.30
   5   4  -9  147.59   10.00
  -5  -4   9  139.59   10.80
   4   4  -9  315.77   15.90
   4   4  -9  321.97   14.20
  -4  -4   9  304.57   16.80
   3   4  -9  136.29    8.50
   3   4  -9  129.99    9.10
   3   4  -9  136.79    7.70
  -3  -4   9  118.79    7.10
  -3  -4   9  132.09    9.20
   2   4  -9  500.45   20.80
   2   4  -9  484.65   20.40
   2   4  -9  446.06   21.00
  -2  -4   9  484.15   20.30
  -2  -4   9  497.75   20.80
  -2  -4   9  402.66   20.90
   1   4  -9   20.10    3.20
   1   4  -9   16.70    3.30
   1   4  -9   21.60    3.70
  -1  -4   9   21.70    3.30
  -1  -4   9   19.00    3.20
   0   4  -9 1050.89   40.50
   0  -4   9 1017.90   40.30
   0  -4   9  985.10   40.90
  -1   4  -9  254.97   12.30
   1  -4   9  243.28   12.70
   1  -4   9  248.48   11.90
  -2   4  -9   69.09    6.60
   2  -4   9   62.79    4.90
   2  -4   9   60.89    5.60
  -3   4  -9   65.39    7.10
   3  -4   9   63.19    5.20
   3  -4   9   68.29    6.20
  -4   4  -9  224.58   13.00
   4  -4   9  231.48   12.00
   4  -4   9  228.58   12.70
  -5   4  -9    9.50    4.50
   5  -4   9    4.50    2.60
   5  -4   9    1.80    3.20
  -6   4  -9  311.17   15.90
   6  -4   9  291.77   15.80
   6  -4   9  303.67   16.20
  -7   4  -9    8.00    4.00
   7  -4   9   16.50    4.70
   7  -4   9    5.10    3.10
   7   3  -9    3.90    4.20
  -7  -3   9    7.50    4.10
   6   3  -9   55.69    7.30
  -6  -3   9   62.79    7.90
   5   3  -9   50.49    6.50
   5   3  -9   49.80    4.10
  -5  -3   9   46.70    6.60
   4   3  -9    1.80    3.30
   4   3  -9    5.30    2.40
   4   3  -9    0.70    2.50
  -4  -3   9    8.10    2.00
  -4  -3   9    2.90    2.60
   3   3  -9   45.30    4.80
   3   3  -9   38.10    5.50
   3   3  -9   42.00    3.90
  -3  -3   9   39.20    3.60
  -3  -3   9   35.90    4.90
   2   3  -9  147.69    9.70
   2   3  -9  195.28    9.40
  -2  -3   9  171.58    8.80
  -2  -3   9  155.48    9.80
   1   3  -9  201.58    9.90
   1   3  -9  211.68   10.90
  -1  -3   9  186.88   10.10
  -1  -3   9  192.78    9.90
   0   3  -9  876.31   35.30
   0  -3   9  874.21   35.60
   0  -3   9  881.71   34.60
  -1   3  -9   79.59    6.30
   1  -3   9   77.99    5.10
   1  -3   9   89.29    6.30
  -2   3  -9  349.37   16.20
   2  -3   9  341.37   16.30
   2  -3   9  339.27   14.90
  -3   3  -9  224.28   12.40
   3  -3   9  210.38   10.40
   3  -3   9  212.38   11.80
  -4   3  -9   32.90    5.70
   4  -3   9   30.40    4.90
   4  -3   9   30.90    4.00
  -5   3  -9   34.00    6.00
   5  -3   9   43.40    5.40
   5  -3   9   35.80    4.80
  -6   3  -9  238.88   14.10
   6  -3   9  218.28   12.30
   6  -3   9  215.58   12.80
  -7   3  -9   12.70    4.70
   7  -3   9    1.40    3.70
   7  -3   9    5.80    3.30
  -8   3  -9   74.79    8.10
   8  -3   9   37.80    6.60
   8  -3   9   57.79    7.00
   8   2  -9   52.49    8.00
  -8  -2   9   53.89    8.90
   7   2  -9    6.60    4.20
  -7  -2   9    7.00    4.30
   6   2  -9  300.17   16.00
  -6  -2   9  290.97   17.50
   5   2  -9   -0.40    2.40
  -5  -2   9    2.40    3.00
   4   2  -9 1051.19   41.80
   4   2  -9 1025.50   43.30
   4   2  -9 1052.69   39.90
  -4  -2   9 1045.60   43.70
  -4  -2   9  993.50   39.60
   3   2  -9   76.89    6.80
   3   2  -9   78.99    5.90
  -3  -2   9   73.89    6.70
  -3  -2   9   77.59    5.00
   2   2  -9   73.99    6.50
   2   2  -9   82.99    5.50
  -2  -2   9   89.59    5.50
  -2  -2   9   72.39    6.30
   1   2  -9  419.76   19.00
   1   2  -9  436.56   17.80
  -1  -2   9  410.26   18.30
   0   2  -9  373.76   16.70
   0   2  -9  433.46   16.80
   0   2  -9  415.56   18.10
   0  -2   9  414.96   16.80
   0  -2   9  397.36   18.00
  -1   2  -9    2.50    2.30
   1  -2   9    1.00    1.70
  -2   2  -9 1304.47   50.39
   2  -2   9 1249.77   50.69
  -3   2  -9   38.10    5.40
  -3   2  -9   22.90    2.60
   3  -2   9   33.30    3.30
   3  -2   9   33.40    4.20
  -4   2  -9  139.29   10.30
   4  -2   9  138.59    7.50
   4  -2   9  133.69    9.00
  -5   2  -9   62.49    8.00
   5  -2   9   49.80    5.80
   5  -2   9   51.79    5.30
  -6   2  -9   72.29    8.80
   6  -2   9   59.19    6.40
   6  -2   9   45.20    5.80
  -7   2  -9   35.30    6.60
   7  -2   9   29.40    4.80
   7  -2   9   32.20    5.10
  -8   2  -9   80.29    9.80
   8  -2   9   77.39    7.40
   8  -2   9   70.89    8.60
   8   1  -9    5.40    4.60
  -8  -1   9   12.90    5.50
   7   1  -9   25.70    5.70
  -7  -1   9   23.30    5.70
   6   1  -9   96.09    8.30
  -6  -1   9   76.99    8.60
   5   1  -9    5.00    3.70
   5   1  -9    3.30    3.00
  -5  -1   9    7.40    3.40
   4   1  -9  312.37   12.50
   4   1  -9  244.38   12.30
   4   1  -9  311.47   14.40
   4   1  -9  297.37   15.90
  -4  -1   9  296.27   12.40
  -4  -1   9  315.67   16.20
   3   1  -9    7.30    2.20
   3   1  -9    7.30    2.90
  -3  -1   9    8.60    2.70
  -3  -1   9    5.90    1.90
   2   1  -9  476.45   19.30
   2   1  -9  434.26   20.50
  -2  -1   9  479.15   19.40
  -2  -1   9  434.86   20.80
   1   1  -9  160.58    9.10
   1   1  -9  140.89    7.50
   1   1  -9  161.38    7.60
  -1  -1   9  156.28    8.30
   0   1  -9   17.30    3.10
   0  -1   9   11.60    2.60
  -1   1  -9   63.29    5.80
   1  -1   9   56.79    4.90
  -2   1  -9 1203.68   47.20
   2  -1   9 1168.78   47.30
  -3   1  -9   11.20    4.20
   3  -1   9   14.30    3.20
  -4   1  -9  663.93   29.20
   4  -1   9  649.83   28.30
  -5   1  -9   66.19    8.50
   5  -1   9   58.09    5.30
   5  -1   9   64.19    6.30
  -6   1  -9  150.58   12.50
   6  -1   9  138.19    9.60
   6  -1   9  131.89    8.60
  -7   1  -9   71.79   10.60
   7  -1   9   79.99    7.40
   7  -1   9   90.89    7.80
  -8   1  -9   -2.40    5.10
   8  -1   9   -0.20    2.90
   8  -1   9   -3.20    3.90
   8   0  -9   77.69    9.50
  -8   0   9  104.59   10.90
   7   0  -9    0.10    3.60
  -7   0   9    1.50    4.10
   6   0  -9   74.49    7.60
   6   0  -9   70.89    8.80
  -6   0   9   80.49    8.40
   5   0  -9  374.66   17.70
   5   0  -9  368.46   19.20
  -5   0   9  348.27   19.20
   4   0  -9  167.68   11.00
   4   0  -9  169.08    9.70
  -4   0   9  175.98   11.10
   3   0  -9  127.39    8.80
   3   0  -9  133.29    7.50
  -3   0   9  125.59    6.70
  -3   0   9  122.79    8.60
   2   0  -9  593.44   23.90
   2   0  -9  577.74   25.40
  -2   0   9  592.54   25.90
  -2   0   9  592.94   24.20
   1   0  -9   24.10    2.50
   1   0  -9   24.80    3.80
   1   0  -9   23.70    2.40
  -1   0   9   23.10    3.20
   0   0  -9  301.97   14.40
   0   0   9  299.67   14.00
  -1   0  -9  688.73   28.80
   1   0   9  691.53   28.80
  -2   0  -9    3.90    3.20
   2   0   9    0.00    1.50
  -3   0  -9  158.88   10.80
   3   0   9  172.28    9.90
  -4   0  -9   35.60    6.40
   4   0   9   38.30    4.80
  -5   0  -9  118.79   11.00
   5   0   9  109.59    8.20
  -6   0  -9  517.85   26.40
   6   0   9  531.65   22.50
   6   0   9  544.35   24.60
  -7   0  -9   11.50    6.40
   7   0   9   -1.70    2.60
   7   0   9   -2.10    3.20
  -8   0  -9   36.70    7.70
   8   0   9   37.00    5.90
   8   0   9   37.20    5.90
  -8   1   9  108.69   11.60
   7  -1  -9   22.00    5.70
   7  -1  -9   11.70    5.60
  -7   1   9   12.80    4.90
   6  -1  -9   75.39    8.80
   6  -1  -9   81.59    8.20
  -6   1   9   77.49    8.50
   5  -1  -9   57.19    6.50
   5  -1  -9   68.49    7.90
  -5   1   9   65.39    7.30
   4  -1  -9   23.30    2.10
   4  -1  -9   18.40    4.40
   4  -1  -9   21.80    3.80
  -4   1   9   24.20    2.50
  -4   1   9   21.40    4.20
   3  -1  -9   87.89    7.10
   3  -1  -9   81.39    5.80
  -3   1   9   83.79    6.90
  -3   1   9   86.39    5.20
   2  -1  -9  446.36   20.70
   2  -1  -9  459.45   19.00
  -2   1   9  457.55   21.10
  -2   1   9  463.55   19.40
   1  -1  -9    2.00    1.20
   1  -1  -9    1.50    1.40
   1  -1  -9    1.40    2.00
  -1   1   9    3.60    1.70
  -1   1   9   -0.30    1.00
   0  -1  -9 1032.80   41.30
   0   1   9 1028.20   41.00
  -1  -1  -9  247.58   12.40
   1   1   9  213.38   11.50
  -2  -1  -9  664.63   28.40
   2   1   9  657.33   28.00
  -3  -1  -9  477.65   22.60
   3   1   9  503.35   22.00
  -4  -1  -9  165.28   12.40
   4   1   9  181.28   10.50
  -5  -1  -9   36.60    7.00
   5   1   9   37.20    5.20
  -6  -1  -9  243.18   17.20
   6   1   9  274.37   14.60
  -7  -1  -9   10.60    6.40
   7   1   9    3.60    3.10
   7   1   9   -0.90    3.00
  -8  -1  -9  126.89   12.70
   8   1   9  111.29    8.70
   8   1   9  120.39    9.40
  -9  -1  -9   18.60    6.60
   9   1   9    9.80    4.10
   9   1   9    5.80    5.10
   7  -2  -9   12.20    5.10
   7  -2  -9   18.40    5.10
  -7   2   9   19.40    5.60
   6  -2  -9  307.37   15.90
   6  -2  -9  281.27   16.60
  -6   2   9  256.27   16.40
   5  -2  -9   -1.00    3.00
   5  -2  -9    3.50    3.80
  -5   2   9    2.40    2.80
   4  -2  -9  205.68    9.90
   4  -2  -9  260.57   12.50
   4  -2  -9  248.78   13.80
  -4   2   9  258.17   14.00
  -4   2   9  223.28   10.20
   3  -2  -9  119.49    8.40
   3  -2  -9  118.09    7.20
  -3   2   9  116.89    8.50
  -3   2   9  110.29    6.40
   2  -2  -9    0.00    1.90
   2  -2  -9   -1.10    2.10
  -2   2   9    3.40    1.70
   1  -2  -9  500.05   19.50
   1  -2  -9  436.36   21.00
  -1   2   9  488.45   19.30
  -1   2   9  502.75   20.80
   0  -2  -9   92.79    7.10
   0   2   9   91.29    6.40
  -1  -2  -9    2.70    2.90
   1   2   9    1.70    1.70
  -2  -2  -9 1345.87   53.49
   2   2   9 1333.77   53.19
  -3  -2  -9   16.00    4.80
   3   2   9   16.70    3.50
  -4  -2  -9  183.88   13.10
   4   2   9  183.18   10.80
  -5  -2  -9  162.68   13.00
   5   2   9  180.78   10.80
  -6  -2  -9   14.20    6.70
   6   2   9   12.40    3.50
  -7  -2  -9   31.20    8.20
   7   2   9   34.00    5.40
   7   2   9   31.10    4.10
  -8  -2  -9   67.79    9.90
   8   2   9   87.29    7.90
   8   2   9   60.59    7.20
  -9  -2  -9   12.20    6.70
   9   2   9    4.70    3.50
   9   2   9  -11.20    4.30
   7  -3  -9   11.60    5.40
   7  -3  -9   -1.90    4.40
  -7   3   9   11.60    4.40
   6  -3  -9  130.99   10.30
   6  -3  -9  115.99   10.70
  -6   3   9  126.39   10.50
   5  -3  -9   81.19    8.70
   5  -3  -9   77.09    7.60
  -5   3   9   82.99    8.10
   4  -3  -9  326.57   16.80
   4  -3  -9  275.67   13.60
   4  -3  -9  346.67   15.90
  -4   3   9  330.47   13.80
  -4   3   9  339.17   17.20
   3  -3  -9   43.20    5.70
   3  -3  -9   42.30    5.00
  -3   3   9   53.49    4.40
   2  -3  -9  112.49    8.10
   2  -3  -9  123.19    7.20
  -2   3   9  123.99    7.10
   1  -3  -9  180.18    8.50
   1  -3  -9  179.98   10.30
  -1   3   9  176.98    9.40
  -1   3   9  156.28    8.20
   0  -3  -9  651.73   29.50
   0   3   9  754.82   29.60
  -1  -3  -9  286.67   15.00
   1   3   9  309.77   14.70
  -2  -3  -9  642.54   27.90
   2   3   9  621.74   27.20
  -3  -3  -9   21.10    5.20
   3   3   9   35.90    5.00
  -4  -3  -9  391.06   20.70
   4   3   9  391.66   18.90
  -5  -3  -9  109.39   11.20
   5   3   9  113.49    8.50
  -6  -3  -9   75.79   10.50
   6   3   9   92.29    7.80
  -7  -3  -9   28.10    7.40
   7   3   9   27.40    3.80
   7   3   9   34.80    5.70
  -8  -3  -9   -1.70    6.50
   8   3   9    1.70    3.60
   8   3   9    7.70    3.70
   7  -4  -9    1.80    4.40
   7  -4  -9    2.20    5.50
  -7   4   9    1.30    3.90
   6  -4  -9   -0.90    4.20
   6  -4  -9    1.50    3.80
  -6   4   9   -1.80    2.80
   5  -4  -9   78.39    8.20
   5  -4  -9   75.59    8.30
  -5   4   9   84.29    8.00
   4  -4  -9  301.27   15.60
   4  -4  -9  318.77   16.60
  -4   4   9  303.27   13.60
  -4   4   9  295.47   16.30
   3  -4  -9  119.09    8.00
   3  -4  -9  116.89    8.80
  -3   4   9  109.39    6.80
   2  -4  -9  996.70   39.40
   2  -4  -9  972.00   40.50
  -2   4   9  999.20   39.70
   1  -4  -9  147.09    7.90
   1  -4  -9  152.68    9.60
  -1   4   9  147.09    8.70
   0  -4  -9  353.56   17.60
   0   4   9  378.26   17.30
  -1  -4  -9  669.63   27.50
   1   4   9  567.44   26.40
  -2  -4  -9   14.80    4.80
   2   4   9    9.70    2.90
  -3  -4  -9  139.39   11.10
   3   4   9  140.09    9.20
  -4  -4  -9  265.17   16.20
   4   4   9  267.37   14.40
  -5  -4  -9   12.00    6.20
   5   4   9    0.80    3.10
  -6  -4  -9  353.46   22.40
   6   4   9  423.66   20.10
  -7  -4  -9   14.70    7.30
   7   4   9   20.40    4.90
   7   4   9   13.10    3.20
  -8  -4  -9   90.99   12.50
   8   4   9  105.09    9.40
   8   4   9  110.79    8.20
   6  -5  -9   29.70    6.20
   6  -5  -9   18.90    5.40
  -6   5   9   35.30    6.20
   5  -5  -9   85.69    8.90
   5  -5  -9   92.49    9.20
   4  -5  -9    7.60    3.80
   4  -5  -9   10.70    3.90
  -4   5   9   11.30    2.60
   3  -5  -9   34.40    5.40
   3  -5  -9   48.70    5.70
  -3   5   9   41.70    4.40
   2  -5  -9   31.70    5.10
   2  -5  -9   34.80    4.50
  -2   5   9   31.30    4.00
   1  -5  -9   96.09    6.50
   1  -5  -9  101.19    8.30
  -1   5   9  102.39    7.00
   0  -5  -9  976.60   40.00
   0   5   9  944.51   39.30
  -1  -5  -9   22.30    5.30
   1   5   9   29.50    4.40
  -2  -5  -9  293.17   16.60
   2   5   9  285.57   14.90
  -3  -5  -9  171.38   12.70
   3   5   9  162.08   10.40
  -4  -5  -9   24.70    6.60
   4   5   9   31.80    4.90
  -5  -5  -9   61.99    9.30
   5   5   9   60.59    7.00
  -6  -5  -9  152.18   15.00
   6   5   9  169.28    8.70
   6   5   9  201.88   12.30
  -7  -5  -9    7.00    6.70
   7   5   9    0.70    2.50
   7   5   9   -5.60    3.10
  -8  -5  -9   55.49    9.90
   8   5   9   53.89    6.60
   8   5   9   71.49    8.00
   6  -6  -9  181.78   12.80
   6  -6  -9  137.39   12.70
   5  -6  -9    1.80    4.60
   5  -6  -9   -0.60    3.50
  -5   6   9   -1.80    2.30
   4  -6  -9  348.47   17.80
   4  -6  -9  329.97   17.80
  -4   6   9  338.97   15.70
   3  -6  -9   60.09    6.80
   3  -6  -9   67.49    7.50
  -3   6   9   69.29    5.80
   2  -6  -9   23.10    4.80
   2  -6  -9   23.30    4.20
  -2   6   9   24.60    4.10
   1  -6  -9  270.87   14.90
   1  -6  -9  240.78   12.70
  -1   6   9  283.87   14.10
   0  -6  -9  352.06   18.00
   0  -6  -9  333.97   15.40
   0   6   9  363.36   17.40
  -1  -6  -9   45.70    4.20
  -1  -6  -9   43.80    6.80
   1   6   9   44.40    5.90
  -2  -6  -9  597.24   28.10
   2   6   9  609.54   27.20
  -3  -6  -9   27.90    6.60
   3   6   9   26.40    5.10
  -4  -6  -9   86.79   11.30
   4   6   9   97.39    8.30
  -5  -6  -9   78.79   11.90
   5   6   9   94.89    5.90
   5   6   9   95.69    8.70
  -6  -6  -9   33.70    9.10
   6   6   9   24.20    3.70
   6   6   9   36.70    6.00
  -7  -6  -9   27.80    7.90
   7   6   9   27.00    6.00
  -8  -6  -9   41.70    9.50
   8   6   9   26.20    4.80
   8   6   9   50.49    7.20
   5  -7  -9   -0.10    4.90
   5  -7  -9    4.60    5.00
  -5   7   9    6.50    3.00
   4  -7  -9  156.28   11.90
   4  -7  -9  161.08   11.60
  -4   7   9  152.18    9.40
   3  -7  -9    2.40    3.70
   3  -7  -9   -1.30    4.20
  -3   7   9    8.90    3.10
   2  -7  -9  102.69    9.60
   2  -7  -9  120.29    8.60
  -2   7   9  118.19    8.50
   1  -7  -9  187.18   12.50
   1  -7  -9  161.88    9.90
  -1   7   9  180.88   11.00
   0  -7  -9    4.90    2.30
   0  -7  -9   -5.10    4.00
   0   7   9    4.50    2.80
  -1  -7  -9   29.60    3.70
  -1  -7  -9   26.80    6.70
   1   7   9   35.00    5.30
  -2  -7  -9  625.14   25.50
  -2  -7  -9  613.24   29.00
   2   7   9  615.14   28.20
  -3  -7  -9   80.79    5.90
  -3  -7  -9   84.59   11.30
   3   7   9   74.09    7.80
  -4  -7  -9  359.06   22.10
  -4  -7  -9  411.76   17.00
   4   7   9  374.96   19.60
   4   7   9  377.56   16.50
  -5  -7  -9   31.00    8.30
   5   7   9   28.50    3.60
   5   7   9   33.50    6.00
  -6  -7  -9   54.59   10.30
   6   7   9   42.80    6.80
   6   7   9   37.80    4.80
  -7  -7  -9  102.69   13.40
   7   7   9   79.49    7.10
   7   7   9  105.09   10.10
   5  -8  -9  149.49   12.70
   5  -8  -9  128.19   12.10
  -5   8   9  147.39   11.40
   4  -8  -9    8.20    4.80
   4  -8  -9    9.30    5.70
  -4   8   9   18.40    4.00
   3  -8  -9   21.50    5.90
   3  -8  -9   30.30    5.50
  -3   8   9   29.70    5.20
   2  -8  -9  187.98   11.80
   2  -8  -9  185.28   13.50
  -2   8   9  196.78   12.10
   1  -8  -9   11.80    3.60
   1  -8  -9   -0.20    4.80
  -1   8   9    7.90    4.00
   0  -8  -9   88.79    6.90
   0  -8  -9   83.39   10.40
   0   8   9   98.29    8.70
  -1  -8  -9  354.26   19.50
  -1  -8  -9  326.27   15.90
   1   8   9  347.27   18.20
  -2  -8  -9   -5.80    5.70
  -2  -8  -9    2.50    2.50
   2   8   9    3.10    3.00
  -3  -8  -9   99.69    6.80
  -3  -8  -9   90.99   12.10
   3   8   9   77.19    8.40
  -4  -8  -9    6.00    7.20
  -4  -8  -9    8.70    2.80
   4   8   9    2.40    2.60
   4   8   9    9.40    4.10
  -5  -8  -9   -1.00    6.90
   5   8   9    3.50    4.30
   5   8   9    3.30    2.80
  -6  -8  -9  173.78   17.60
   6   8   9  241.38   15.10
   6   8   9  212.48   11.40
  -7  -8  -9    3.40    6.80
   7   8   9   -4.70    3.80
   7   8   9   -5.60    3.20
   4  -9  -9   13.80    5.20
   4  -9  -9   -3.60    6.00
  -4   9   9   14.60    5.00
   3  -9  -9   30.90    6.20
  -3   9   9   41.00    6.40
   2  -9  -9   65.29    8.30
   2  -9  -9   42.50    8.10
  -2   9   9   79.69    8.30
   1  -9  -9   14.70    4.00
   1  -9  -9   10.80    6.40
  -1   9   9   13.30    4.60
   0  -9  -9  165.88   14.40
   0  -9  -9  183.48   11.00
   0   9   9  187.68   12.40
  -1  -9  -9  117.79    8.40
  -1  -9  -9  135.79   13.10
   1   9   9  121.29   10.40
  -2  -9  -9  162.58   15.00
  -2  -9  -9  171.58   10.20
  -3  -9  -9  217.38   17.70
  -3  -9  -9  256.77   12.70
   3   9   9  248.48   15.40
  -4  -9  -9   25.60    8.50
  -4  -9  -9   35.50    4.50
   4   9   9   29.00    6.30
   4   9   9   18.20    3.60
  -5  -9  -9   13.30    3.40
  -5  -9  -9   14.90    8.20
   5   9   9    5.10    4.50
   5   9   9    4.80    3.30
  -6  -9  -9  157.08   16.50
   6   9   9  186.18   13.20
   6   9   9  156.28   10.30
   2 -10  -9   -2.30    4.10
  -2  10   9    1.50    4.30
   1 -10  -9   76.89    8.70
   1 -10  -9   92.99   12.60
  -1  10   9   98.39    9.00
   0 -10  -9   25.70    8.10
   0 -10  -9   28.10    5.40
   0  10   9   39.40    6.70
  -1 -10  -9   34.70    9.30
  -1 -10  -9   25.90    4.90
   1  10   9   31.10    6.40
  -2 -10  -9  333.47   21.50
  -2 -10  -9  340.77   16.80
   2  10   9  330.27   19.10
  -3 -10  -9   17.30    8.50
  -3 -10  -9    6.70    3.60
   3  10   9    1.10    4.60
  -4 -10  -9   24.10    8.50
  -4 -10  -9   17.20    3.90
   4  10   9   30.60    6.40
   4  10   9    9.20    3.70
  -5 -10  -9  141.89    9.50
  -5 -10  -9  130.29   15.20
   5  10   9  152.08   12.30
   5  10   9  120.29    9.80
   1 -11  -9  108.39   14.20
   1 -11  -9  137.69   11.10
  -1  11   9  132.69   11.80
   0 -11  -9   42.30    9.80
   0 -11  -9   30.40    5.60
   0  11   9   29.10    6.30
  -1 -11  -9   38.10   10.10
  -1 -11  -9   46.40    6.30
   1  11   9   32.90    6.80
  -2 -11  -9  131.09   14.80
  -2 -11  -9  135.29    9.70
   2  11   9  106.19   11.30
  -3 -11  -9   12.30    8.40
  -3 -11  -9   15.00    4.00
   3  11   9   24.50    6.70
   2  10 -10   48.50    7.50
  -2 -10  10   45.80    7.10
   1  10 -10  164.88   12.60
  -1 -10  10  163.98   11.90
   0  10 -10   53.29    7.80
   0 -10  10   55.39    7.60
  -1  10 -10    4.60    5.30
   1 -10  10    0.80    4.00
   4   9 -10   11.10    5.00
   4   9 -10   28.00    5.90
   4   9 -10   24.60    5.40
  -4  -9  10   16.20    4.70
  -4  -9  10   26.20    5.10
   3   9 -10   26.70    5.80
   3   9 -10   27.90    5.40
  -3  -9  10   31.00    5.90
   2   9 -10   -0.30    3.40
   2   9 -10    1.40    4.30
  -2  -9  10    3.60    3.60
   1   9 -10   92.09    7.50
   1   9 -10  136.59   10.40
  -1  -9  10  112.79    9.20
   0   9 -10   10.90    4.80
   0  -9  10   10.10    4.10
  -1   9 -10   38.60    6.90
   1  -9  10   41.30    6.60
   1  -9  10   39.80    6.50
  -2   9 -10   93.49    9.60
   2  -9  10  101.79    9.30
   2  -9  10  101.59    9.90
  -3   9 -10   -0.60    4.80
   3  -9  10    5.10    4.70
   3  -9  10    2.80    3.80
   5   8 -10  137.09   11.60
   5   8 -10  119.39   11.80
   5   8 -10  152.48   10.20
  -5  -8  10  153.28   11.40
   4   8 -10  196.18   13.30
   4   8 -10  207.88   14.00
   4   8 -10  200.38   12.50
  -4  -8  10  191.58   13.10
  -4  -8  10  219.78   13.40
   3   8 -10  188.88   12.10
   3   8 -10  174.58   12.20
   3   8 -10  173.08   11.80
  -3  -8  10  188.28   11.70
  -3  -8  10  188.38   12.30
   2   8 -10  137.79    9.50
   2   8 -10  122.09   10.20
   2   8 -10  158.38   10.60
  -2  -8  10  154.68   10.70
   1   8 -10   -5.10    3.40
  -1  -8  10   -3.90    2.80
   0   8 -10    9.00    4.60
   0  -8  10    6.70    3.50
   0  -8  10    6.90    3.60
  -1   8 -10   73.89    8.30
   1  -8  10   69.39    7.30
   1  -8  10   72.89    7.60
  -2   8 -10   64.79    8.00
   2  -8  10   72.19    8.30
   2  -8  10   76.59    7.50
  -3   8 -10  113.09   10.00
   3  -8  10  119.69    9.80
   3  -8  10  110.49    9.90
  -4   8 -10   46.00    7.80
   4  -8  10   39.40    6.70
   4  -8  10   48.00    6.90
   6   7 -10   27.20    4.10
   6   7 -10    8.40    5.30
  -6  -7  10   13.30    4.60
   5   7 -10   47.70    7.10
   5   7 -10   35.40    6.80
   5   7 -10   39.70    5.10
  -5  -7  10   39.20    6.70
   4   7 -10    0.70    3.50
   4   7 -10    5.00    3.50
   4   7 -10    7.90    4.40
  -4  -7  10   -1.00    3.20
  -4  -7  10   -6.00    2.80
   3   7 -10  242.18   14.50
   3   7 -10  247.98   14.80
   3   7 -10  268.27   14.30
  -3  -7  10  265.97   14.90
  -3  -7  10  273.27   14.80
   2   7 -10  148.99    9.50
   2   7 -10  125.69    9.70
   2   7 -10  142.79    9.80
  -2  -7  10  132.89    9.90
  -2  -7  10  136.39    9.20
   1   7 -10   68.69    7.30
   1   7 -10   69.89    6.50
  -1  -7  10   65.69    6.70
  -1  -7  10   74.09    7.10
   0   7 -10  179.58   11.20
   0   7 -10  156.28    9.40
   0  -7  10  174.58   10.50
   0  -7  10  166.48   10.60
  -1   7 -10   17.90    4.80
   1  -7  10   16.70    3.70
   1  -7  10   11.70    3.80
  -2   7 -10    8.60    3.80
   2  -7  10    5.30    3.50
   2  -7  10    4.10    3.00
  -3   7 -10  245.18   14.30
   3  -7  10  240.98   14.20
   3  -7  10  228.38   13.70
  -4   7 -10    2.00    3.90
   4  -7  10   -0.20    3.60
   4  -7  10   -5.40    3.40
  -5   7 -10   79.29    8.90
   5  -7  10   82.79    8.20
   5  -7  10   84.29    9.20
   6   6 -10   34.90    6.60
   6   6 -10   37.40    4.70
  -6  -6  10   48.70    7.60
   5   6 -10    9.50    5.30
   5   6 -10   -1.30    4.00
   5   6 -10    2.40    2.40
  -5  -6  10    7.10    4.00
   4   6 -10  118.49    9.80
   4   6 -10  118.79   10.20
   4   6 -10  137.39    8.70
  -4  -6  10  129.79   10.10
   3   6 -10  112.59    8.30
   3   6 -10  112.19    9.20
   3   6 -10  117.79    9.00
  -3  -6  10  108.09    8.60
  -3  -6  10  111.19    8.50
   2   6 -10   39.40    5.30
   2   6 -10   46.00    6.00
   2   6 -10   34.10    5.00
  -2  -6  10   41.90    4.90
  -2  -6  10   38.80    5.10
  -2  -6  10   40.70    5.20
   1   6 -10  490.55   22.10
   1   6 -10  480.55   21.50
  -1  -6  10  475.35   21.90
  -1  -6  10  483.05   21.90
   0   6 -10   88.69    6.80
   0   6 -10   78.99    7.10
   0  -6  10   76.19    6.90
   0  -6  10   76.79    6.60
  -1   6 -10  116.69    8.40
  -1   6 -10  128.49    9.20
   1  -6  10  133.39    8.50
   1  -6  10  137.79    9.30
  -2   6 -10   11.10    3.80
  -2   6 -10    7.40    3.70
   2  -6  10   11.30    3.40
   2  -6  10   12.60    3.60
  -3   6 -10   93.39    8.50
   3  -6  10  102.19    8.20
   3  -6  10   87.19    7.60
  -4   6 -10   38.60    6.00
   4  -6  10   28.00    5.30
   4  -6  10   32.50    5.50
  -5   6 -10   11.50    5.00
   5  -6  10   10.20    4.30
   5  -6  10    5.00    3.80
  -6   6 -10    5.20    4.60
   6  -6  10    6.00    4.30
   6  -6  10    4.70    3.80
   7   5 -10  243.48   15.90
  -7  -5  10  254.97   17.50
   6   5 -10   39.10    6.50
   6   5 -10   45.10    4.10
  -6  -5  10   28.00    6.50
   5   5 -10  135.69   11.60
   5   5 -10  144.29   10.90
   5   5 -10  151.78    8.40
  -5  -5  10  157.28   11.50
   4   5 -10  162.58   10.80
   4   5 -10  160.58    9.30
   4   5 -10  166.78   11.70
  -4  -5  10  152.48   11.20
   3   5 -10   -0.90    2.80
   3   5 -10   -2.90    2.40
   3   5 -10   -2.90    2.50
  -3  -5  10    2.60    2.20
  -3  -5  10    1.30    2.30
  -3  -5  10    2.10    2.50
   2   5 -10   22.20    4.50
   2   5 -10   37.30    4.90
   2   5 -10   38.90    4.70
  -2  -5  10   31.00    4.70
  -2  -5  10   29.90    4.30
  -2  -5  10   33.40    4.70
   1   5 -10  283.67   14.30
   1   5 -10  308.17   14.70
   1   5 -10  300.07   14.70
  -1  -5  10  265.27   14.20
  -1  -5  10  310.37   14.80
   0   5 -10    6.20    2.90
   0   5 -10    6.70    2.90
   0  -5  10   -1.00    2.10
   0  -5  10    3.60    2.50
  -1   5 -10   80.19    7.00
   1  -5  10   92.29    6.50
   1  -5  10   81.99    7.30
  -2   5 -10 1291.67   50.79
   2  -5  10 1277.77   50.79
   2  -5  10 1289.97   51.99
  -3   5 -10   82.29    8.00
   3  -5  10   89.29    6.80
   3  -5  10   96.39    7.80
  -4   5 -10   85.99    7.70
   4  -5  10   71.79    7.40
   4  -5  10   76.89    6.80
   5  -5  10    4.60    3.20
   5  -5  10    4.50    3.50
   6  -5  10    4.00    3.70
   6  -5  10   -0.90    4.10
  -7   5 -10   52.89    7.50
   7  -5  10   44.70    7.40
   7  -5  10   43.70    6.30
   7   4 -10  103.89   10.50
  -7  -4  10  118.29   11.60
   6   4 -10    1.90    3.90
  -6  -4  10   -2.00    3.10
   5   4 -10  288.67   13.40
   5   4 -10  298.87   16.20
   5   4 -10  284.47   17.30
  -5  -4  10  313.07   17.70
   4   4 -10   59.89    7.60
   4   4 -10   54.99    5.10
   4   4 -10   68.29    6.80
  -4  -4  10   54.39    6.90
   3   4 -10  173.88   11.30
   3   4 -10  181.98    9.80
   3   4 -10  179.28   10.70
  -3  -4  10  177.78   11.30
  -3  -4  10  188.58    9.50
   2   4 -10  540.05   22.80
   2   4 -10  532.05   23.80
   2   4 -10  542.65   23.10
  -2  -4  10  507.05   22.60
  -2  -4  10  520.95   23.00
  -2  -4  10  520.25   24.00
   1   4 -10    7.70    3.00
   1   4 -10    3.00    2.30
  -1  -4  10    6.70    2.40
  -1  -4  10    4.90    2.30
   0   4 -10  240.28   12.70
   0  -4  10  249.78   12.80
   0  -4  10  258.97   12.10
  -1   4 -10   18.40    4.00
   1  -4  10   22.30    3.80
   1  -4  10   28.70    3.60
  -2   4 -10   89.49    7.50
   2  -4  10   76.69    5.80
   2  -4  10   78.89    6.70
  -3   4 -10  374.26   18.10
   3  -4  10  370.16   16.70
   3  -4  10  366.86   18.10
  -4   4 -10  178.08   11.70
   4  -4  10  170.98   11.20
   4  -4  10  184.78   10.20
  -5   4 -10   30.50    5.70
   5  -4  10   24.80    4.40
   5  -4  10   23.30    4.80
   6  -4  10   29.70    4.70
   6  -4  10   35.90    5.70
  -7   4 -10   16.40    4.60
   7  -4  10   -1.30    4.20
   7  -4  10    3.60    3.90
   7   3 -10   27.50    5.70
  -7  -3  10   28.30    6.10
   6   3 -10   35.50    5.90
  -6  -3  10   39.70    7.00
   5   3 -10  142.79    9.80
   5   3 -10  136.29   11.40
   5   3 -10  131.09    7.30
  -5  -3  10  136.09   10.90
   4   3 -10    5.70    3.10
   4   3 -10   11.20    2.60
   4   3 -10   12.10    4.30
  -4  -3  10    7.20    3.70
  -4  -3  10    9.00    2.10
   3   3 -10  405.56   20.20
   3   3 -10  439.56   19.20
   3   3 -10  425.06   18.20
  -3  -3  10  413.76   18.10
  -3  -3  10  405.86   20.30
   2   3 -10  547.15   24.30
   2   3 -10  545.65   23.10
  -2  -3  10  530.55   22.90
  -2  -3  10  538.55   24.50
   1   3 -10  148.49    9.60
   1   3 -10  174.28    8.90
  -1  -3  10  185.48    8.90
  -1  -3  10  147.69    8.90
   0   3 -10    9.40    2.10
   0   3 -10   12.10    3.20
   0  -3  10    9.20    2.30
   0  -3  10   10.70    2.70
  -1   3 -10  321.77   15.20
   1  -3  10  315.77   13.80
   1  -3  10  301.67   15.20
  -2   3 -10   28.50    4.70
   2  -3  10   26.70    3.30
   2  -3  10   25.10    4.00
  -3   3 -10  313.67   16.10
   3  -3  10  311.47   14.00
   3  -3  10  320.77   15.90
  -4   3 -10    9.60    4.70
   4  -3  10    6.10    3.10
   4  -3  10    5.80    2.70
  -5   3 -10   89.19    9.30
   5  -3  10   73.39    6.40
   5  -3  10   75.29    7.10
  -6   3 -10  102.79   10.30
   6  -3  10   98.79    7.80
   6  -3  10   99.09    8.50
   7  -3  10   33.00    5.80
   7  -3  10   32.00    5.50
   7   2 -10  183.78   13.00
  -7  -2  10  193.88   14.60
   6   2 -10  101.29   10.90
   6   2 -10  101.79    8.90
  -6  -2  10   93.09    9.60
   5   2 -10    5.30    4.50
   5   2 -10    2.00    3.20
  -5  -2  10    0.40    3.20
   4   2 -10  141.79    9.10
   4   2 -10  149.59   10.70
   4   2 -10  145.29    7.60
  -4  -2  10  137.29    7.30
  -4  -2  10  150.98   10.70
   3   2 -10  241.78   13.50
   3   2 -10  238.48   12.00
  -3  -2  10  221.58   13.20
  -3  -2  10  231.18   11.00
   2   2 -10   61.59    6.20
   2   2 -10   58.69    5.00
  -2  -2  10   53.89    5.50
  -2  -2  10   47.10    4.50
   1   2 -10 1046.80   42.50
   1   2 -10 1074.69   41.00
  -1  -2  10 1028.90   41.80
   0   2 -10  378.86   16.60
   0   2 -10  365.06   14.80
   0   2 -10  317.97   14.60
   0  -2  10  361.66   14.80
   0  -2  10  318.07   16.00
  -1   2 -10  114.19    8.00
   1  -2  10   98.79    7.20
  -2   2 -10  174.98   10.60
   2  -2  10  165.28   10.10
  -3   2 -10   31.60    5.20
   3  -2  10   22.70    4.40
  -4   2 -10   44.40    6.40
   4  -2  10   49.40    5.80
  -5   2 -10   43.70    7.20
   5  -2  10   55.49    6.50
   5  -2  10   51.59    5.10
  -6   2 -10   69.09   10.20
   6  -2  10   55.69    6.90
   6  -2  10   56.29    5.70
  -7   2 -10   86.79   10.60
   7  -2  10   72.89    7.50
   7  -2  10   88.19    7.90
  -8   2 -10   48.10    7.90
   8  -2  10   42.20    6.50
   8  -2  10   60.29    7.70
   7   1 -10  212.48   15.80
   7   1 -10  204.78   13.70
  -7  -1  10  210.38   15.20
   6   1 -10   13.60    5.60
   6   1 -10   15.50    4.70
  -6  -1  10   25.90    5.70
   5   1 -10  267.97   16.20
   5   1 -10  286.47   14.70
  -5  -1  10  273.47   16.30
   4   1 -10   34.20    4.70
   4   1 -10   40.70    6.20
   4   1 -10   33.40    3.50
  -4  -1  10   36.00    5.50
  -4  -1  10   33.00    3.40
   3   1 -10   42.80    6.10
   3   1 -10   39.50    4.40
  -3  -1  10   38.70    5.20
  -3  -1  10   36.40    3.80
   2   1 -10   47.20    5.50
   2   1 -10   39.70    4.10
  -2  -1  10   49.30    5.40
  -2  -1  10   47.80    4.20
   1   1 -10  404.96   16.80
   1   1 -10  398.86   18.70
  -1  -1  10  410.96   18.10
   0   1 -10    0.50    2.20
   0  -1  10   -0.10    1.80
  -1   1 -10  302.87   14.70
   1  -1  10  279.97   14.20
  -2   1 -10  386.06   18.00
   2  -1  10  356.96   17.50
  -3   1 -10    9.40    4.40
   3  -1  10    9.40    2.90
  -4   1 -10  343.47   18.10
   4  -1  10  338.07   17.00
  -5   1 -10    1.90    4.90
   5  -1  10    0.80    2.60
  -6   1 -10   35.70    8.00
   6  -1  10   39.60    4.80
   6  -1  10   40.10    5.90
  -7   1 -10   29.70    7.20
   7  -1  10   25.90    5.00
  -8   1 -10   21.00    6.30
   8  -1  10    3.10    4.60
   8  -1  10   10.60    3.90
   7   0 -10  102.39   11.60
   7   0 -10  105.19   10.20
  -7   0  10  104.09   10.60
   6   0 -10    2.40    3.90
   6   0 -10    3.00    4.30
  -6   0  10    4.10    4.20
   5   0 -10  496.65   22.10
   5   0 -10  450.95   23.60
  -5   0  10  489.65   24.10
   4   0 -10  240.78   12.00
   4   0 -10  223.18   13.40
  -4   0  10  202.48    9.80
  -4   0  10  216.08   13.30
   3   0 -10  465.55   19.90
   3   0 -10  451.85   21.50
  -3   0  10  465.55   21.90
  -3   0  10  443.16   19.10
   2   0 -10  313.47   13.90
   2   0 -10  314.17   15.90
  -2   0  10  313.77   14.30
   1   0 -10    1.30    1.40
   1   0 -10    2.30    2.50
   1   0 -10    2.50    1.20
  -1   0  10   -0.20    1.40
   0   0 -10   71.79    6.40
   0   0  10   75.19    5.70
  -1   0 -10  168.28   10.10
   1   0  10  159.08    9.30
  -2   0 -10  256.47   14.10
   2   0  10  282.87   13.90
  -3   0 -10  678.23   29.10
   3   0  10  633.74   28.30
  -4   0 -10  123.19   10.50
   4   0  10  115.19    8.30
  -5   0 -10   53.59    7.70
   5   0  10   50.69    6.00
  -6   0 -10   15.10    6.70
   6   0  10    6.80    3.10
  -7   0 -10   11.70    6.20
   7   0  10    1.50    3.10
   7   0  10    6.10    3.90
  -8   0 -10   19.00    7.50
   8   0  10   16.30    4.70
   8   0  10   14.30    4.80
   7  -1 -10   23.90    5.90
   7  -1 -10    6.30    5.80
  -7   1  10   10.60    4.90
   6  -1 -10   53.99    7.90
   6  -1 -10   67.49    7.80
  -6   1  10   53.19    7.80
   5  -1 -10   89.89    7.80
   5  -1 -10   85.59    9.30
  -5   1  10   92.69    8.80
   4  -1 -10   10.50    4.30
   4  -1 -10   14.70    3.50
   4  -1 -10    6.70    1.70
  -4   1  10   11.40    3.70
  -4   1  10   10.60    2.00
   3  -1 -10  580.34   24.40
   3  -1 -10  575.14   26.10
  -3   1  10  578.74   23.80
  -3   1  10  584.34   26.50
   2  -1 -10  224.78   10.70
   2  -1 -10  220.98   12.40
  -2   1  10  236.48   11.10
   1  -1 -10  357.26   17.10
  -1   1  10  363.36   16.40
   0  -1 -10  239.08   12.70
   0   1  10  235.48   12.00
  -1  -1 -10   81.99    7.10
   1   1  10   63.99    5.60
  -2  -1 -10    8.10    3.80
   2   1  10    6.50    2.50
  -3  -1 -10  676.03   29.60
   3   1  10  652.73   28.80
  -4  -1 -10   17.80    5.80
   4   1  10   22.80    4.30
  -5  -1 -10  402.26   21.50
   5   1  10  394.86   19.60
  -6  -1 -10  160.88   14.10
   6   1  10  166.68   11.00
  -7  -1 -10   27.50    7.70
   7   1  10   19.50    4.60
   7   1  10   14.80    4.00
  -8  -1 -10   38.90    9.10
   8   1  10   30.60    5.30
   8   1  10   33.80    6.00
   7  -2 -10  137.99   11.50
   7  -2 -10  137.69   12.90
  -7   2  10  165.18   12.70
   6  -2 -10   40.60    6.40
   6  -2 -10   49.50    7.60
  -6   2  10   42.70    6.90
   5  -2 -10    0.60    3.20
   5  -2 -10   -0.50    3.90
  -5   2  10    0.20    2.90
   4  -2 -10  189.68   10.40
   4  -2 -10  168.38   11.70
  -4   2  10  169.28    8.30
  -4   2  10  166.18   11.50
   3  -2 -10  276.87   14.80
   3  -2 -10  272.87   13.00
  -3   2  10  254.17   12.30
  -3   2  10  271.07   14.80
   2  -2 -10   13.30    2.70
   2  -2 -10    8.70    3.10
  -2   2  10   16.50    2.90
   1  -2 -10 1085.09   41.90
   1  -2 -10 1079.79   39.40
   1  -2 -10  894.61   39.10
  -1   2  10  976.60   39.00
  -1   2  10 1081.99   41.10
   0  -2 -10   95.49    7.50
   0   2  10   98.39    6.90
  -1  -2 -10  211.28   11.70
   1   2  10  170.28   10.40
  -2  -2 -10   13.90    4.40
   2   2  10    5.80    2.70
  -3  -2 -10   60.29    8.30
   3   2  10   62.49    5.90
  -4  -2 -10  154.48   12.40
   4   2  10  161.98   10.30
  -5  -2 -10   12.40    6.30
   5   2  10    8.90    3.20
  -6  -2 -10   39.30    8.70
   6   2  10   68.99    7.10
  -7  -2 -10  137.09   14.50
   7   2  10  151.38   10.70
  -8  -2 -10   23.20    7.90
   8   2  10   31.40    5.80
   8   2  10   19.60    4.50
   7  -3 -10  118.59   10.70
   7  -3 -10  121.39   12.00
  -7   3  10  131.29   11.70
   6  -3 -10   19.40    4.90
   6  -3 -10   24.00    6.20
  -6   3  10   18.30    5.10
   5  -3 -10  175.68   12.80
   5  -3 -10  189.88   11.70
  -5   3  10  183.68   12.60
   4  -3 -10  197.38   11.40
   4  -3 -10  215.78   13.10
  -4   3  10  195.08    9.60
  -4   3  10  205.08   12.80
   3  -3 -10   11.90    3.30
   3  -3 -10   11.90    3.60
  -3   3  10   14.90    2.60
   2  -3 -10   11.60    2.70
   2  -3 -10   12.00    3.80
  -2   3  10   15.90    2.90
   1  -3 -10  296.07   13.00
   1  -3 -10  300.57   15.40
  -1   3  10  298.97   14.40
   0  -3 -10   90.69    7.60
   0   3  10   81.89    6.30
  -1  -3 -10  557.14   25.00
   1   3  10  541.05   24.30
  -2  -3 -10 1210.48   49.30
   2   3  10 1198.28   48.80
  -3  -3 -10   25.50    6.00
   3   3  10   33.60    5.00
  -4  -3 -10  160.08   12.80
   4   3  10  170.38   10.70
  -5  -3 -10    3.00    5.90
   5   3  10    5.10    2.90
  -6  -3 -10   -1.40    5.70
   6   3  10    2.90    3.40
  -7  -3 -10   61.49   10.70
   7   3  10   72.09    7.80
  -8  -3 -10   19.70    7.40
   8   3  10   12.30    4.60
   6  -4 -10    2.10    4.60
   6  -4 -10    8.40    4.80
  -6   4  10    6.40    4.10
   5  -4 -10  271.97   14.90
   5  -4 -10  229.18   14.90
  -5   4  10  248.68   15.10
   4  -4 -10   33.50    5.20
   4  -4 -10   35.90    6.00
  -4   4  10   30.30    3.70
   3  -4 -10   95.09    8.40
   3  -4 -10   90.59    7.10
  -3   4  10   96.59    6.50
   2  -4 -10  553.34   23.40
   2  -4 -10  549.65   24.90
  -2   4  10  555.64   23.90
   1  -4 -10    4.70    2.10
   1  -4 -10   -1.20    2.80
  -1   4  10    1.10    2.00
   0  -4 -10  700.13   30.10
   0   4  10  680.33   29.50
  -1  -4 -10   34.10    5.80
   1   4  10   45.80    5.00
  -2  -4 -10  263.77   15.30
   2   4  10  260.87   14.10
  -3  -4 -10  859.71   38.10
   3   4  10  893.11   37.30
  -4  -4 -10  129.49   12.00
   4   4  10  111.89    8.90
  -5  -4 -10   53.09    8.80
   5   4  10   59.49    7.00
  -6  -4 -10   43.10    9.20
   6   4  10   49.40    6.90
  -7  -4 -10    0.20    7.10
   7   4  10    7.20    3.50
  -8  -4 -10   16.80    7.80
   8   4  10   19.10    5.20
   6  -5 -10   56.79    8.10
   6  -5 -10   75.19    9.20
   5  -5 -10   44.80    6.80
   5  -5 -10   44.00    7.20
   4  -5 -10    0.20    3.40
   4  -5 -10    2.20    3.90
  -4   5  10   -1.00    2.10
   3  -5 -10  354.16   17.00
   3  -5 -10  343.47   18.00
  -3   5  10  348.97   16.40
   2  -5 -10  185.98   11.80
   2  -5 -10  186.38   10.10
  -2   5  10  163.08   10.00
   1  -5 -10  106.19    9.00
   1  -5 -10  105.29    6.80
  -1   5  10  114.69    7.80
   0  -5 -10   18.00    5.10
   0   5  10   16.20    3.70
  -1  -5 -10  202.98   12.90
   1   5  10  196.58   11.60
  -2  -5 -10   21.40    6.50
   2   5  10   29.40    5.10
  -3  -5 -10  365.76   20.10
   3   5  10  373.16   18.70
  -4  -5 -10    4.30    5.40
   4   5  10    3.30    3.10
  -5  -5 -10   67.79   10.10
   5   5  10   90.59    8.30
  -6  -5 -10   81.89   11.60
   6   5  10   94.09    9.00
  -7  -5 -10   29.90    9.00
   7   5  10   34.30    6.50
  -8  -5 -10    9.60    7.10
   8   5  10   11.40    4.30
   8   5  10   11.30    4.60
   5  -6 -10    5.00    4.90
   5  -6 -10    7.80    4.60
   4  -6 -10  166.68   11.70
   4  -6 -10  177.98   12.40
  -4   6  10  172.08    9.70
   3  -6 -10  131.29    9.50
   3  -6 -10  145.59   11.00
  -3   6  10  138.29    8.80
   2  -6 -10    9.50    3.40
   2  -6 -10   13.40    4.60
  -2   6  10   16.30    3.60
   1  -6 -10  698.13   31.10
   1  -6 -10  702.53   28.90
  -1   6  10  700.83   30.40
   0  -6 -10   59.39    5.00
   0  -6 -10   62.29    8.40
   0   6  10   57.69    6.10
  -1  -6 -10   16.50    5.60
   1   6  10   17.60    4.00
  -2  -6 -10  307.37   18.20
   2   6  10  317.27   16.70
  -3  -6 -10    5.50    6.20
   3   6  10    4.60    3.20
  -4  -6 -10   22.40    7.20
   4   6  10   29.90    5.50
  -5  -6 -10   59.69   10.30
   5   6  10   68.89    7.70
  -6  -6 -10   36.20    9.40
   6   6  10   42.00    6.70
  -7  -6 -10   72.19   11.50
   7   6  10  110.49    9.90
   5  -7 -10   59.89    8.20
   5  -7 -10   43.20    7.30
   4  -7 -10   31.30    6.10
   4  -7 -10   24.40    6.40
  -4   7  10   26.30    4.40
   3  -7 -10   25.30    5.30
   3  -7 -10   21.80    6.00
  -3   7  10   21.00    4.60
   2  -7 -10   88.89    7.80
   2  -7 -10   96.79   10.30
  -2   7  10  108.49    8.30
   1  -7 -10  159.78   11.90
   1  -7 -10  141.39    8.90
  -1   7  10  153.18   10.20
   0  -7 -10   -1.00    2.00
   0  -7 -10    2.70    5.10
   0   7  10    3.30    2.90
  -1  -7 -10  198.58   14.40
  -1  -7 -10  186.08    9.70
   1   7  10  190.38   12.20
  -2  -7 -10  129.49   12.70
   2   7  10  130.29    9.90
  -3  -7 -10   11.60    6.90
   3   7  10   -1.60    3.10
  -4  -7 -10  212.08   16.90
   4   7  10  232.18   14.20
  -5  -7 -10    6.70    6.70
   5   7  10    5.00    4.30
  -6  -7 -10   34.10    9.80
   6   7  10   48.60    7.20
  -7  -7 -10   34.70    9.70
   7   7  10   43.30    7.00
   4  -8 -10   10.40    5.20
   4  -8 -10   10.80    6.30
  -4   8  10   13.00    4.10
   3  -8 -10  113.89   12.10
   3  -8 -10  137.79   10.50
  -3   8  10  145.99   10.10
   2  -8 -10  124.79    9.20
   2  -8 -10  108.39   11.50
  -2   8  10  118.09    9.50
   1  -8 -10    0.30    3.10
   1  -8 -10    5.30    5.50
  -1   8  10    4.50    3.70
   0  -8 -10   86.09   11.40
   0  -8 -10   70.49    6.20
   0   8  10   77.19    7.70
  -1  -8 -10  109.09    7.10
  -1  -8 -10  100.59   12.20
   1   8  10  102.09    9.30
  -2  -8 -10   27.10    3.80
  -2  -8 -10   32.00    8.10
   2   8  10   28.60    5.70
  -3  -8 -10  262.97   12.10
  -3  -8 -10  224.28   17.80
   3   8  10  245.78   15.20
  -4  -8 -10   36.60    9.40
  -4  -8 -10   49.90    4.80
   4   8  10   30.30    4.10
   4   8  10   41.00    6.80
  -5  -8 -10   10.70    7.70
   5   8  10   10.00    4.70
   5   8  10    4.60    2.90
  -6  -8 -10    1.60    8.10
   6   8  10   -1.80    2.80
   6   8  10    5.50    4.40
   3  -9 -10  128.29   11.00
   3  -9 -10  101.49   12.90
  -3   9  10  140.99   10.50
   2  -9 -10   26.90    7.70
   2  -9 -10   44.30    6.40
  -2   9  10   44.20    6.90
   1  -9 -10   55.09    9.30
   1  -9 -10   62.09    6.90
  -1   9  10   60.09    7.60
   0  -9 -10   68.59   10.30
   0  -9 -10   76.09    7.10
   0   9  10   86.99    8.50
  -1  -9 -10    8.00    3.10
  -1  -9 -10    0.80    7.30
   1   9  10   11.70    4.90
  -2  -9 -10   22.60    8.20
  -2  -9 -10    2.10    2.90
   2   9  10   -0.60    3.70
  -3  -9 -10  378.76   17.80
  -3  -9 -10  389.96   23.50
   3   9  10  407.76   21.50
  -4  -9 -10    7.50    2.60
  -4  -9 -10   14.60    8.70
   4   9  10    2.30    4.50
   4   9  10   -6.20    2.60
  -5  -9 -10  150.38   16.40
   5   9  10  141.39    9.20
   5   9  10  160.98   12.60
  -6  -9 -10   18.10    9.60
   6   9  10   21.70    4.50
   6   9  10   27.70    7.00
   2 -10 -10    7.60    4.40
   2 -10 -10  -16.70    7.00
  -2  10  10    4.00    4.60
   1 -10 -10  284.77   19.70
   1 -10 -10  288.27   16.10
  -1  10  10  299.57   17.50
   0 -10 -10   -8.00    7.30
   0 -10 -10    4.90    3.60
   0  10  10    1.90    4.00
  -1 -10 -10   11.40    3.90
  -1 -10 -10   -4.70    7.50
   1  10  10    4.40    4.50
  -2 -10 -10   32.10    4.60
  -2 -10 -10   32.10    8.90
   2  10  10   14.00    5.60
  -3 -10 -10    2.20    3.20
  -3 -10 -10   16.10    9.20
   3  10  10    5.40    5.20
  -4 -10 -10   95.29    7.60
  -4 -10 -10   84.29   12.40
   4  10  10   94.99   10.60
   4  10  10   64.49    7.00
   1  11  10  127.09   11.70
   2  11  10  120.69   11.90
   3   9 -11   -4.20    3.80
  -3  -9  11    0.00    3.90
   2   9 -11   -2.50    3.60
   2   9 -11    8.30    4.20
   2   9 -11   -2.50    3.80
  -2  -9  11    6.70    4.20
   1   9 -11  160.98   13.00
   1   9 -11  199.28   13.10
  -1  -9  11  220.68   13.50
   0   9 -11   -5.00    4.00
   0  -9  11    4.00    3.90
  -1   9 -11  116.39   10.20
   1  -9  11  113.89   10.00
   1  -9  11  101.59    9.70
  -2   9 -11   22.30    6.10
   2  -9  11   27.30    5.80
   2  -9  11   28.50    5.50
   4   8 -11    3.90    4.90
   4   8 -11    5.10    4.00
   4   8 -11    3.10    4.30
  -4  -8  11    8.80    4.30
  -4  -8  11    0.60    3.40
   3   8 -11   80.89    8.70
   3   8 -11   97.49    8.90
   3   8 -11   80.49    9.00
  -3  -8  11  106.09    9.00
  -3  -8  11   83.29    8.20
   2   8 -11  121.29    9.90
   2   8 -11  134.69    9.30
   2   8 -11  107.39    9.50
  -2  -8  11  114.09    9.70
   1   8 -11    9.90    4.50
   1   8 -11    1.50    3.20
  -1  -8  11   10.50    3.90
  -1  -8  11   13.80    4.30
   0   8 -11   87.49    9.00
   0  -8  11   90.69    8.40
   0  -8  11   80.59    8.10
  -1   8 -11   13.80    5.20
   1  -8  11   14.60    4.40
   1  -8  11   29.50    5.50
  -2   8 -11    5.70    4.60
   2  -8  11    5.50    4.00
   2  -8  11    8.20    4.10
  -3   8 -11   35.90    6.30
   3  -8  11   49.99    7.20
   3  -8  11   37.30    6.30
   4  -8  11   13.20    4.80
   5   7 -11   79.49   10.10
   5   7 -11   77.99    7.40
   5   7 -11   73.29    9.00
  -5  -7  11   74.39    9.00
   4   7 -11   41.70    6.80
   4   7 -11   40.90    5.70
   4   7 -11   35.90    6.80
  -4  -7  11   55.99    7.20
   3   7 -11   57.09    7.40
   3   7 -11   51.89    7.70
   3   7 -11   53.19    6.90
  -3  -7  11   67.59    7.10
  -3  -7  11   59.89    7.10
   2   7 -11   -2.70    3.30
   2   7 -11    2.40    3.30
   2   7 -11    4.80    3.60
  -2  -7  11    3.60    3.00
  -2  -7  11    2.60    3.00
   1   7 -11   33.10    5.60
   1   7 -11   29.10    4.70
   1   7 -11   23.90    4.80
  -1  -7  11   42.20    5.80
  -1  -7  11   33.20    5.20
   0   7 -11  105.09    8.10
   0   7 -11  114.89    9.10
   0  -7  11  107.69    8.50
   0  -7  11  108.39    8.60
  -1   7 -11    1.30    3.70
   1  -7  11   -0.50    2.70
   1  -7  11    0.50    3.00
  -2   7 -11   34.80    6.00
   2  -7  11   33.10    5.40
   2  -7  11   33.70    5.40
  -3   7 -11   77.19    8.50
   3  -7  11   99.39    8.40
   3  -7  11   92.09    8.70
  -4   7 -11   20.60    5.70
   4  -7  11   23.00    5.10
   4  -7  11   24.60    5.60
  -5   7 -11   81.49    9.60
   5  -7  11  107.29    9.60
   5  -7  11   91.79    9.30
   5   6 -11   18.40    3.60
   5   6 -11   13.70    5.30
   5   6 -11   19.20    5.40
  -5  -6  11   15.70    4.70
   4   6 -11  100.99    9.50
   4   6 -11  104.29    7.80
   4   6 -11   96.29    9.90
  -4  -6  11  110.19    9.10
   3   6 -11  168.58   12.00
   3   6 -11  174.68   10.80
   3   6 -11  179.88   11.90
  -3  -6  11  194.08   11.90
  -3  -6  11  167.58   11.50
   2   6 -11   74.29    7.00
   2   6 -11   72.19    7.60
   2   6 -11   67.19    7.10
  -2  -6  11   76.09    6.90
  -2  -6  11   70.29    6.60
   1   6 -11  135.19    9.30
   1   6 -11  137.89    9.40
   1   6 -11  137.39    9.50
  -1  -6  11  141.29    9.30
  -1  -6  11  147.69    9.50
   0   6 -11   12.60    4.20
   0   6 -11    7.50    3.50
   0  -6  11    8.50    3.40
   0  -6  11   10.40    3.20
  -1   6 -11  145.79   10.00
  -1   6 -11  130.39    9.30
   1  -6  11  131.29    8.80
   1  -6  11  141.89    9.90
  -2   6 -11    0.90    2.90
  -2   6 -11    3.00    3.50
   2  -6  11    7.90    3.00
   2  -6  11   10.10    3.60
  -3   6 -11   -2.80    3.50
  -3   6 -11    7.40    3.80
   3  -6  11    1.70    3.00
   3  -6  11    3.10    3.10
  -4   6 -11   31.50    6.50
   4  -6  11   35.60    5.50
   4  -6  11   32.30    5.90
  -5   6 -11   99.29    9.60
   5  -6  11   93.59    9.00
   5  -6  11  101.39    9.50
   6   5 -11    0.90    4.50
   6   5 -11   15.60    5.80
  -6  -5  11    4.60    4.30
   5   5 -11   42.90    6.40
   5   5 -11   46.70    7.40
   5   5 -11   46.90    5.00
  -5  -5  11   49.90    7.40
   4   5 -11  107.39    7.40
   4   5 -11   96.09    8.70
   4   5 -11  104.89   10.00
  -4  -5  11  109.99    9.30
   3   5 -11    3.40    3.90
   3   5 -11    3.30    3.30
   3   5 -11   -2.70    2.70
  -3  -5  11    1.80    2.70
  -3  -5  11    1.00    2.30
   2   5 -11  145.19   10.00
   2   5 -11  140.29    9.40
   2   5 -11  138.49    9.10
  -2  -5  11  148.49    9.30
  -2  -5  11  148.29    9.80
  -2  -5  11  140.19    8.80
   1   5 -11  171.88   10.50
   1   5 -11  183.18   10.90
   1   5 -11  172.48   10.20
  -1  -5  11  179.38   10.60
  -1  -5  11  182.08   10.40
   0   5 -11   -0.40    2.80
   0   5 -11    2.00    3.00
   0  -5  11    3.10    2.30
   0  -5  11    0.90    2.60
  -1   5 -11  268.07   14.10
   1  -5  11  256.67   14.30
   1  -5  11  270.87   13.20
  -2   5 -11    1.20    3.60
   2  -5  11    0.50    2.60
   2  -5  11    5.50    2.50
  -3   5 -11   34.70    5.70
   3  -5  11   42.20    6.10
   3  -5  11   47.50    5.20
  -4   5 -11  329.67   16.50
   4  -5  11  307.17   15.50
   4  -5  11  311.37   17.00
   5  -5  11    0.20    3.20
   5  -5  11    8.30    3.80
   6  -5  11   11.70    4.60
   6  -5  11   16.90    4.90
   6   4 -11   79.49   10.40
   6   4 -11   84.19    9.10
  -6  -4  11   79.09    9.40
   5   4 -11  354.06   15.80
   5   4 -11  355.86   20.10
   5   4 -11  338.47   18.50
  -5  -4  11  368.66   20.20
   4   4 -11    3.40    4.20
   4   4 -11    1.20    3.20
   4   4 -11    1.80    2.40
  -4  -4  11    2.40    2.30
  -4  -4  11    2.40    3.30
   3   4 -11  118.29    9.80
   3   4 -11  116.79    8.30
   3   4 -11  119.59    7.70
  -3  -4  11  111.59    8.90
  -3  -4  11  114.69    7.30
   2   4 -11   10.70    3.20
   2   4 -11   12.20    3.30
   2   4 -11   10.20    3.70
  -2  -4  11   13.50    3.10
  -2  -4  11    9.90    3.20
   1   4 -11   89.69    7.40
   1   4 -11   87.19    6.40
  -1  -4  11   88.09    6.70
  -1  -4  11   71.99    6.00
   0   4 -11  300.97   15.20
   0   4 -11  296.17   14.10
   0  -4  11  308.37   14.30
   0  -4  11  299.77   15.20
  -1   4 -11   94.09    8.10
   1  -4  11  106.39    6.50
   1  -4  11   93.49    7.50
  -2   4 -11  476.25   22.00
   2  -4  11  476.15   20.40
   2  -4  11  484.05   22.40
  -3   4 -11   37.10    5.90
   3  -4  11   37.90    4.40
   3  -4  11   38.90    5.70
  -4   4 -11   17.00    4.90
   4  -4  11   27.10    4.00
   4  -4  11   15.60    4.30
  -5   4 -11   92.69    9.30
   5  -4  11   78.19    8.10
   5  -4  11   76.89    6.70
   6  -4  11   41.20    6.60
   6  -4  11   48.90    6.20
   7  -4  11   -0.70    4.30
   7  -4  11    4.20    3.60
   6   3 -11  136.69   12.80
   6   3 -11  161.08   11.50
  -6  -3  11  167.18   13.00
   5   3 -11  145.79   12.30
   5   3 -11  148.89    7.90
   5   3 -11  149.39   10.40
  -5  -3  11  148.89   11.70
   4   3 -11  115.19    8.80
   4   3 -11  108.49   10.10
   4   3 -11  108.39    7.00
  -4  -3  11  128.89   10.00
  -4  -3  11  113.09    6.70
   3   3 -11  197.68   10.60
   3   3 -11  209.38   11.50
   3   3 -11  204.38   12.80
  -3  -3  11  206.38   10.70
  -3  -3  11  220.98   13.10
   2   3 -11    2.20    2.30
   2   3 -11    0.20    2.70
  -2  -3  11    0.30    2.00
  -2  -3  11    1.80    2.60
   1   3 -11   13.10    3.60
   1   3 -11   12.20    2.60
  -1  -3  11   15.70    3.30
   0   3 -11  557.54   23.80
   0   3 -11  532.35   22.00
   0  -3  11  527.85   22.00
   0  -3  11  508.15   23.50
  -1   3 -11   25.80    3.30
  -1   3 -11   22.10    4.40
   1  -3  11   23.60    4.10
   1  -3  11   28.80    3.40
  -2   3 -11   20.20    4.70
   2  -3  11   16.90    4.00
  -3   3 -11  331.27   17.50
   3  -3  11  351.66   17.40
  -4   3 -11   72.39    9.00
   4  -3  11   76.19    5.70
   4  -3  11   63.89    6.90
  -5   3 -11  202.08   13.30
   5  -3  11  174.38   11.70
   5  -3  11  188.58   10.00
  -6   3 -11    9.70    5.20
   6  -3  11   -1.90    3.40
   6  -3  11   -2.40    3.10
  -7   3 -11   13.60    5.40
   7  -3  11    8.30    4.00
   7  -3  11   11.00    4.20
   7   2 -11   21.60    6.60
   7   2 -11   14.70    5.10
  -7  -2  11   30.40    6.80
   6   2 -11   74.79   10.00
   6   2 -11   66.69    7.60
  -6  -2  11   66.79    8.60
   5   2 -11    6.00    4.60
   5   2 -11    6.30    3.70
  -5  -2  11    4.50    3.60
   4   2 -11  322.37   15.70
   4   2 -11  298.97   13.70
   4   2 -11  322.47   17.50
  -4  -2  11  309.47   17.30
  -4  -2  11  299.07   13.60
   3   2 -11  320.77   15.60
   3   2 -11  339.67   17.60
  -3  -2  11  324.77   17.50
  -3  -2  11  333.47   15.00
   2   2 -11  214.48   13.00
   2   2 -11  224.08   11.30
  -2  -2  11  235.28   11.60
   1   2 -11  274.97   14.20
   1   2 -11  267.47   12.40
  -1  -2  11  268.97   13.40
   0   2 -11   25.90    4.50
   0  -2  11   22.90    3.70
  -1   2 -11  412.46   19.20
   1  -2  11  399.06   19.10
  -2   2 -11   14.50    4.40
   2  -2  11   15.90    3.50
  -3   2 -11   97.59    9.00
   3  -2  11   81.89    7.40
  -4   2 -11  104.19   10.50
   4  -2  11  113.29    8.80
  -5   2 -11   90.99   10.80
   5  -2  11   92.89    8.30
  -6   2 -11   20.20    7.10
   6  -2  11   24.50    4.80
  -7   2 -11  143.69   12.60
   7  -2  11   99.19    9.10
   7  -2  11  108.19    8.80
   7   1 -11  132.29   11.20
   7   1 -11  144.19   13.40
  -7  -1  11  173.98   13.40
   6   1 -11   -1.30    3.70
   6   1 -11    2.00    4.80
  -6  -1  11    7.40    4.30
   5   1 -11   54.49    7.80
   5   1 -11   38.60    5.60
  -5  -1  11   58.39    7.30
   4   1 -11  131.59   10.70
   4   1 -11  123.79    7.00
   4   1 -11  130.19    8.50
  -4  -1  11  126.39   10.10
  -4  -1  11  123.49    6.80
   3   1 -11   11.00    4.10
   3   1 -11   12.00    3.10
  -3  -1  11   10.60    2.50
  -3  -1  11    6.60    3.10
   2   1 -11    8.60    3.40
   2   1 -11   17.30    2.90
  -2  -1  11   15.80    2.80
   1   1 -11  612.64   24.00
   1   1 -11  607.44   26.40
  -1  -1  11  569.64   25.40
   0   1 -11  106.69    8.00
   0  -1  11   98.89    7.10
  -1   1 -11  351.06   17.30
   1  -1  11  349.07   16.90
  -2   1 -11   64.39    7.50
   2  -1  11   59.89    5.80
  -3   1 -11   11.20    5.00
   3  -1  11   12.20    3.10
  -4   1 -11   47.90    7.10
   4  -1  11   35.30    5.20
  -5   1 -11   37.00    7.50
   5  -1  11   56.49    6.40
  -6   1 -11   78.69   11.80
   6  -1  11   85.79    8.00
  -7   1 -11  118.49   13.20
   7  -1  11  135.19    8.90
   7  -1  11  139.49   10.50
  -8   1 -11  100.99   11.80
   8  -1  11   93.59    8.80
   8  -1  11   82.89    8.90
   7   0 -11   79.19    9.80
   7   0 -11  102.39   11.80
  -7   0  11   93.49   10.40
   6   0 -11   49.50    8.20
   6   0 -11   66.69    7.70
  -6   0  11   61.29    8.30
   5   0 -11  275.27   15.00
   5   0 -11  282.57   17.10
  -5   0  11  292.77   17.10
   4   0 -11    1.70    2.50
   4   0 -11   -5.80    3.10
  -4   0  11    0.00    2.70
  -4   0  11    1.70    1.70
   3   0 -11  270.27   15.30
   3   0 -11  277.37   13.40
  -3   0  11  262.97   15.30
  -3   0  11  287.57   12.90
   2   0 -11   70.39    7.10
   2   0 -11   81.59    5.40
  -2   0  11   69.39    5.30
   1   0 -11   65.59    6.50
  -1   0  11   59.79    5.20
   0   0 -11  282.07   14.50
   0   0  11  264.67   13.70
  -1   0 -11  207.78   12.30
   1   0  11  219.48   11.80
  -2   0 -11  118.29    9.30
   2   0  11  121.69    8.30
  -3   0 -11  140.69   11.00
   3   0  11  136.09    9.40
  -4   0 -11    4.50    5.00
   4   0  11    4.10    3.10
  -5   0 -11   84.39   10.70
   5   0  11   66.19    7.20
  -6   0 -11   20.40    7.00
   6   0  11   20.80    4.90
  -7   0 -11   54.49    9.20
   7   0  11   59.69    7.50
  -8   0 -11    3.30    6.70
   8   0  11   10.20    4.40
   7  -1 -11    8.00    6.10
   7  -1 -11   12.10    5.40
  -7   1  11   15.80    5.10
   6  -1 -11  179.58   12.50
   6  -1 -11  190.08   14.60
  -6   1  11  221.28   14.80
   5  -1 -11  189.78   11.80
   5  -1 -11  194.48   13.50
  -5   1  11  182.08   13.10
   4  -1 -11  219.08   11.70
   4  -1 -11  204.38   13.40
  -4   1  11  206.98    9.70
  -4   1  11  200.68   13.20
   3  -1 -11  172.88   11.70
   3  -1 -11  172.98    9.60
  -3   1  11  167.08    9.00
  -3   1  11  186.78   11.60
   2  -1 -11   17.70    3.20
   2  -1 -11   16.50    4.00
  -2   1  11   15.20    3.00
   1  -1 -11   29.30    4.60
  -1   1  11   29.10    4.10
   0  -1 -11  268.47   14.00
   0   1  11  243.98   13.00
  -1  -1 -11    1.70    3.20
   1   1  11   -0.10    1.90
  -2  -1 -11   52.89    7.10
   2   1  11   62.29    5.90
  -3  -1 -11  264.17   15.40
   3   1  11  247.68   14.00
  -4  -1 -11   73.79    9.70
   4   1  11   77.39    7.40
  -5  -1 -11  304.17   19.30
   5   1  11  342.87   17.60
  -6  -1 -11   26.10    7.40
  -7  -1 -11  126.69   14.30
   7   1  11  120.39   10.20
  -8  -1 -11   14.90    6.90
   8   1  11   10.20    4.70
   6  -2 -11   38.10    7.40
   6  -2 -11   40.00    6.40
  -6   2  11   41.10    7.20
   5  -2 -11    0.40    4.20
   5  -2 -11    6.50    3.80
  -5   2  11    2.40    3.60
   4  -2 -11  238.88   14.60
   4  -2 -11  238.98   12.80
  -4   2  11  231.48   10.90
  -4   2  11  236.38   14.40
   3  -2 -11  208.08   10.90
   3  -2 -11  203.28   12.80
  -3   2  11  199.08   10.20
   2  -2 -11  134.29    7.70
   2  -2 -11  130.29    9.60
  -2   2  11  146.19    8.30
   1  -2 -11  396.46   19.50
  -1   2  11  414.56   18.60
   0  -2 -11    3.00    3.10
   0   2  11   -2.30    1.80
  -1  -2 -11  333.47   16.90
   1   2  11  316.37   16.00
  -2  -2 -11    5.10    4.20
   2   2  11    9.30    3.10
  -3  -2 -11   58.49    7.80
   3   2  11   56.29    5.90
  -4  -2 -11    5.30    5.50
   4   2  11    7.30    3.50
  -5  -2 -11   96.39   11.70
   5   2  11   99.69    8.60
  -6  -2 -11   88.69   12.50
   6   2  11  120.69    9.80
  -7  -2 -11   89.29   12.40
   7   2  11   94.29    8.90
  -8  -2 -11   16.20    7.50
   8   2  11    2.60    3.50
   6  -3 -11    0.80    4.40
   6  -3 -11   -0.60    5.00
  -6   3  11    3.00    3.60
   5  -3 -11    6.50    4.20
   5  -3 -11   11.90    5.00
  -5   3  11   11.00    4.60
   4  -3 -11  130.49    9.20
   4  -3 -11  138.49   10.80
  -4   3  11  133.29    7.30
   3  -3 -11    4.70    2.60
   3  -3 -11    1.40    3.60
  -3   3  11    2.90    1.90
   2  -3 -11  251.17   14.20
   2  -3 -11  249.68   12.10
  -2   3  11  255.97   12.60
   1  -3 -11  133.19    9.40
  -1   3  11  114.19    7.90
   0  -3 -11    2.10    3.50
   0   3  11    0.80    2.40
  -1  -3 -11  304.67   16.50
   1   3  11  302.57   15.50
  -2  -3 -11   59.89    7.90
   2   3  11   52.79    6.00
  -3  -3 -11  157.08   12.10
   3   3  11  154.48   10.40
  -4  -3 -11  171.48   14.10
   4   3  11  190.48   11.80
  -5  -3 -11   67.39   10.30
   5   3  11   95.89    8.40
  -6  -3 -11   50.49    9.10
   6   3  11   45.20    6.60
  -7  -3 -11   66.39   11.50
   7   3  11   79.29    8.40
  -8  -3 -11   36.40    8.40
   8   3  11   26.80    5.40
   6  -4 -11   85.19    9.50
   6  -4 -11   65.09    9.70
  -6   4  11   77.19    8.90
   5  -4 -11  278.17   15.90
   5  -4 -11  287.67   17.20
   4  -4 -11    5.70    4.40
   4  -4 -11   -2.00    3.10
  -4   4  11    4.70    2.00
   3  -4 -11  137.99   10.60
   3  -4 -11  135.29    9.00
  -3   4  11  136.39    8.30
   2  -4 -11   59.89    7.20
   2  -4 -11   48.50    5.00
  -2   4  11   45.80    4.80
   1  -4 -11  135.39   10.20
   1  -4 -11  129.59    7.40
  -1   4  11  141.99    9.00
   0  -4 -11  513.35   24.10
   0   4  11  514.05   23.30
  -1  -4 -11   52.89    7.70
   1   4  11   65.09    6.10
  -2  -4 -11  687.53   31.10
   2   4  11  673.63   30.00
  -3  -4 -11   30.20    6.70
   3   4  11   14.60    4.00
  -4  -4 -11   82.89   10.80
   4   4  11   64.39    7.10
  -5  -4 -11  113.49   13.00
   5   4  11  155.38   11.10
  -6  -4 -11   24.90    8.30
   6   4  11   29.60    5.60
  -7  -4 -11    9.70    8.10
   7   4  11   -0.40    3.60
  -8  -4 -11   39.80    9.50
   8   4  11   45.80    7.20
   5  -5 -11   86.69    9.80
   5  -5 -11   78.39    9.00
   4  -5 -11  116.79    9.40
   4  -5 -11  122.49   10.60
  -4   5  11  121.79    7.60
   3  -5 -11  113.29   10.10
   3  -5 -11  110.19    8.10
  -3   5  11  101.99    7.40
   2  -5 -11   -3.00    2.50
   2  -5 -11   -0.90    4.00
  -2   5  11   -3.00    1.80
   1  -5 -11   12.10    2.70
   1  -5 -11    7.40    4.40
  -1   5  11   12.60    3.40
   0  -5 -11  296.07   16.30
   0   5  11  268.97   14.80
  -1  -5 -11   76.69    9.40
   1   5  11   65.69    6.60
  -2  -5 -11    9.90    5.90
   2   5  11   10.60    3.90
  -3  -5 -11  168.68   13.70
   3   5  11  172.08   11.50
  -4  -5 -11   19.20    7.30
   4   5  11    8.20    3.60
  -5  -5 -11  204.08   16.30
   5   5  11  207.08   13.50
  -6  -5 -11   14.50    7.10
   6   5  11    5.50    4.10
  -7  -5 -11   19.10    8.90
   7   5  11   18.50    5.20
   5  -6 -11   -5.70    5.00
   5  -6 -11   -1.70    4.10
   4  -6 -11  208.68   13.00
   4  -6 -11  188.08   13.70
  -4   6  11  192.08   10.80
   3  -6 -11  119.69   10.70
   3  -6 -11  117.09    8.80
  -3   6  11  119.69    8.30
   2  -6 -11  127.39   11.20
   2  -6 -11  137.89    8.80
  -2   6  11  149.88    9.70
   1  -6 -11  168.98    9.40
   1  -6 -11  186.38   13.00
  -1   6  11  170.28   10.90
   0  -6 -11    5.50    5.00
   0   6  11    8.30    3.60
  -1  -6 -11  354.96   19.90
   1   6  11  347.77   18.20
  -2  -6 -11    4.70    6.20
   2   6  11   -1.60    3.40
  -3  -6 -11  111.19   12.60
   3   6  11  129.59   10.00
  -4  -6 -11  186.38   15.70
   4   6  11  182.58   12.40
  -5  -6 -11   26.40    8.50
   5   6  11   32.30    5.90
  -6  -6 -11   12.70    7.70
   6   6  11   12.60    4.80
  -7  -6 -11   55.89   11.00
   7   6  11   87.69    9.50
   4  -7 -11   19.60    6.80
   4  -7 -11   19.70    5.50
  -4   7  11   16.40    4.20
   3  -7 -11   14.20    4.60
   3  -7 -11    6.80    5.50
  -3   7  11   14.90    4.10
   2  -7 -11   42.40    7.60
   2  -7 -11   44.60    5.60
  -2   7  11   42.50    5.80
   1  -7 -11  192.68   11.10
   1  -7 -11  227.98   15.20
  -1   7  11  227.08   13.10
   0  -7 -11   85.59   10.90
   0  -7 -11   73.69    5.80
   0   7  11   85.09    8.00
  -1  -7 -11  119.69   12.10
   1   7  11  117.59    9.40
  -2  -7 -11   10.50    6.60
   2   7  11    5.20    3.80
  -3  -7 -11    2.30    7.20
   3   7  11    1.90    3.30
  -4  -7 -11   63.19   10.10
   4   7  11   64.39    8.10
  -5  -7 -11   16.50    8.50
   5   7  11    6.00    4.30
  -6  -7 -11   62.19   11.40
   6   7  11   76.29    8.80
   3  -8 -11  184.68   12.50
   3  -8 -11  171.38   15.00
  -3   8  11  198.38   12.20
   2  -8 -11   14.70    6.60
   2  -8 -11   21.50    4.50
  -2   8  11   18.30    4.80
   1  -8 -11   16.20    6.80
   1  -8 -11    7.80    3.50
  -1   8  11   11.40    4.30
   0  -8 -11  122.59    8.00
   0  -8 -11  131.09   13.40
   0   8  11  140.29   10.40
  -1  -8 -11   72.39    5.50
  -1  -8 -11   65.09    9.80
   1   8  11   54.89    7.50
  -2  -8 -11   25.90    7.90
   2   8  11   34.90    6.20
  -3  -8 -11  105.59   14.00
   3   8  11   86.69    9.10
  -4  -8 -11    3.50    7.80
   4   8  11    0.70    3.90
  -5  -8 -11    1.10    7.70
   5   8  11   10.60    5.10
  -6  -8 -11    7.70    8.30
   6   8  11    4.80    4.30
   2  -9 -11   -4.60    7.20
   2  -9 -11    2.90    4.20
  -2   9  11    0.20    4.20
   1  -9 -11    7.50    3.90
   1  -9 -11   13.40    7.80
  -1   9  11    4.90    3.80
   0  -9 -11  115.89    8.30
   0  -9 -11  121.39   14.20
   0   9  11  132.39   10.80
  -1  -9 -11   -3.40    7.20
  -1  -9 -11    5.40    2.90
   1   9  11    1.20    3.60
  -2  -9 -11   23.50    9.00
  -2  -9 -11   42.40    5.00
   2   9  11   37.80    6.90
  -3  -9 -11   32.90    8.70
   3   9  11   21.10    5.80
  -4  -9 -11   15.20    8.00
   4   9  11    4.80    4.20
  -5  -9 -11  149.49   17.00
   5   9  11  184.18   13.90
   0 -10 -11    7.30    7.80
   0 -10 -11    0.30    3.70
   0  10  11   -1.60    4.40
  -1 -10 -11  131.09    9.00
  -1 -10 -11  115.99   16.00
   1  10  11  119.39   11.20
  -2 -10 -11   17.10    9.40
  -2 -10 -11    7.20    3.50
   2  10  11    3.20    4.50
  -3 -10 -11   21.50    4.00
  -3 -10 -11   30.20   10.00
   3  10  11   17.80    6.00
   3   8 -12   94.29    9.80
   3   8 -12   97.29    9.80
   3   8 -12  114.89    9.90
  -3  -8  12  121.19   10.30
   2   8 -12   70.69    7.80
   2   8 -12   61.09    7.80
   2   8 -12   40.10    6.50
  -2  -8  12   68.79    8.00
   1   8 -12   63.59    7.90
   1   8 -12   67.69    7.80
   1   8 -12  104.09    9.50
  -1  -8  12   91.49    8.10
  -1  -8  12   73.99    7.80
   0   8 -12  196.98   13.00
   0  -8  12  184.68   12.50
   0  -8  12  194.18   12.40
  -1   8 -12   27.70    5.80
   1  -8  12   29.90    5.60
   1  -8  12   28.30    5.60
  -2   8 -12   41.90    7.10
   2  -8  12   66.49    7.70
   2  -8  12   56.09    7.80
   4   7 -12   57.99    8.60
   4   7 -12   72.19    7.90
   4   7 -12   81.69    9.40
  -4  -7  12   82.19    8.40
   3   7 -12   64.69    7.40
   3   7 -12   73.79    8.40
   3   7 -12   68.09    8.70
  -3  -7  12   85.99    8.50
  -3  -7  12   75.69    8.00
   2   7 -12    4.50    3.90
   2   7 -12    1.70    3.70
   2   7 -12    7.90    4.10
  -2  -7  12    6.00    3.30
  -2  -7  12    4.70    3.30
   1   7 -12    9.50    3.90
   1   7 -12   10.80    4.30
   1   7 -12    0.50    3.90
  -1  -7  12    5.90    3.40
  -1  -7  12    5.20    3.60
   0   7 -12  144.59   10.80
   0   7 -12  128.59    9.60
   0  -7  12  151.58    9.90
   0  -7  12  143.89   10.30
  -1   7 -12    8.20    4.50
  -1   7 -12   -0.70    3.90
   1  -7  12    5.90    3.30
   1  -7  12    6.90    3.60
  -2   7 -12  245.38   14.40
  -2   7 -12  190.48   12.40
   2  -7  12  227.68   13.90
   2  -7  12  241.28   13.30
  -3   7 -12    1.20    3.80
   3  -7  12    4.40    3.80
   3  -7  12    6.30    3.70
  -4   7 -12   19.90    5.90
   4  -7  12   22.10    5.30
   4  -7  12   30.40    5.70
   5   6 -12    1.10    4.40
   5   6 -12    1.30    3.20
   5   6 -12    1.90    5.50
  -5  -6  12   13.80    4.70
   4   6 -12  216.48   12.00
   4   6 -12  197.88   13.50
   4   6 -12  192.58   14.40
  -4  -6  12  222.28   14.20
   3   6 -12   29.10    5.50
   3   6 -12   28.00    5.50
   3   6 -12   27.00    5.10
  -3  -6  12   23.20    5.20
  -3  -6  12   26.60    4.30
   2   6 -12  104.59    9.70
   2   6 -12  101.89    8.90
   2   6 -12  119.79    9.10
  -2  -6  12  119.49    8.70
  -2  -6  12  116.89    8.50
   1   6 -12   81.49    7.80
   1   6 -12   65.29    6.70
   1   6 -12   52.69    7.00
  -1  -6  12   63.59    6.70
  -1  -6  12   66.19    6.50
   0   6 -12   -2.30    3.50
   0   6 -12   -6.20    3.10
   0  -6  12   -1.00    2.60
   0  -6  12    3.20    2.80
  -1   6 -12   95.69    8.50
  -1   6 -12   86.99    8.40
   1  -6  12  103.59    8.50
   1  -6  12  104.69    7.60
  -2   6 -12   93.09    8.80
  -2   6 -12   67.39    8.20
   2  -6  12  100.99    8.60
   2  -6  12   93.69    7.30
  -3   6 -12   17.20    4.70
  -3   6 -12   17.40    4.60
   3  -6  12   22.30    4.10
   3  -6  12   15.90    4.60
  -4   6 -12  122.09   10.50
   4  -6  12  127.39   10.20
   4  -6  12  110.89    8.60
  -5   6 -12    7.90    4.90
   5  -6  12    7.20    4.20
   5  -6  12    6.40    4.90
   5   5 -12  132.49    8.70
   5   5 -12  131.79   12.30
   5   5 -12  133.79   11.30
  -5  -5  12  160.78   11.90
   4   5 -12  205.68   13.20
   4   5 -12  204.58   11.20
   4   5 -12  196.78   14.20
  -4  -5  12  204.98   13.60
   3   5 -12   -1.70    3.60
   3   5 -12   -3.00    2.70
   3   5 -12    3.00    3.40
  -3  -5  12   -1.40    2.20
  -3  -5  12    0.10    3.00
   2   5 -12  358.76   18.60
   2   5 -12  349.57   17.70
   2   5 -12  371.56   17.50
  -2  -5  12  370.66   17.70
  -2  -5  12  343.37   17.20
   1   5 -12    3.40    2.80
   1   5 -12    3.20    3.50
   1   5 -12    5.00    3.30
  -1  -5  12    9.20    3.30
  -1  -5  12    5.60    2.60
   0   5 -12  189.38   11.20
   0   5 -12  179.08   11.10
   0   5 -12  150.48    9.70
   0  -5  12  162.98    9.70
   0  -5  12  188.28   11.10
  -1   5 -12   46.20    6.40
   1  -5  12   62.89    5.60
   1  -5  12   58.39    6.50
  -2   5 -12   21.90    5.00
   2  -5  12   21.20    3.80
   2  -5  12   19.00    4.40
  -3   5 -12   58.89    8.00
   3  -5  12   46.30    6.40
   3  -5  12   44.60    4.90
  -4   5 -12  353.56   18.70
   4  -5  12  376.16   19.60
   4  -5  12  391.36   17.70
   5  -5  12   48.80    7.00
   5  -5  12   44.70    6.10
   6   4 -12  163.68   12.30
   6   4 -12  153.48   13.60
  -6  -4  12  155.38   13.40
   5   4 -12    1.10    4.90
   5   4 -12    1.00    2.80
   5   4 -12    3.50    4.10
  -5  -4  12    4.20    4.20
   4   4 -12    7.70    3.00
   4   4 -12   10.50    5.00
   4   4 -12    5.30    4.10
  -4  -4  12   11.60    4.40
  -4  -4  12    8.00    2.80
   3   4 -12  193.18   10.30
   3   4 -12  171.58   12.20
   3   4 -12  187.18   11.20
  -3  -4  12  160.58    9.70
  -3  -4  12  170.28   11.80
   2   4 -12  282.27   14.10
   2   4 -12  294.27   15.60
   2   4 -12  261.97   13.90
  -2  -4  12  258.27   13.80
   1   4 -12   65.89    7.10
   1   4 -12   58.49    5.70
  -1  -4  12   62.19    5.50
  -1  -4  12   56.89    5.90
   0   4 -12  239.68   13.80
   0   4 -12  235.68   12.00
   0  -4  12  254.07   12.20
   0  -4  12  263.37   13.90
  -1   4 -12   32.20    5.60
  -1   4 -12   37.20    4.20
   1  -4  12   36.20    4.20
   1  -4  12   38.70    5.60
  -2   4 -12  195.58   12.10
   2  -4  12  171.58   11.40
   2  -4  12  178.48    9.30
  -3   4 -12   41.20    6.80
   3  -4  12   25.60    4.80
   3  -4  12   33.70    4.00
  -4   4 -12  149.99   11.50
   4  -4  12  140.69   10.60
   4  -4  12  127.29    8.10
  -5   4 -12   29.50    5.40
   5  -4  12   13.20    3.70
   5  -4  12   15.90    5.00
   6  -4  12  154.98   10.60
   6  -4  12  172.78   11.90
   6   3 -12  130.49   11.10
   6   3 -12  135.09   12.80
  -6  -3  12  139.99   12.10
   5   3 -12   11.30    2.80
   5   3 -12   23.90    6.90
   5   3 -12   21.20    5.20
  -5  -3  12   16.90    5.20
   4   3 -12  120.19   10.90
   4   3 -12  133.79    9.30
   4   3 -12  113.39    7.30
  -4  -3  12  123.29   10.20
  -4  -3  12  103.99    6.80
   3   3 -12  143.39    9.30
   3   3 -12  140.09   11.00
   3   3 -12  144.99    8.70
  -3  -3  12  147.79   10.60
  -3  -3  12  141.09    8.50
   2   3 -12    5.10    3.60
   2   3 -12    0.40    2.50
  -2  -3  12    1.90    2.40
   1   3 -12   44.40    4.50
   1   3 -12   43.50    6.30
  -1  -3  12   39.80    5.00
   0   3 -12  211.98   12.50
   0   3 -12  212.88   10.50
   0  -3  12  211.28   12.00
  -1   3 -12    0.50    3.40
   1  -3  12   -2.10    2.50
  -2   3 -12  833.52   34.40
   2  -3  12  757.32   34.20
  -3   3 -12   98.29   10.10
   3  -3  12  100.99    8.30
  -4   3 -12   21.20    6.20
   4  -3  12   19.70    4.60
  -5   3 -12   71.19    9.90
   5  -3  12   64.99    7.50
  -6   3 -12    7.00    5.90
   6  -3  12   -1.40    3.60
   6   2 -12  239.08   15.20
   6   2 -12  235.68   17.10
  -6  -2  12  298.67   17.70
   5   2 -12   -4.10    2.00
   5   2 -12   -0.20    4.70
   5   2 -12   -2.40    3.30
  -5  -2  12    0.10    3.90
   4   2 -12  431.96   19.40
   4   2 -12  367.76   20.90
   4   2 -12  405.66   17.60
  -4  -2  12  396.76   21.20
  -4  -2  12  411.36   17.40
   3   2 -12    4.70    2.70
   3   2 -12    4.40    3.70
  -3  -2  12    6.50    3.50
  -3  -2  12    0.70    2.10
   2   2 -12  320.17   17.10
   2   2 -12  317.37   14.70
  -2  -2  12  316.37   15.30
   1   2 -12  121.69    9.00
   1   2 -12  101.69    6.60
  -1  -2  12  107.09    7.60
   0   2 -12   37.00    5.60
   0  -2  12   32.50    4.70
  -1   2 -12   84.69    8.00
   1  -2  12   89.19    7.10
  -2   2 -12  236.68   13.90
   2  -2  12  237.58   13.50
  -3   2 -12  145.69   11.70
   3  -2  12  143.89   10.30
  -4   2 -12  238.68   15.70
   4  -2  12  250.17   14.40
  -5   2 -12   75.09   10.50
   5  -2  12   59.79    7.20
  -6   2 -12   81.89   12.00
   6  -2  12   63.59    7.70
  -7   2 -12   12.80    6.60
   7  -2  12    5.70    3.60
   6   1 -12    8.70    4.70
   6   1 -12    6.00    5.50
  -6  -1  12    1.10    4.00
   5   1 -12   77.39   10.10
   5   1 -12   93.19    8.70
  -5  -1  12  101.39    9.90
   4   1 -12  202.58   11.50
   4   1 -12  187.58    9.60
   4   1 -12  198.08   13.70
  -4  -1  12  191.68   13.20
  -4  -1  12  190.48    9.40
   3   1 -12    9.50    2.70
   3   1 -12   11.20    4.60
  -3  -1  12   15.60    2.90
  -3  -1  12   15.00    4.30
   2   1 -12  511.85   24.10
   2   1 -12  502.85   21.40
  -2  -1  12  517.55   22.30
   1   1 -12   20.30    2.90
   1   1 -12   21.70    4.50
  -1  -1  12   20.80    3.80
   0   1 -12   20.80    4.80
   0  -1  12   31.90    4.50
  -1   1 -12  198.08   12.30
   1  -1  12  210.88   11.90
  -2   1 -12    9.50    4.20
   2  -1  12    7.10    3.50
  -3   1 -12   79.29    9.30
   3  -1  12   63.29    6.70
  -4   1 -12  187.38   13.80
   4  -1  12  190.58   12.10
  -5   1 -12    0.90    5.50
   5  -1  12    0.70    3.20
  -6   1 -12  130.19   13.90
   6  -1  12  144.49   11.00
  -7   1 -12   53.39    9.30
   7  -1  12   53.69    7.70
   6   0 -12   71.59   10.30
   6   0 -12   63.19    8.50
  -6   0  12   97.49   10.20
   5   0 -12   71.29    9.50
   5   0 -12   80.89    7.90
  -5   0  12   76.39    8.70
   4   0 -12   26.30    4.30
   4   0 -12   26.60    5.90
  -4   0  12   25.60    3.30
  -4   0  12   17.90    4.90
   3   0 -12  139.99   10.70
   3   0 -12  126.99    8.00
  -3   0  12  127.39    7.70
   2   0 -12  425.76   18.00
   2   0 -12  445.96   20.90
  -2   0  12  389.16   18.70
   1   0 -12  243.88   14.00
  -1   0  12  257.57   13.10
   0   0 -12  359.66   18.10
   0   0  12  364.96   17.50
  -1   0 -12   39.00    6.10
   1   0  12   39.60    5.40
  -2   0 -12  226.28   13.70
   2   0  12  219.38   12.90
  -3   0 -12   73.09    9.40
   3   0  12   91.89    7.70
  -4   0 -12    0.80    5.70
   4   0  12    6.30    3.30
  -5   0 -12   61.29    9.10
   5   0  12   75.79    7.90
  -6   0 -12   65.19    9.70
   6   0  12   91.79    8.80
  -7   0 -12   24.60    8.80
   7   0  12   21.10    5.40
   6  -1 -12  222.68   15.90
   6  -1 -12  198.98   13.50
  -6   1  12  228.08   15.40
   5  -1 -12    8.60    4.20
   5  -1 -12    5.10    4.80
  -5   1  12   11.20    4.80
   4  -1 -12  126.29    9.00
   4  -1 -12  146.09   11.30
  -4   1  12  137.59    7.40
  -4   1  12  134.79   10.70
   3  -1 -12  139.29    8.70
   3  -1 -12  165.78   11.50
  -3   1  12  148.69    8.50
   2  -1 -12    3.20    3.50
   2  -1 -12   -0.50    2.10
  -2   1  12    3.50    2.20
   1  -1 -12   53.79    6.90
  -1   1  12   45.30    5.10
   0  -1 -12  394.56   19.30
   0   1  12  384.96   18.50
  -1  -1 -12   10.50    4.40
   1   1  12   11.30    3.50
  -2  -1 -12  662.13   30.20
   2   1  12  689.03   29.90
  -3  -1 -12   12.90    5.60
   3   1  12   11.30    3.70
  -4  -1 -12  119.29   12.00
   4   1  12  122.29    9.50
  -5  -1 -12   72.89   10.10
   5   1  12   67.09    7.80
  -6  -1 -12    2.50    6.40
   6   1  12   -4.10    3.30
  -7  -1 -12   21.00    8.20
   7   1  12    9.20    4.20
   6  -2 -12  103.89    9.90
   6  -2 -12  101.49   11.50
  -6   2  12  116.69   11.10
   5  -2 -12    9.50    4.50
   5  -2 -12   11.10    4.90
  -5   2  12   11.60    4.60
   4  -2 -12  309.57   15.80
   4  -2 -12  323.67   18.10
  -4   2  12  322.27   14.30
   3  -2 -12    2.20    2.60
   3  -2 -12   -0.20    3.90
  -3   2  12    0.30    2.00
   2  -2 -12  270.27   15.30
   2  -2 -12  286.67   12.70
  -2   2  12  252.07   13.30
   1  -2 -12   71.49    7.60
  -1   2  12   71.19    6.10
   0  -2 -12   20.60    4.70
   0   2  12   22.70    4.10
  -1  -2 -12  242.98   14.60
   1   2  12  242.78   13.40
  -2  -2 -12  173.28   12.50
   2   2  12  171.58   11.00
  -3  -2 -12  115.69   11.00
   3   2  12   88.39    8.20
  -4  -2 -12  127.89   12.90
   4   2  12  157.88   10.70
  -5  -2 -12   30.30    7.90
   5   2  12   29.00    5.90
  -6  -2 -12   18.00    8.10
   6   2  12    8.90    4.40
  -7  -2 -12   28.80    8.60
   7   2  12    3.70    4.00
   6  -3 -12   44.50    8.20
   6  -3 -12   51.69    7.50
  -6   3  12   56.69    8.20
   5  -3 -12  188.98   12.30
   5  -3 -12  184.38   13.80
   4  -3 -12  243.08   15.20
   4  -3 -12  226.58   12.70
  -4   3  12  217.98   11.00
   3  -3 -12    2.20    4.20
   3  -3 -12   -4.50    2.20
  -3   3  12    0.30    2.10
   2  -3 -12  413.66   20.70
   2  -3 -12  409.66   17.90
  -2   3  12  410.86   19.10
   1  -3 -12    1.20    3.60
  -1   3  12    2.90    2.30
   0  -3 -12  204.98   12.90
   0   3  12  202.68   11.80
  -1  -3 -12   29.00    5.90
   1   3  12   29.10    4.80
  -2  -3 -12   36.80    6.80
   2   3  12   33.40    5.40
  -3  -3 -12  102.09   11.00
   3   3  12  100.69    8.50
  -4  -3 -12  711.73   34.60
   4   3  12  764.52   33.20
  -5  -3 -12   73.39   10.60
   5   3  12  103.49    9.00
  -6  -3 -12  119.99   14.90
   6   3  12  144.59   11.00
  -7  -3 -12  102.29   14.60
   7   3  12  108.49   10.20
   5  -4 -12   39.10    7.80
   5  -4 -12   41.50    6.70
   4  -4 -12    5.40    4.90
   4  -4 -12   -1.20    3.30
  -4   4  12    3.20    2.20
   3  -4 -12  157.98    9.40
   3  -4 -12  133.59   10.90
  -3   4  12  134.19    8.50
   2  -4 -12  265.67   15.80
   2  -4 -12  255.07   12.70
  -2   4  12  284.77   14.10
   1  -4 -12   85.89    9.10
  -1   4  12   89.59    7.00
   0  -4 -12  358.66   19.70
   0   4  12  399.16   18.90
  -1  -4 -12   34.60    6.60
   1   4  12   36.10    5.60
  -2  -4 -12  337.47   19.10
   2   4  12  338.37   17.80
  -3  -4 -12    5.20    5.90
   3   4  12    0.80    3.00
  -4  -4 -12   80.19   11.70
   4   4  12   81.59    8.40
  -5  -4 -12    5.20    7.00
   5   4  12    3.20    4.20
  -6  -4 -12  135.19   15.80
   6   4  12  179.48   12.30
  -7  -4 -12    3.00    8.00
   7   4  12   10.50    4.50
   5  -5 -12   -3.60    5.00
   5  -5 -12   -0.20    3.80
   4  -5 -12   35.30    5.70
   4  -5 -12   27.80    6.60
  -4   5  12   40.90    4.80
   3  -5 -12  135.59    9.10
   3  -5 -12  156.18   12.20
  -3   5  12  135.99    8.90
   2  -5 -12    2.00    2.30
   2  -5 -12    6.20    4.70
  -2   5  12   -2.20    2.40
   1  -5 -12   80.19    9.10
  -1   5  12   73.49    6.80
   0  -5 -12  135.09   11.50
   0   5  12  125.99    9.20
  -1  -5 -12   -3.90    4.90
   1   5  12    4.20    3.00
  -2  -5 -12  400.66   22.10
   2   5  12  400.16   20.30
  -3  -5 -12  135.79   13.40
   3   5  12  156.38   11.20
  -4  -5 -12  101.39   12.60
   4   5  12  106.39    9.20
  -5  -5 -12    3.30    7.30
   5   5  12   14.40    4.90
  -6  -5 -12   14.60    8.60
   6   5  12   20.90    5.30
  -7  -5 -12   11.50    8.50
   7   5  12   13.80    4.90
   4  -6 -12  229.08   14.20
   4  -6 -12  216.08   15.60
  -4   6  12  254.17   12.70
   3  -6 -12   21.10    4.50
   3  -6 -12   27.70    6.40
  -3   6  12   21.60    4.30
   2  -6 -12  220.58   15.40
   2  -6 -12  252.17   12.80
  -2   6  12  266.97   14.00
   1  -6 -12   35.10    7.30
   1  -6 -12   46.90    4.60
  -1   6  12   44.60    6.10
   0  -6 -12    4.40    5.30
   0   6  12    4.50    3.20
  -1  -6 -12  131.39   12.40
   1   6  12  123.39    9.70
[truncated: 41,950 more chars]
