# Supplementary material for: Crystal structure and Hirshfeld surface studies of 4-bromo-2-chloro­phenyl (2E)-3-[4-(pent­yloxy)phen­yl]prop-2-enoate
Source: Acta Crystallogr E Crystallogr Commun. 2025 Sep 5;81(Pt 10):912–5. doi: 10.1107/S2056989025003317 (PMC12498039; doi:10.1107/S2056989025003317)
Supplement: Supplementary file 2 [file e-81-00912-Isup2.hkl]

#
# h,k,l, Fc-squared, Fo-squared, sigma(Fo-squared), status flag
#
data_I
_shelx_title ' H2_0m_a.res in P-1'
_shelx_refln_list_code          4
_shelx_F_calc_maximum      171.06
_exptl_crystal_F_000       432.00
_reflns_d_resolution_high  0.7482

loop_
 _space_group_symop_operation_xyz
 'x, y, z'
 '-x, -y, -z'

_cell_length_a     7.5850
_cell_length_b     9.8250
_cell_length_c    12.8466
_cell_angle_alpha  87.176
_cell_angle_beta   85.069
_cell_angle_gamma  82.934

_shelx_F_squared_multiplier     1.000

loop_
 _refln_index_h
 _refln_index_k
 _refln_index_l
 _refln_F_squared_calc
 _refln_F_squared_meas
 _refln_F_squared_sigma
 _refln_observed_status
   1   0   0       1121.33        855.71        66.80 o
   2   0   0       1329.17       1308.61        20.81 o
   3   0   0        400.96        397.28         7.66 o
   4   0   0        157.48        166.57         5.22 o
   5   0   0        692.85        693.65        34.17 o
   6   0   0        789.17        765.88        28.40 o
   7   0   0          7.18          5.58         6.18 o
   8   0   0        540.50        564.32        26.87 o
   9   0   0         93.75        103.83        14.12 o
  10   0   0        469.24        401.03        28.65 o
  -9   1   0         25.76         16.29         9.60 o
  -8   1   0        339.91        327.07        20.23 o
  -7   1   0         54.43         65.61        11.91 o
  -6   1   0       1335.41       1369.04        34.24 o
  -5   1   0          4.38          6.11         2.20 o
  -4   1   0       3262.48       3331.11        63.93 o
  -3   1   0         13.49         14.70         1.70 o
  -2   1   0         29.04         30.19         1.45 o
  -1   1   0        829.23        827.64        12.14 o
   1   1   0       1747.84       1669.67        31.66 o
   2   1   0       5522.61       5487.66        77.45 o
   3   1   0       2736.30       2838.01        41.28 o
   4   1   0       3068.08       3102.26        59.81 o
   5   1   0        302.07        294.82         8.29 o
   6   1   0         15.16         11.18         3.27 o
   7   1   0         10.86          8.19         6.27 o
   8   1   0        190.57        210.21        16.59 o
   9   1   0          7.42          2.76         8.76 o
  10   1   0        115.50        109.77        15.43 o
  -9   2   0          9.67          0.80         9.32 o
  -8   2   0          7.54         15.70         8.04 o
  -7   2   0        111.68        105.30        16.89 o
  -6   2   0        419.18        396.89         9.55 o
  -5   2   0        122.97        121.03         4.44 o
  -4   2   0       6945.78       7213.87       120.90 o
  -3   2   0        130.13        127.19         3.58 o
  -2   2   0        249.97        221.41         4.31 o
  -1   2   0      11457.37      11408.73       188.62 o
   0   2   0        407.40        377.96         7.27 o
   1   2   0       4127.81       3992.47        61.15 o
   2   2   0       5186.79       4971.77        70.59 o
   3   2   0          2.50          3.19         1.04 o
   4   2   0       5148.74       5075.89        96.31 o
   5   2   0         20.54         16.65         2.46 o
   6   2   0        451.04        438.77        20.49 o
   7   2   0        166.50        163.29         9.14 o
   8   2   0          0.41         10.80         8.75 o
   9   2   0          5.93          8.97         8.74 o
  10   2   0        141.69        116.35        31.97 o
  -9   3   0          9.36        -12.49        14.33 o
  -8   3   0        230.41        238.88        18.52 o
  -7   3   0         87.84         99.09         8.49 o
  -6   3   0          5.74         16.39         3.91 o
  -5   3   0        500.14        498.06        14.21 o
  -4   3   0         38.13         26.40         2.48 o
  -3   3   0       1445.30       1498.28        26.98 o
  -2   3   0       5068.33       5122.81        96.22 o
  -1   3   0       1303.76       1290.55        23.09 o
   0   3   0       9837.90       9477.87       176.04 o
   1   3   0       2676.23       2567.16        44.08 o
   2   3   0        278.11        303.92         6.59 o
   3   3   0         87.79         77.32         3.48 o
   4   3   0       2134.78       2122.23        42.54 o
   5   3   0         97.03        105.00         5.15 o
   6   3   0       2571.26       2499.58        59.27 o
   7   3   0         84.35         86.09         9.14 o
   8   3   0        238.34        240.09        11.41 o
   9   3   0          4.09         -3.94         8.62 o
  10   3   0          5.85          1.19         8.85 o
  -9   4   0         37.64         35.12        20.51 o
  -8   4   0        321.48        345.49        21.73 o
  -7   4   0         26.25         17.15         5.23 o
  -6   4   0         78.89         82.48         7.21 o
  -5   4   0        584.37        603.41        18.22 o
  -4   4   0          3.08          6.46         2.46 o
  -3   4   0       1196.60       1136.47        23.89 o
  -2   4   0       1246.98       1198.69        35.91 o
  -1   4   0         25.18         23.95         2.27 o
   0   4   0      13928.81      13572.45       224.99 o
   1   4   0         63.65         53.24         2.69 o
   2   4   0       2059.81       1985.54        35.61 o
   3   4   0        945.56       1009.92        25.42 o
   4   4   0         93.08        113.53         5.77 o
   5   4   0        462.90        445.50        14.83 o
   6   4   0        597.37        563.11        23.51 o
   7   4   0         17.27         18.21         4.64 o
   8   4   0        374.69        388.27        15.50 o
   9   4   0         32.46         31.03        10.82 o
  -8   5   0        142.39        148.55        11.98 o
  -7   5   0         42.38         46.27         6.35 o
  -6   5   0       1293.20       1367.03        35.69 o
  -5   5   0         78.43         82.19         6.89 o
  -4   5   0       1146.84       1136.18        34.67 o
  -3   5   0        113.69        122.75        11.01 o
  -2   5   0         79.04         94.06         7.60 o
  -1   5   0       1465.55       1403.33        41.79 o
   0   5   0       3850.39       3872.78       105.67 o
   1   5   0       2382.58       2260.49        88.37 o
   2   5   0       2657.64       2416.42        60.71 o
   3   5   0       1148.10       1188.12        36.68 o
   4   5   0          9.09          9.76         3.04 o
   5   5   0        807.98        824.76        20.63 o
   6   5   0         19.99         24.05         5.16 o
   7   5   0         20.25         30.85         6.06 o
   8   5   0        327.39        314.32        14.31 o
   9   5   0         12.42         11.71         5.02 o
  -8   6   0          2.35         13.33         7.60 o
  -7   6   0        167.76        149.74        12.82 o
  -6   6   0        243.39        259.21        12.17 o
  -5   6   0         94.59         81.61         8.66 o
  -4   6   0       1433.54       1439.31        45.45 o
  -3   6   0          1.57         13.12         5.00 o
  -2   6   0        866.90        887.10        29.82 o
  -1   6   0       2734.94       2684.10        76.34 o
   0   6   0        125.68        134.23         9.20 o
   1   6   0       3470.80       3330.56       142.47 o
   2   6   0       1022.63       1059.09        27.68 o
   3   6   0        286.04        311.99        14.39 o
   4   6   0       4000.19       4187.76        82.54 o
   5   6   0         34.15         37.52         4.74 o
   6   6   0        425.06        450.02        17.10 o
   7   6   0        103.92         96.31         8.81 o
   8   6   0          6.51         18.94         5.70 o
   9   6   0          6.13         -0.30         5.55 o
  -7   7   0         12.03          5.93         4.81 o
  -6   7   0         16.58          6.12        12.97 o
  -5   7   0        152.87        153.41        13.33 o
  -4   7   0        702.73        753.56        28.85 o
  -3   7   0       1070.97       1078.30        36.59 o
  -2   7   0       1335.87       1367.98        43.58 o
  -1   7   0         58.96         60.85         8.60 o
   0   7   0        235.41        240.58        13.01 o
   1   7   0        731.24        619.56        45.24 o
   2   7   0        179.18        177.59         9.40 o
   3   7   0         73.83         67.79         9.15 o
   4   7   0       1286.21       1311.05        37.12 o
   5   7   0         29.78         37.98         5.55 o
   6   7   0        602.25        628.77        19.03 o
   7   7   0         31.23         30.00         6.85 o
   8   7   0        199.70        205.98        13.14 o
   9   7   0          2.96         -4.65         6.50 o
  -7   8   0          0.32          1.94        10.00 o
  -6   8   0        164.90        159.74        15.33 o
  -5   8   0        199.12        200.59        16.59 o
  -4   8   0         40.88         38.21        10.71 o
  -3   8   0        168.90        170.99        13.84 o
  -2   8   0        813.96        842.48        31.20 o
  -1   8   0          9.10         10.56         5.54 o
   0   8   0       9503.89       9510.01       255.99 o
   1   8   0         51.11         51.38         5.98 o
   2   8   0        601.08        597.57        23.88 o
   3   8   0        453.47        455.94        16.72 o
   4   8   0         77.35         86.24         8.41 o
   5   8   0        447.65        439.84        15.18 o
   6   8   0        295.79        311.46        16.31 o
   7   8   0          0.52         -1.28         6.20 o
   8   8   0        351.50        377.01        18.72 o
  -6   9   0        220.85        240.36        20.81 o
  -5   9   0         25.92         12.44        16.89 o
  -4   9   0        579.74        580.61        27.14 o
  -3   9   0         99.20         91.35        11.64 o
  -2   9   0        278.49        268.35        17.21 o
  -1   9   0        165.63        158.58        13.63 o
   0   9   0        870.15        859.11        31.97 o
   1   9   0        878.57        858.39        31.88 o
   2   9   0        441.20        440.35        16.32 o
   3   9   0        343.17        326.83        14.55 o
   4   9   0        604.60        655.25        22.52 o
   5   9   0        242.07        264.65        12.51 o
   6   9   0          0.20         -4.91         4.91 o
   7   9   0        104.35        113.17        11.60 o
   8   9   0         22.71         27.66         8.65 o
  -5  10   0         70.32         64.36        12.25 o
  -4  10   0        494.87        523.26        26.96 o
  -3  10   0         16.85         12.07         9.13 o
  -2  10   0          8.52         -1.21         7.54 o
  -1  10   0       1888.55       1843.45        59.90 o
   0  10   0        177.06        194.63        15.78 o
   1  10   0        593.44        551.24        25.27 o
   2  10   0        426.70        413.34        16.60 o
   3  10   0         28.14         32.67         6.79 o
   4  10   0        960.46        958.05        29.87 o
   5  10   0          2.11         -0.38         5.24 o
   6  10   0         29.66         34.97         7.28 o
   7  10   0         62.15         72.46         9.29 o
  -4  11   0         38.49         26.50        11.55 o
  -3  11   0        159.05        159.91        17.63 o
  -2  11   0        437.98        450.99        35.87 o
  -1  11   0        109.82        106.82        15.08 o
   0  11   0        908.98        914.97        36.68 o
   1  11   0        200.02        142.63        15.82 o
   2  11   0          6.29         -6.08         7.86 o
   3  11   0        238.09        230.70        13.18 o
   4  11   0        357.72        365.70        17.57 o
   5  11   0          0.91          2.69         5.80 o
   6  11   0        401.37        393.46        18.48 o
  -2  12   0         86.47         99.62        15.11 o
  -1  12   0         59.04         47.29        12.16 o
   0  12   0        644.00        620.03        30.69 o
   1  12   0         88.15         95.77        14.07 o
   2  12   0        430.53        417.01        28.20 o
   3  12   0        150.14        176.01        14.94 o
   4  12   0         57.24         81.61         9.51 o
   5  12   0        152.49        144.50        11.51 o
   0  13   0        317.55        338.01        23.84 o
   1  13   0        387.31        309.31        33.48 o
   2  13   0         69.84         49.57        11.89 o
  -2 -13   1         11.14         30.16        15.68 o
  -1 -13   1          3.08          6.77        12.67 o
  -4 -12   1         42.60         40.36         8.04 o
  -3 -12   1        594.81        592.08        22.10 o
  -2 -12   1        217.89        223.22        19.18 o
  -1 -12   1         15.10          2.01         9.06 o
   0 -12   1        358.99        324.80        22.50 o
   1 -12   1          6.70         -2.80         9.23 o
   2 -12   1         81.67         89.78        17.64 o
  -6 -11   1         65.56         68.57         9.27 o
  -5 -11   1          0.16         -1.88         5.65 o
  -4 -11   1        378.74        427.30        18.80 o
  -3 -11   1        215.41        220.93        12.99 o
  -2 -11   1          5.94          6.38         8.19 o
  -1 -11   1        111.11        105.49        19.90 o
   0 -11   1        605.15        588.99        27.91 o
   1 -11   1         94.05        107.19        13.54 o
   2 -11   1        321.78        334.26        22.19 o
   3 -11   1         34.19         26.24        10.26 o
   4 -11   1        182.85        193.51        19.28 o
  -7 -10   1        303.04        295.07        17.02 o
  -6 -10   1         42.07         51.57        11.10 o
  -5 -10   1         85.83         82.49         8.36 o
  -4 -10   1        245.32        258.97        14.37 o
  -3 -10   1         62.79         77.27         8.35 o
  -2 -10   1        351.86        348.07        14.69 o
  -1 -10   1        443.14        449.13        22.60 o
   0 -10   1         11.35         -1.35         9.35 o
   1 -10   1        332.70        329.13        20.02 o
   2 -10   1        489.98        477.87        24.57 o
   3 -10   1        626.18        613.99        38.90 o
   4 -10   1         50.22         45.59        10.79 o
   5 -10   1         27.77         18.02        13.42 o
  -8  -9   1         14.77         38.30        10.48 o
  -7  -9   1         89.13         75.73        10.15 o
  -6  -9   1          6.80          8.78         5.35 o
  -5  -9   1        441.90        464.03        16.36 o
  -4  -9   1        420.22        448.26        17.87 o
  -3  -9   1        260.39        269.82        13.12 o
  -2  -9   1       1065.30       1046.48        29.35 o
  -1  -9   1         12.13          9.88         5.94 o
   0  -9   1         22.59         34.29         7.51 o
   1  -9   1        650.62        626.29        26.43 o
   2  -9   1        403.33        384.43        20.32 o
   3  -9   1        209.34        222.12        16.59 o
   4  -9   1        411.84        446.65        25.17 o
   5  -9   1        200.55        254.90        35.29 o
   6  -9   1         92.67         93.31        15.98 o
  -8  -8   1        349.91        360.25        20.51 o
  -7  -8   1         91.72         93.50        10.08 o
  -6  -8   1        148.67        141.75        10.40 o
  -5  -8   1        189.53        202.38        10.52 o
  -4  -8   1         81.82         75.76         7.71 o
  -3  -8   1       2065.35       2068.62        51.01 o
  -2  -8   1        299.15        291.27        12.13 o
  -1  -8   1        348.85        347.03        17.17 o
   0  -8   1        478.99        456.33        20.03 o
   1  -8   1        575.96        578.69        32.87 o
   2  -8   1       3862.59       3911.85       111.39 o
   3  -8   1        141.29        147.10        20.79 o
   4  -8   1          2.15          0.68         6.80 o
   5  -8   1         45.83         58.61        15.08 o
   6  -8   1        111.81        143.71        17.63 o
   7  -8   1         75.41         84.65        13.48 o
  -9  -7   1        142.61        157.36        17.91 o
  -8  -7   1          6.00         -1.27         8.05 o
  -7  -7   1        269.29        301.22        28.23 o
  -6  -7   1        351.85        358.31        13.81 o
  -5  -7   1          0.19         -1.94         3.78 o
  -4  -7   1        107.86        116.14         7.55 o
  -3  -7   1       1207.13       1263.48        33.20 o
  -2  -7   1          9.25          4.92         3.54 o
  -1  -7   1        140.83        126.12         7.19 o
   0  -7   1       1435.16       1451.69        45.20 o
   1  -7   1        166.12        141.19        14.31 o
   2  -7   1        130.52        125.42        10.36 o
   3  -7   1         55.09         47.76         7.99 o
   4  -7   1        229.58        248.32        18.85 o
   5  -7   1        353.50        359.25        18.91 o
   6  -7   1         11.05         13.83         8.09 o
   7  -7   1         95.92        104.35        21.71 o
  -9  -6   1        104.00         80.98        13.63 o
  -8  -6   1          8.79         -0.56         6.03 o
  -7  -6   1        639.64        676.85        30.46 o
  -6  -6   1        152.96        152.52        10.20 o
  -5  -6   1        573.23        550.02        16.03 o
  -4  -6   1        795.98        836.84        20.91 o
  -3  -6   1        134.85        169.20         8.79 o
  -2  -6   1       3131.11       3174.26        72.43 o
  -1  -6   1       1954.72       1788.08        43.22 o
   0  -6   1       1523.20       1470.49        44.46 o
   1  -6   1       3091.27       3069.36        86.25 o
   2  -6   1        733.04        719.36        25.45 o
   3  -6   1        857.18        857.22        29.89 o
   4  -6   1        717.57        725.29        27.05 o
   5  -6   1         30.16         31.36         7.24 o
   6  -6   1         89.58         86.10         8.00 o
   7  -6   1         26.16         20.70         7.70 o
   8  -6   1          8.10          6.17         6.23 o
  -9  -5   1         10.97         12.46         9.26 o
  -8  -5   1         44.12         56.29         6.74 o
  -7  -5   1        198.51        216.33        11.60 o
  -6  -5   1         62.34         69.90         7.91 o
  -5  -5   1        692.20        710.02        18.49 o
  -4  -5   1       1357.17       1446.34        31.53 o
  -3  -5   1       1982.68       1989.78        47.35 o
  -2  -5   1         20.67         19.18         2.87 o
  -1  -5   1        336.36        345.73        15.32 o
   0  -5   1         63.75         51.27         5.43 o
   1  -5   1       2945.62       3052.42        84.76 o
   2  -5   1        133.44        114.97         8.07 o
   3  -5   1       1284.67       1220.85        38.11 o
   4  -5   1        355.18        369.78        12.45 o
   5  -5   1        441.25        444.02        15.03 o
   6  -5   1        145.34        151.93        11.28 o
   7  -5   1         38.45         41.06         6.31 o
   8  -5   1        236.78        214.30        14.76 o
  -9  -4   1        341.24        324.07        21.90 o
  -8  -4   1        134.24        111.93        14.63 o
  -7  -4   1        100.19        107.17         8.11 o
  -6  -4   1        135.30        133.72         8.24 o
  -5  -4   1        560.59        588.89        17.93 o
  -4  -4   1       1484.28       1642.59        34.65 o
  -3  -4   1       6834.10       7005.30       132.49 o
  -2  -4   1       1848.10       1859.64        33.36 o
  -1  -4   1       1062.95        983.05        18.37 o
   0  -4   1       1554.09       1510.87        27.75 o
   1  -4   1        405.47        430.09        15.31 o
   2  -4   1        692.53        755.65        19.71 o
   3  -4   1        735.27        763.05        17.16 o
   4  -4   1         57.17         76.13         4.41 o
   5  -4   1        908.92        905.38        21.03 o
   6  -4   1          7.49          3.38         5.10 o
   7  -4   1        201.61        203.90        11.15 o
   8  -4   1        154.61        166.26        11.41 o
   9  -4   1         16.46         15.54         9.31 o
  -9  -3   1        484.48        444.70        25.33 o
  -8  -3   1         42.00         32.46        10.71 o
  -7  -3   1        736.99        662.87        32.52 o
  -6  -3   1        128.36        114.11        11.37 o
  -5  -3   1          4.06          3.73         2.48 o
  -4  -3   1       1348.13       1297.19        27.19 o
  -3  -3   1       1375.06       1372.11        25.24 o
  -2  -3   1         25.73         37.66         2.25 o
  -1  -3   1        569.07        461.28        11.63 o
   0  -3   1      10385.68       9840.69       169.05 o
   1  -3   1       2279.45       2249.98        35.54 o
   2  -3   1       1862.42       1612.31        98.89 o
   3  -3   1         20.56         18.18         1.86 o
   4  -3   1        443.07        461.52        10.66 o
   5  -3   1        395.50        423.94        11.72 o
   6  -3   1        733.27        783.01        18.99 o
   7  -3   1        481.50        519.31        17.57 o
   8  -3   1        154.06        159.15        10.45 o
   9  -3   1        288.95        317.42        22.32 o
 -10  -2   1          3.78          5.65        10.09 o
  -9  -2   1        150.30        141.77        18.23 o
  -8  -2   1          1.24         -3.62         6.61 o
  -7  -2   1        954.73       1006.54        36.65 o
  -6  -2   1        231.06        213.59        13.61 o
  -5  -2   1       1259.12       1235.78        27.25 o
  -4  -2   1       1547.63       1509.65        30.65 o
  -3  -2   1         35.13         47.42         3.05 o
  -2  -2   1        799.12        761.80        13.30 o
  -1  -2   1       2508.10       2514.64        36.07 o
   0  -2   1       2513.33       2584.67        39.91 o
   1  -2   1       6894.06       6848.11       113.90 o
   2  -2   1       1252.15       1184.63        17.89 o
   3  -2   1       3656.25       3608.08        79.07 o
   4  -2   1       1077.73       1049.36        22.39 o
   5  -2   1        541.68        545.77        13.72 o
   6  -2   1        211.42        231.79         8.28 o
   7  -2   1         77.66         76.58         5.64 o
   8  -2   1         45.63         40.69        11.31 o
   9  -2   1        228.70        202.64        18.85 o
 -10  -1   1         22.18         27.23        11.40 o
  -9  -1   1        173.69        141.95        15.63 o
  -8  -1   1         28.38         23.11         8.44 o
  -7  -1   1        403.72        430.26        21.03 o
  -6  -1   1          0.99          1.46         4.49 o
  -5  -1   1       1503.34       1565.65        48.22 o
  -4  -1   1       1182.22       1239.63        38.13 o
  -3  -1   1       1890.94       1875.91        30.32 o
  -2  -1   1       5102.86       5098.47        72.02 o
  -1  -1   1        696.11        704.79         9.87 o
   1  -1   1       1938.69       1810.99        28.01 o
   2  -1   1      17695.35      17563.99       289.79 o
   3  -1   1       2583.84       2497.03        39.47 o
   4  -1   1        416.19        418.90        10.54 o
   5  -1   1        935.02        934.65        26.87 o
   6  -1   1        373.30        373.28        10.79 o
   7  -1   1          0.38         -0.30         2.72 o
   8  -1   1         65.98         74.23        11.28 o
   9  -1   1         20.17         19.14         9.57 o
  -9   0   1        367.29        361.52        22.96 o
  -8   0   1        583.29        563.56        26.87 o
  -7   0   1        118.10        120.19        11.92 o
  -6   0   1        131.97        136.47        11.03 o
  -5   0   1        432.71        461.90        18.95 o
  -4   0   1        453.58        521.25        22.17 o
  -3   0   1       9545.24       9401.68       175.54 o
  -2   0   1       2051.90       2118.80        40.90 o
  -1   0   1        972.44        970.43        32.72 o
   1   0   1       2952.62       2961.04       127.59 o
   2   0   1      29261.77      29075.62       618.00 o
   3   0   1        116.08         77.70         3.51 o
   4   0   1        153.57        166.10         5.59 o
   5   0   1        619.21        588.23        14.19 o
   6   0   1        526.85        507.18        13.20 o
   7   0   1        503.01        476.67        15.01 o
   8   0   1        335.30        381.61        21.89 o
   9   0   1        125.74        128.00        15.03 o
  10   0   1         13.91          0.11         9.91 o
  -9   1   1        105.98        109.13        22.02 o
  -8   1   1          0.94         -2.18         7.14 o
  -7   1   1       1022.93       1111.36        39.74 o
  -6   1   1        202.35        203.45        13.33 o
  -5   1   1          7.60          8.07         5.28 o
  -4   1   1        200.76        181.32         9.80 o
  -3   1   1       4078.85       4121.04        90.93 o
  -2   1   1          4.51          4.11         0.62 o
  -1   1   1        303.13        299.46         5.32 o
   1   1   1         11.05         14.26         1.39 o
   2   1   1       1509.57       1473.34        21.84 o
   3   1   1         43.47         46.12         2.52 o
   4   1   1         49.29         53.17         3.46 o
   5   1   1        538.86        556.26        13.59 o
   6   1   1         24.64         26.96         3.21 o
   7   1   1        541.10        544.55        14.48 o
   8   1   1        305.57        331.13        20.44 o
   9   1   1        284.70        324.33        22.11 o
  10   1   1          6.23         -6.77        24.58 o
  -9   2   1        207.28        171.21        17.88 o
  -8   2   1          4.62          8.91         7.64 o
  -7   2   1        713.81        749.85        42.66 o
  -6   2   1        238.62        235.39        14.39 o
  -5   2   1        739.65        743.01        26.54 o
  -4   2   1       1185.67       1172.86        24.28 o
  -3   2   1         27.60         43.23         2.31 o
  -2   2   1       5866.73       5808.59        81.96 o
  -1   2   1       5145.88       5101.42        71.85 o
   0   2   1      18671.03      18220.47       300.28 o
   1   2   1      17262.12      16900.68       254.45 o
   2   2   1        442.57        408.67         7.23 o
   3   2   1       1721.48       1703.96        27.71 o
   4   2   1       1672.79       1629.22        33.19 o
   5   2   1        179.98        168.43         6.38 o
   6   2   1        124.09        120.48        15.39 o
   7   2   1         50.43         56.82         5.82 o
   8   2   1        137.48        145.21         9.08 o
   9   2   1        309.97        322.30        22.03 o
  10   2   1         83.59         69.20        19.45 o
  -9   3   1         14.81         13.15         9.85 o
  -8   3   1         39.24         45.40        16.89 o
  -7   3   1        196.12        204.35        15.80 o
  -6   3   1         18.19         20.45         3.66 o
  -5   3   1       1640.25       1640.50        33.91 o
  -4   3   1        330.51        341.00         9.26 o
  -3   3   1       2238.78       2158.70        37.88 o
  -2   3   1        301.25        256.84         5.47 o
  -1   3   1          4.44          4.19         0.96 o
   0   3   1         97.14         85.62         2.65 o
   1   3   1       5066.66       4927.27        75.60 o
   2   3   1         35.77         43.44         2.37 o
   3   3   1       1998.77       1925.66        34.40 o
   4   3   1        778.97        771.13        21.09 o
   5   3   1        846.35        817.99        22.61 o
   6   3   1        259.19        263.19        11.15 o
   7   3   1          4.78          4.79         4.42 o
   8   3   1        170.49        176.35        10.39 o
   9   3   1         57.27         64.30         7.26 o
  10   3   1         15.62         16.88         9.99 o
  -9   4   1        218.10        252.36        25.94 o
  -8   4   1         44.68         60.90        20.96 o
  -7   4   1         56.43         59.78         9.82 o
  -6   4   1        227.51        217.20        10.26 o
  -5   4   1        307.21        320.87        21.75 o
  -4   4   1       1344.53       1482.52        36.11 o
  -3   4   1       6161.09       6134.58       103.53 o
  -2   4   1        750.14        737.42        12.05 o
  -1   4   1       2003.20       1905.99        33.32 o
   0   4   1       1495.94       1436.30        25.64 o
   1   4   1        508.53        495.47        10.57 o
   2   4   1        567.26        523.85        16.46 o
   3   4   1       2045.22       2062.96        41.64 o
   4   4   1          0.35         -0.14         3.57 o
   5   4   1       1337.11       1354.38        34.59 o
   6   4   1         26.46         24.57         6.57 o
   7   4   1        212.31        195.62        10.58 o
   8   4   1        458.74        476.87        17.77 o
   9   4   1        149.51        151.56        10.08 o
  -8   5   1         11.32         10.14         8.17 o
  -7   5   1        313.20        353.96        14.55 o
  -6   5   1        195.29        207.31        10.96 o
  -5   5   1         10.05         11.78         4.30 o
  -4   5   1        709.44        801.35        22.06 o
  -3   5   1       1045.76       1056.93        20.38 o
  -2   5   1         86.77         83.62         9.65 o
  -1   5   1        952.37        898.73        28.68 o
   0   5   1       3384.74       3364.60        64.63 o
   1   5   1        832.58        769.44        20.79 o
   2   5   1       1967.79       1999.54        47.01 o
   3   5   1         68.98         69.06         5.85 o
   4   5   1        109.64        102.21         6.11 o
   5   5   1        466.95        464.49        13.83 o
   6   5   1        705.31        730.60        22.51 o
   7   5   1        592.30        599.03        20.60 o
   8   5   1        127.39        136.32        10.02 o
   9   5   1        283.17        272.85        14.19 o
  -8   6   1         27.25         40.19        13.57 o
  -7   6   1        374.26        368.32        15.17 o
  -6   6   1         21.43         21.04         4.60 o
  -5   6   1        376.08        371.60        11.83 o
  -4   6   1       1044.63       1037.03        23.33 o
  -3   6   1          0.15          0.22         4.34 o
  -2   6   1        616.71        639.86        23.51 o
  -1   6   1       1387.87       1367.14        42.11 o
   0   6   1        736.55        731.91        16.75 o
   1   6   1       4721.29       4347.71       154.63 o
   2   6   1        111.45        118.01         7.35 o
   3   6   1       1730.68       1706.36        42.13 o
   4   6   1       1380.20       1388.37        31.15 o
   5   6   1        362.23        388.61        12.95 o
   6   6   1         77.45         89.91         8.44 o
   7   6   1        170.18        188.83        11.91 o
   8   6   1          0.21          2.15         5.33 o
   9   6   1        200.16        175.12        16.62 o
  -7   7   1         62.03         57.52         6.30 o
  -6   7   1         29.22         28.64         4.43 o
  -5   7   1        482.75        486.19        22.46 o
  -4   7   1        236.75        219.39        14.34 o
  -3   7   1        552.74        571.36        23.53 o
  -2   7   1       1150.93       1201.59        39.41 o
  -1   7   1        141.63        141.27        10.35 o
   0   7   1        164.90        148.98        10.54 o
   1   7   1        817.78        799.75        31.55 o
   2   7   1       1379.63       1351.04        42.65 o
   3   7   1        922.82        908.13        25.82 o
   4   7   1         54.57         54.02         5.70 o
   5   7   1        309.97        319.91        14.23 o
   6   7   1        172.42        181.99        10.40 o
   7   7   1          0.33         -2.55         5.60 o
   8   7   1         59.95         71.51         9.22 o
   9   7   1         14.24         20.69         7.20 o
  -7   8   1          5.53         -6.41         8.81 o
  -6   8   1        155.23        150.37        14.89 o
  -5   8   1        149.67        169.62        17.94 o
  -4   8   1          1.87          1.38         6.17 o
  -3   8   1       1140.91       1136.43        39.72 o
  -2   8   1        268.61        288.81        16.32 o
  -1   8   1        195.77        203.45        13.57 o
   0   8   1       2208.59       2152.07        64.72 o
   1   8   1        121.91        128.90         8.82 o
   2   8   1       2007.92       2043.54        50.20 o
   3   8   1        656.84        645.65        21.06 o
   4   8   1          6.71          5.12         5.11 o
   5   8   1        384.48        397.83        14.54 o
   6   8   1        174.91        175.45        10.80 o
   7   8   1        148.42        163.12        21.89 o
   8   8   1        144.80        130.72        11.72 o
  -6   9   1         41.81         47.24        21.71 o
  -5   9   1          0.70          1.44        15.68 o
  -4   9   1        171.48        188.07        16.43 o
  -3   9   1       1041.53       1069.77        59.85 o
  -2   9   1        214.54        190.29        15.14 o
  -1   9   1        345.63        377.33        19.49 o
   0   9   1          3.35          2.87         7.09 o
   1   9   1         17.08         20.75         5.45 o
   2   9   1       1356.25       1360.61        36.42 o
   3   9   1         73.44         80.34         9.57 o
   4   9   1         71.73         84.08         9.01 o
   5   9   1        176.47        188.82        11.52 o
   6   9   1          0.45         -3.34         5.28 o
   7   9   1        233.58        262.87        16.30 o
   8   9   1         38.04         44.56         8.39 o
  -5  10   1         23.43         30.10        13.57 o
  -4  10   1        399.02        471.58        25.64 o
  -3  10   1          0.18          2.99         9.65 o
  -2  10   1        410.76        423.95        23.26 o
  -1  10   1        524.92        518.32        25.14 o
   0  10   1        432.83        392.24        21.32 o
   1  10   1       2123.85       2074.96        65.36 o
   2  10   1         89.86         96.98        15.54 o
   3  10   1        260.95        268.97        14.40 o
   4  10   1        302.74        312.94        15.94 o
   5  10   1          0.33          0.48         5.35 o
   6  10   1         70.41         69.87         8.50 o
   7  10   1         23.36         31.90         7.52 o
  -4  11   1          3.70          2.30        11.91 o
  -3  11   1        183.34        221.03        20.09 o
  -2  11   1        233.57        255.28        19.37 o
  -1  11   1          0.05          0.64         8.50 o
   0  11   1        119.34        100.44        18.25 o
   1  11   1        792.84        720.31        31.24 o
   2  11   1        118.89        123.51        17.66 o
   3  11   1        129.25        125.50        11.08 o
   4  11   1        172.58        143.38        14.32 o
   5  11   1        208.95        227.92        13.64 o
   6  11   1        127.81        140.32        10.98 o
  -2  12   1         26.54         37.35        10.61 o
  -1  12   1        112.82        106.18        14.48 o
   0  12   1        282.07        297.35        21.20 o
   1  12   1         42.18         41.29        10.99 o
   2  12   1        128.69        126.08        15.35 o
   3  12   1        478.72        513.54        20.79 o
   4  12   1         66.02         58.54         9.18 o
   5  12   1        147.75        154.18        13.05 o
   0  13   1        202.14        154.10        17.26 o
   1  13   1        126.30         96.89        14.91 o
   2  13   1        294.31        325.10        23.56 o
  -4 -12   2         37.43         46.18         8.37 o
  -3 -12   2        283.33        263.95        20.36 o
  -2 -12   2        271.88        282.80        21.00 o
  -1 -12   2        330.86        329.31        24.28 o
   0 -12   2        162.38        210.11        19.08 o
   1 -12   2          0.68         -3.20        10.25 o
   2 -12   2        124.56        127.52        16.10 o
  -6 -11   2         37.70         44.13         7.79 o
  -5 -11   2         10.61          7.88         6.09 o
  -4 -11   2         43.55         41.27         7.45 o
  -3 -11   2        183.39        187.77        12.21 o
  -2 -11   2        278.77        263.31        18.95 o
  -1 -11   2        270.08        281.03        19.56 o
   0 -11   2          2.74         -6.81         6.81 o
   1 -11   2         16.55         16.89         9.38 o
   2 -11   2        418.40        433.79        25.12 o
   3 -11   2         19.75          9.29        12.82 o
   4 -11   2         91.97         94.57        14.81 o
  -7 -10   2        297.95        304.86        15.62 o
  -6 -10   2          1.52         -0.43         6.53 o
  -5 -10   2        218.63        180.77        11.56 o
  -4 -10   2         61.99         97.74        12.36 o
  -3 -10   2         67.35         91.10        10.02 o
  -2 -10   2        289.18        278.63        18.70 o
  -1 -10   2        263.48        267.08        17.68 o
   0 -10   2         48.43         55.42         9.96 o
   1 -10   2        768.92        755.40        31.53 o
   2 -10   2          5.38         16.81         8.50 o
   3 -10   2        109.63        109.50        13.47 o
   4 -10   2        182.53        192.73        18.08 o
   5 -10   2         60.72         54.65        12.66 o
  -7  -9   2          8.22          0.55         6.91 o
  -6  -9   2         24.86         36.93         6.93 o
  -5  -9   2        613.71        620.04        19.51 o
  -4  -9   2          1.61          6.94         5.83 o
  -3  -9   2        186.46        174.18        10.89 o
  -2  -9   2        265.14        288.22        12.73 o
  -1  -9   2         42.01         45.33         8.37 o
   0  -9   2        511.02        510.19        22.91 o
   1  -9   2        317.17        308.38        17.97 o
   2  -9   2        227.01        238.47        16.73 o
   3  -9   2        129.27        137.64        13.87 o
   4  -9   2       1077.43       1067.80        40.05 o
   5  -9   2        269.76        249.81        21.41 o
   6  -9   2        222.67        182.67        41.45 o
  -8  -8   2         50.63         46.08         8.11 o
  -7  -8   2          0.68         -2.99         5.68 o
  -6  -8   2        983.31        993.24        26.65 o
  -5  -8   2        130.83        133.62         9.10 o
  -4  -8   2        178.51        167.58        13.16 o
  -3  -8   2        531.57        544.75        18.21 o
  -2  -8   2         53.43         52.86         5.80 o
  -1  -8   2        648.21        635.96        24.84 o
   0  -8   2        336.59        330.84        16.52 o
   1  -8   2         36.75         43.87         7.24 o
   2  -8   2        384.96        392.64        19.16 o
   3  -8   2        774.92        803.95        31.15 o
   4  -8   2       1407.55       1492.58        49.89 o
   5  -8   2        630.08        669.35        29.19 o
   6  -8   2         10.07         17.82         9.32 o
   7  -8   2         16.79          1.05        10.44 o
  -8  -7   2         54.70         49.65         7.45 o
  -7  -7   2         97.70        112.82        10.08 o
  -6  -7   2         14.19         25.42         5.24 o
  -5  -7   2          0.52          1.64         3.92 o
  -4  -7   2        343.10        334.52        11.99 o
  -3  -7   2        838.25        836.36        23.91 o
  -2  -7   2        118.89         95.02         6.86 o
  -1  -7   2       1436.83       1400.77        34.72 o
   0  -7   2         14.24         13.18         4.98 o
   1  -7   2         32.27         24.61         5.41 o
   2  -7   2         13.03          6.04         5.20 o
   3  -7   2        132.06        139.38        22.30 o
   4  -7   2        192.36        207.16        14.64 o
   5  -7   2       1012.84       1101.91        39.07 o
   6  -7   2        359.79        370.16        20.36 o
   7  -7   2        291.40        262.17        18.97 o
  -9  -6   2        185.01        161.69        43.87 o
  -8  -6   2        244.04        228.53        12.93 o
  -7  -6   2        548.26        544.04        20.69 o
  -6  -6   2         30.82         29.50         6.48 o
  -5  -6   2        442.92        462.07        14.50 o
  -4  -6   2        302.50        296.60        10.59 o
  -3  -6   2         79.25         93.00         6.90 o
  -2  -6   2        652.38        629.22        18.27 o
  -1  -6   2       1752.97       1727.68        37.67 o
   0  -6   2       2447.60       2481.08        71.01 o
   1  -6   2       3162.44       3100.52        87.21 o
   2  -6   2        264.24        263.59        13.44 o
   3  -6   2        848.18        837.36        29.35 o
   4  -6   2        252.14        253.62        15.68 o
   5  -6   2          6.41         -2.84         5.58 o
   6  -6   2        565.60        609.79        19.99 o
   7  -6   2        139.04        144.45        10.44 o
   8  -6   2         32.65         47.22        15.96 o
  -9  -5   2          0.65         -8.11         8.11 o
  -8  -5   2        502.05        483.30        20.84 o
  -7  -5   2        334.25        347.29        14.41 o
  -6  -5   2        290.22        296.80        13.28 o
  -5  -5   2       1247.49       1267.84        29.06 o
  -4  -5   2        275.22        275.35         9.65 o
  -3  -5   2        118.69        109.84         6.67 o
  -2  -5   2         96.53         80.58         4.64 o
  -1  -5   2         31.26         41.76         3.66 o
   0  -5   2         17.37         22.05         4.83 o
   1  -5   2        703.29        678.32        22.91 o
   2  -5   2        614.08        604.12        17.34 o
   3  -5   2       1430.48       1418.78        35.26 o
   4  -5   2         64.55         53.12         5.69 o
   5  -5   2        741.16        762.62        18.86 o
   6  -5   2        182.85        197.26        11.01 o
   7  -5   2          1.59          4.46         7.31 o
   8  -5   2         64.60         66.39         8.11 o
  -9  -4   2        121.50        107.55        13.65 o
  -8  -4   2          3.74          0.13         8.75 o
  -7  -4   2         18.12         21.77         3.72 o
  -6  -4   2        695.14        714.58        24.06 o
  -5  -4   2        776.60        764.40        35.19 o
  -4  -4   2       1051.76       1032.33        23.43 o
  -3  -4   2       1413.94       1373.45        29.12 o
  -2  -4   2       3426.69       3796.04        73.02 o
  -1  -4   2       2292.30       2301.84        44.89 o
   0  -4   2        239.41        230.96         9.91 o
   1  -4   2         59.33         61.69         4.59 o
   2  -4   2        579.04        560.31        18.77 o
   3  -4   2       1493.93       1420.01        34.50 o
   4  -4   2        189.00        190.28         6.48 o
   5  -4   2       2562.56       2640.15        53.13 o
   6  -4   2         43.08         36.14         4.67 o
   7  -4   2        489.71        452.81        14.10 o
   8  -4   2         33.79         26.21         6.34 o
   9  -4   2         55.40         63.87        12.61 o
  -9  -3   2        218.72        235.40        19.66 o
  -8  -3   2         84.96         75.62        11.91 o
  -7  -3   2        357.26        350.48        19.19 o
  -6  -3   2        175.06        159.02        15.67 o
  -5  -3   2          7.78          4.80         1.93 o
  -4  -3   2        137.31        108.55         4.74 o
  -3  -3   2       1969.41       1936.69        31.43 o
  -2  -3   2       3071.05       3093.01        48.66 o
  -1  -3   2       2785.39       2656.79        46.30 o
   0  -3   2        187.31        182.20         4.34 o
   1  -3   2         56.73         41.36         2.59 o
   2  -3   2       1381.87       1338.65        25.68 o
   3  -3   2          6.11          7.88         1.92 o
   4  -3   2        762.88        724.38        15.16 o
   5  -3   2       1822.41       1938.11        40.00 o
   6  -3   2        682.42        738.01        18.47 o
   7  -3   2        678.56        738.39        19.04 o
   8  -3   2        171.20        154.86         8.06 o
   9  -3   2        215.46        206.57        19.30 o
  -9  -2   2        254.39        246.85        31.52 o
  -8  -2   2        456.40        466.93        28.94 o
  -7  -2   2       1051.21        967.89        57.00 o
  -6  -2   2        210.74        222.54        13.87 o
  -5  -2   2        400.70        382.88        16.83 o
  -4  -2   2        122.35        103.04         3.34 o
  -3  -2   2        726.78        833.16        15.61 o
  -2  -2   2       2768.11       2618.72        56.16 o
  -1  -2   2       1969.01       1910.66        26.00 o
   0  -2   2        411.99        404.74         6.71 o
   1  -2   2       4935.31       4803.20        90.08 o
   2  -2   2        158.93        139.49         3.74 o
   3  -2   2       1921.15       1878.29        33.34 o
   4  -2   2         15.37         16.25         2.50 o
   5  -2   2         27.42         38.57         4.62 o
   6  -2   2       1629.59       1733.49        42.75 o
   7  -2   2         89.73        101.05         6.80 o
   8  -2   2         32.68         30.81         4.58 o
   9  -2   2        450.72        500.72        27.08 o
  -9  -1   2          0.36         -4.89         8.10 o
  -8  -1   2        430.92        428.65        23.01 o
  -7  -1   2         96.10        113.27        11.83 o
  -6  -1   2        114.88        119.04        10.56 o
  -5  -1   2       1872.66       1817.25        54.86 o
  -4  -1   2        243.81        248.08        11.80 o
  -3  -1   2        361.22        296.65        12.01 o
  -2  -1   2        513.76        464.01         8.35 o
  -1  -1   2       1246.49       1241.51        17.04 o
   0  -1   2        983.18       1024.03        15.05 o
   1  -1   2       1963.32       1921.69        32.75 o
   2  -1   2       3552.82       3510.85        54.23 o
   3  -1   2        203.19        169.89         4.55 o
   4  -1   2       4689.61       4888.57        93.05 o
   5  -1   2       1486.20       1399.14        36.74 o
   6  -1   2         36.19         45.54         5.35 o
   7  -1   2         22.66         27.72         4.91 o
   8  -1   2        107.98         98.82         8.03 o
   9  -1   2        608.21        598.60        29.19 o
  -9   0   2         62.69         75.58        12.79 o
  -8   0   2        109.23        102.38        13.00 o
  -7   0   2          4.40         -4.98         5.76 o
  -6   0   2       1671.31       1721.81        54.01 o
  -5   0   2       1111.69       1104.29        36.12 o
  -4   0   2       1034.33       1000.93        31.86 o
  -3   0   2       1276.30       1185.44        35.38 o
  -2   0   2         12.80         18.19         1.83 o
  -1   0   2       1118.09       1140.43        18.09 o
   0   0   2        383.67        395.96        21.26 o
   1   0   2        175.58        183.01         3.84 o
   2   0   2       6922.18       6791.17       103.26 o
   3   0   2       2350.00       2318.01        36.88 o
   4   0   2       3966.91       3902.21        74.81 o
   5   0   2       3030.88       2894.29        64.57 o
   6   0   2        268.97        263.83        10.78 o
   7   0   2        228.35        235.83        10.94 o
   8   0   2         90.33         91.80         8.11 o
   9   0   2         44.41         46.39         9.54 o
  10   0   2         84.28         92.14        14.18 o
  -9   1   2        175.20        167.54        17.38 o
  -8   1   2        464.10        428.39        51.71 o
  -7   1   2         20.94         12.21         6.93 o
  -6   1   2        175.79        186.18        21.11 o
  -5   1   2         19.77         14.93         4.79 o
  -4   1   2        328.15        299.61        21.26 o
  -3   1   2       2044.28       2030.06        46.89 o
  -2   1   2        919.42        888.21        18.58 o
  -1   1   2       7016.36       7132.28       107.99 o
   0   1   2          6.46         14.02         0.86 o
   1   1   2         91.78         89.61         2.02 o
   2   1   2       6913.25       7068.82        99.45 o
   3   1   2       3178.44       3331.93        54.19 o
   4   1   2       2379.06       2092.86        87.69 o
   5   1   2       2211.86       2096.93        48.97 o
   6   1   2        946.79        924.34        25.29 o
   7   1   2        649.40        634.52        19.93 o
   8   1   2          3.25          3.83         4.34 o
   9   1   2        227.82        215.48        12.10 o
  10   1   2         16.55         16.74        10.66 o
  -9   2   2        282.51        269.01        21.43 o
  -8   2   2        146.30        151.60        15.35 o
  -7   2   2        618.14        638.08        27.40 o
  -6   2   2        151.37        143.18        11.83 o
  -5   2   2        528.36        519.65        20.78 o
  -4   2   2        295.44        280.02        12.90 o
  -3   2   2       1128.22       1167.75        21.34 o
  -2   2   2       2384.12       2364.02        37.13 o
  -1   2   2       3706.35       3714.72        52.84 o
   0   2   2       5742.42       5634.96        85.62 o
   1   2   2       7513.74       7485.18       113.57 o
   2   2   2       1001.61       1038.67        16.08 o
   3   2   2       2800.45       2810.42        44.39 o
   4   2   2        208.30        167.18         6.31 o
   5   2   2          1.66          2.44         2.90 o
   6   2   2       1108.83       1056.35        28.39 o
   7   2   2        365.80        367.36        14.10 o
   8   2   2        106.00         93.04         7.97 o
   9   2   2        511.17        551.56        19.56 o
  10   2   2          0.47          1.93         9.69 o
  -9   3   2         32.40         27.50        10.35 o
  -8   3   2        482.07        468.85        25.25 o
  -7   3   2        253.46        275.70        18.40 o
  -6   3   2        559.87        493.44        36.94 o
  -5   3   2        959.87        964.39        32.73 o
  -4   3   2         65.54         61.11         3.61 o
  -3   3   2        553.25        518.96         9.86 o
  -2   3   2         46.87         65.73         2.68 o
  -1   3   2        137.80        162.07         4.05 o
   0   3   2        278.34        257.09         5.41 o
   1   3   2       2533.81       2495.85        39.56 o
   2   3   2       1717.59       1587.01        47.47 o
   3   3   2       2299.79       2260.48        36.50 o
   4   3   2         44.72         55.03         4.93 o
   5   3   2        739.05        701.96        20.19 o
   6   3   2        230.51        231.70        20.57 o
   7   3   2          0.14         -3.82         3.96 o
   8   3   2        282.97        274.52        12.79 o
   9   3   2        573.96        531.45        19.40 o
  10   3   2         86.26         94.85        14.98 o
  -9   4   2         31.80         41.73        21.11 o
  -8   4   2         25.74         23.91         9.47 o
  -7   4   2          0.52         -3.11         6.75 o
  -6   4   2        473.84        472.11        15.53 o
  -5   4   2        399.19        390.49        10.98 o
  -4   4   2        770.21        749.39        17.35 o
  -3   4   2       1093.66       1065.65        17.13 o
  -2   4   2       1370.58       1592.22        24.15 o
  -1   4   2       2424.11       2501.86        39.54 o
   0   4   2        404.03        348.05         7.20 o
   1   4   2          1.00          1.36         1.32 o
   2   4   2        883.82        822.29        21.11 o
   3   4   2       1431.26       1392.76        29.44 o
   4   4   2        228.43        207.70         7.76 o
   5   4   2       4009.80       4013.87        91.29 o
   6   4   2        326.86        343.10        13.45 o
   7   4   2        444.87        450.95        16.74 o
   8   4   2        145.35        134.69        12.96 o
   9   4   2         81.31         72.77         7.88 o
  -8   5   2         36.98         49.13         9.86 o
  -7   5   2        164.10        183.72        20.96 o
  -6   5   2        160.01        153.92         9.08 o
  -5   5   2          0.86          0.11         3.56 o
  -4   5   2        685.22        693.16        17.02 o
  -3   5   2        550.42        523.77        11.80 o
  -2   5   2        421.86        416.68        12.45 o
  -1   5   2       1352.15       1332.14        24.46 o
   0   5   2        143.26        123.74         5.17 o
   1   5   2        252.87        206.26         7.15 o
   2   5   2        355.45        370.72        12.73 o
   3   5   2         83.17         66.74         5.70 o
   4   5   2       1193.60       1193.53        26.82 o
   5   5   2       1399.14       1418.64        31.74 o
   6   5   2        460.13        453.90        16.64 o
   7   5   2        700.18        731.50        25.17 o
   8   5   2         63.97         82.37         8.95 o
   9   5   2        135.57        130.76        10.44 o
  -8   6   2        230.52        220.64        22.48 o
  -7   6   2        308.43        314.69        12.14 o
  -6   6   2         95.13        100.39         8.31 o
  -5   6   2        323.23        301.22        10.58 o
  -4   6   2        103.59         98.02         6.04 o
  -3   6   2        251.06        296.65         9.35 o
  -2   6   2       1946.17       1919.36        61.69 o
  -1   6   2        715.83        660.74        15.76 o
   0   6   2        405.43        413.10        11.20 o
   1   6   2       2234.55       2096.09        48.97 o
   2   6   2          8.84          4.43         4.00 o
   3   6   2       1043.55       1037.47        28.06 o
   4   6   2         24.89         28.04         4.30 o
   5   6   2         78.84         72.57         6.14 o
   6   6   2       1882.35       1971.19        50.15 o
   7   6   2          9.98          7.00         5.41 o
   8   6   2         15.58         11.01         5.98 o
   9   6   2        521.66        520.42        20.75 o
  -7   7   2         26.41         23.19         9.27 o
  -6   7   2         43.27         45.50         7.65 o
  -5   7   2        190.61        199.90        11.03 o
  -4   7   2         12.09          2.53         4.50 o
  -3   7   2        222.53        217.06        13.69 o
  -2   7   2        470.45        482.42        20.32 o
  -1   7   2          1.60         -3.67         3.67 o
   0   7   2        603.73        533.95        13.95 o
   1   7   2        290.76        285.47        12.01 o
   2   7   2        266.29        259.62        11.79 o
   3   7   2        472.64        433.40        15.80 o
   4   7   2        837.82        866.99        25.71 o
   5   7   2        387.41        417.99        14.23 o
   6   7   2         43.85         57.12         6.61 o
   7   7   2         10.18          2.62         6.23 o
   8   7   2         72.97         84.25        10.03 o
   9   7   2        316.21        332.94        17.51 o
  -7   8   2         68.07         55.55        13.12 o
  -6   8   2        349.03        349.67        20.24 o
  -5   8   2        437.21        443.36        30.90 o
  -4   8   2        303.48        304.96        17.89 o
  -3   8   2        473.17        500.69        22.80 o
  -2   8   2          3.72         14.37        11.31 o
  -1   8   2         76.42         73.78         9.16 o
   0   8   2        688.61        621.94        35.44 o
   1   8   2         34.75         28.01         6.83 o
   2   8   2       3024.88       3080.86       101.92 o
   3   8   2        116.82        126.08         9.48 o
   4   8   2        297.90        313.99        14.48 o
   5   8   2       1847.26       1911.18        42.75 o
   6   8   2        169.09        179.49        13.45 o
   7   8   2        122.37        127.08        11.42 o
   8   8   2         81.01         84.72        10.44 o
  -6   9   2         77.40         77.27        18.40 o
  -5   9   2         66.86         81.95        14.17 o
  -4   9   2        183.71        180.70        15.93 o
  -3   9   2        159.19        164.28        14.64 o
  -2   9   2         92.57         94.35        11.58 o
  -1   9   2       1257.84       1268.79        43.38 o
   0   9   2         69.06         63.92         9.38 o
   1   9   2        109.24        105.05        19.45 o
   2   9   2        180.37        159.84        10.95 o
   3   9   2        468.65        454.95        17.80 o
   4   9   2        986.81        990.69        30.17 o
   5   9   2        261.79        268.79        13.14 o
   6   9   2        421.96        429.63        16.65 o
   7   9   2        118.71        138.96        13.77 o
   8   9   2          5.38          4.80         7.79 o
  -5  10   2        124.53        113.49        14.56 o
  -4  10   2         28.26         57.19        18.70 o
  -3  10   2        108.98         95.50        14.48 o
  -2  10   2        632.04        674.41        29.89 o
  -1  10   2        255.04        302.31        19.19 o
   0  10   2        121.93        131.78        15.83 o
   1  10   2        894.75        864.16        33.80 o
   2  10   2         63.05         74.18         9.17 o
   3  10   2        352.38        358.39        27.33 o
   4  10   2        341.25        359.79        22.97 o
   5  10   2         41.41         34.42         6.99 o
   6  10   2        318.31        314.24        16.02 o
   7  10   2         49.80         51.03         8.19 o
  -4  11   2          0.53          8.32        10.56 o
  -3  11   2        173.14        177.00        17.26 o
  -2  11   2         48.72         52.58        17.34 o
  -1  11   2          1.11         -6.27         7.86 o
   0  11   2        228.06        224.03        39.66 o
   1  11   2        105.78        129.94        15.55 o
   2  11   2         72.84         64.63        10.91 o
   3  11   2        503.24        530.50        21.02 o
   4  11   2         16.47         25.24         7.81 o
   5  11   2         88.37         93.18         9.39 o
   6  11   2        151.70        156.43        14.40 o
  -2  12   2         61.59         63.71        14.93 o
  -1  12   2        280.63        272.64        21.49 o
   0  12   2         90.99         85.96        20.06 o
   1  12   2          0.44         -8.28         8.28 o
   2  12   2        196.84        203.35        20.00 o
   3  12   2        131.47        149.94        15.47 o
   4  12   2         24.04         41.15        16.67 o
   5  12   2        581.80        606.28        21.13 o
   1  13   2         63.83         49.78        12.67 o
   2  13   2        114.04        124.54        15.45 o
  -4 -12   3        197.31        156.22        13.22 o
  -3 -12   3        209.65        230.32        18.86 o
  -2 -12   3         22.02         23.67        10.11 o
  -1 -12   3        139.70        147.18        15.56 o
   0 -12   3        704.25        709.98        33.14 o
   1 -12   3         25.92         37.70        12.37 o
   2 -12   3        470.73        498.03        49.29 o
  -5 -11   3         53.15         54.91         7.93 o
  -4 -11   3        351.72        364.22        16.85 o
  -3 -11   3          1.52         13.29         7.04 o
  -2 -11   3         94.83         78.87        14.78 o
  -1 -11   3        155.70        166.41        16.69 o
   0 -11   3         29.01         30.26        10.00 o
   1 -11   3        164.00        184.33        24.28 o
   2 -11   3        289.52        307.96        21.46 o
   3 -11   3          5.02         -1.83         9.13 o
   4 -11   3        385.28        443.22        26.38 o
  -6 -10   3          0.32          2.32         5.77 o
  -5 -10   3        400.45        419.11        16.27 o
  -4 -10   3        179.83        200.84        12.90 o
  -3 -10   3         28.03         26.30         5.94 o
  -2 -10   3        415.34        409.48        21.64 o
  -1 -10   3        153.83        141.48        14.06 o
   0 -10   3        354.81        356.32        20.56 o
   1 -10   3        280.19        263.95        24.43 o
   2 -10   3         43.59         52.21        11.16 o
   3 -10   3        403.46        417.62        23.97 o
   4 -10   3        155.14        141.00        15.79 o
   5 -10   3          3.63         17.81        19.45 o
  -7  -9   3          6.27          5.20         7.07 o
  -6  -9   3        411.95        413.89        16.26 o
  -5  -9   3         19.03         19.98         5.51 o
  -4  -9   3         84.25         68.02         8.06 o
  -3  -9   3        544.09        558.43        19.24 o
  -2  -9   3        444.31        443.21        16.24 o
  -1  -9   3         93.58         74.54        10.02 o
   0  -9   3        611.43        631.20        26.65 o
   1  -9   3        290.30        285.68        21.87 o
   2  -9   3        363.66        356.54        19.96 o
   3  -9   3        626.48        612.50        33.78 o
   4  -9   3         12.63          5.07         9.05 o
   5  -9   3         50.70         54.20        11.30 o
   6  -9   3       1824.55       1937.26        65.22 o
  -8  -8   3        336.11        333.81        17.12 o
  -7  -8   3         54.04         61.15         7.97 o
  -6  -8   3        923.51        944.51        29.95 o
  -5  -8   3         16.05         23.35         5.22 o
  -4  -8   3       1233.80       1182.81        28.67 o
  -3  -8   3        200.93        211.31        10.74 o
  -2  -8   3          8.09          8.78         3.82 o
  -1  -8   3        293.84        286.03        15.45 o
   0  -8   3        476.27        459.40        20.23 o
   1  -8   3          1.05          0.99         5.43 o
   2  -8   3       1789.35       1866.63        58.51 o
   3  -8   3          8.32         16.04         7.12 o
   4  -8   3        613.99        638.55        61.98 o
   5  -8   3        331.03        322.90        20.18 o
   6  -8   3         11.64          8.50        15.08 o
   7  -8   3         75.99         85.36        14.63 o
  -8  -7   3         60.83         46.09         7.43 o
  -7  -7   3        210.94        224.49        13.54 o
  -6  -7   3        169.06        196.46        10.64 o
  -5  -7   3          7.14          8.98         4.24 o
  -4  -7   3       1126.29       1106.61        27.46 o
  -3  -7   3         22.49         18.83         4.72 o
  -2  -7   3        550.03        488.28        15.85 o
  -1  -7   3        433.07        364.04        12.83 o
   0  -7   3          8.58         10.56         4.48 o
   1  -7   3        350.64        330.34        16.07 o
   2  -7   3       1988.80       2078.39        62.57 o
   3  -7   3          1.65         -4.81         5.28 o
   4  -7   3         17.03         18.87        12.37 o
   5  -7   3        754.78        799.50        31.39 o
   6  -7   3        161.17        167.97        15.46 o
   7  -7   3        644.08        640.21        29.18 o
  -9  -6   3         38.91         34.60        10.98 o
  -8  -6   3        960.41       1008.01        30.34 o
  -7  -6   3        446.79        442.63        17.37 o
  -6  -6   3          8.21         14.16         5.97 o
  -5  -6   3        363.63        399.37        13.25 o
  -4  -6   3        470.52        482.92        14.34 o
  -3  -6   3        137.56        147.88         9.07 o
  -2  -6   3       2916.76       2812.84        64.94 o
  -1  -6   3         50.36         55.25         4.71 o
   0  -6   3       1175.76       1146.75        36.25 o
   1  -6   3       1496.81       1494.92        45.99 o
   2  -6   3        175.04        186.90         9.20 o
   3  -6   3       1466.45       1539.49        38.87 o
   4  -6   3       1215.56       1251.49        33.27 o
   5  -6   3         17.85         21.87         5.38 o
   6  -6   3        789.17        841.44        32.20 o
   7  -6   3         95.00         98.83        16.61 o
   8  -6   3        114.41        117.51        13.55 o
  -9  -5   3          0.92         -6.50         9.47 o
  -8  -5   3        322.30        317.18        25.79 o
  -7  -5   3          4.52          2.49         4.42 o
  -6  -5   3       1346.51       1339.75        35.69 o
  -5  -5   3        133.38        129.77         7.68 o
  -4  -5   3         16.10         16.52         3.28 o
  -3  -5   3        535.50        531.42        14.05 o
  -2  -5   3       1182.75       1141.05        28.72 o
  -1  -5   3        128.98        127.61         5.08 o
   0  -5   3        146.23         87.13         6.87 o
   1  -5   3        402.07        401.47        12.69 o
   2  -5   3        968.94        960.16        25.12 o
   3  -5   3        903.43        967.43        25.85 o
   4  -5   3          0.36          2.41         3.49 o
   5  -5   3         44.03         47.94         5.93 o
   6  -5   3       1143.82       1187.01        32.18 o
   7  -5   3          0.68          1.12         4.57 o
   8  -5   3        302.80        335.73        36.94 o
  -9  -4   3        274.48        262.30        20.94 o
  -8  -4   3        553.78        500.33        42.83 o
  -7  -4   3        273.14        299.08        18.68 o
  -6  -4   3       1168.79       1059.80        43.57 o
  -5  -4   3         56.93         61.29         5.83 o
  -4  -4   3       1075.99       1075.97        24.33 o
  -3  -4   3        830.30        794.32        18.43 o
  -2  -4   3        565.33        552.19        13.41 o
  -1  -4   3        655.63        626.19        14.22 o
   0  -4   3       9953.12      10220.64       220.25 o
   1  -4   3        114.58        127.11         6.02 o
   2  -4   3       5217.42       5210.79       114.67 o
   3  -4   3          7.32          7.66         3.46 o
   4  -4   3        453.37        418.88        12.30 o
   5  -4   3        598.91        608.92        15.92 o
   6  -4   3        249.25        271.38        12.23 o
   7  -4   3        365.06        344.44        12.16 o
   8  -4   3        204.64        200.85        16.24 o
   9  -4   3          2.16         -6.63         6.63 o
  -9  -3   3         10.64         -2.07         8.31 o
  -8  -3   3         43.86         29.74        10.25 o
  -7  -3   3        264.33        250.32        16.66 o
  -6  -3   3        690.58        696.96        27.54 o
  -5  -3   3        124.47        102.68         4.01 o
  -4  -3   3       3289.03       3141.55        77.32 o
  -3  -3   3        148.37        169.46         4.60 o
  -2  -3   3       1451.26       1434.46        21.99 o
  -1  -3   3         61.64         44.41         2.01 o
   0  -3   3        134.61        158.66         3.34 o
   1  -3   3        514.70        477.45        10.09 o
   2  -3   3       3258.80       3125.77       131.67 o
   3  -3   3         26.59         36.88         3.91 o
   4  -3   3       2594.47       2531.54        72.00 o
   5  -3   3        495.80        522.46        16.49 o
   6  -3   3        555.18        602.87        16.19 o
   7  -3   3        722.79        785.24        23.89 o
   8  -3   3         17.65          3.95         7.44 o
   9  -3   3          7.13         -4.79         4.79 o
  -9  -2   3         49.85         44.23        11.59 o
  -8  -2   3        304.20        253.19        18.12 o
  -7  -2   3        339.79        306.78        18.24 o
  -6  -2   3          0.83         -2.09         4.28 o
  -5  -2   3       1023.94       1022.55        34.48 o
  -4  -2   3        911.71        879.40        31.21 o
  -3  -2   3        120.11        140.74         4.70 o
  -2  -2   3       3598.70       3557.88        51.26 o
  -1  -2   3        337.69        333.21         6.05 o
   0  -2   3       5185.61       5314.32        75.09 o
   1  -2   3        656.27        635.54        10.96 o
   2  -2   3         42.42         51.17         2.50 o
   3  -2   3       1594.54       1556.76       104.74 o
   4  -2   3       1865.37       1909.18        54.80 o
   5  -2   3          4.83          6.90         3.58 o
   6  -2   3        708.74        688.29        20.80 o
   7  -2   3        102.20        102.79         8.02 o
   8  -2   3        868.98        861.24        22.07 o
   9  -2   3          5.76         -3.84         5.92 o
  -9  -1   3         58.37         72.46        15.08 o
  -8  -1   3       1073.79        978.27        67.56 o
  -7  -1   3         10.50         17.01         7.24 o
  -6  -1   3       1077.16        971.82        34.51 o
  -5  -1   3         13.94         11.33         4.46 o
  -4  -1   3        288.52        274.94        12.75 o
  -3  -1   3        386.09        382.34        14.58 o
  -2  -1   3       2246.08       2260.94        30.73 o
  -1  -1   3       1018.87       1023.40        15.50 o
   0  -1   3       6572.53       6629.70        87.13 o
   1  -1   3        711.93        721.80        12.08 o
   2  -1   3       2726.48       2657.49        43.67 o
   3  -1   3        998.03        917.26        16.08 o
   4  -1   3          0.79         -1.02         2.31 o
   5  -1   3        157.39        172.54         8.55 o
   6  -1   3       6247.39       6178.15       137.22 o
   7  -1   3          1.11         -3.42         3.62 o
   8  -1   3        501.77        543.04        19.21 o
   9  -1   3         34.52         26.02         6.33 o
  -9   0   3         23.23         33.28        10.66 o
  -8   0   3        828.30        699.39        54.57 o
  -7   0   3        155.16        154.54        14.46 o
  -6   0   3       3167.57       3087.92        89.96 o
  -5   0   3        154.79        162.42        10.82 o
  -4   0   3       2119.23       2144.54        62.14 o
  -3   0   3       1277.04       1173.46        35.37 o
  -2   0   3         55.51         47.30         2.83 o
  -1   0   3        459.09        468.63         8.23 o
   0   0   3       1934.04       1988.43        34.10 o
   1   0   3        474.52        514.04        11.19 o
   2   0   3      12076.24      11572.65       299.87 o
   3   0   3        123.59        119.50         3.84 o
   4   0   3       8144.94       8267.63       169.84 o
   5   0   3         97.22         85.62         6.24 o
   6   0   3        127.85        156.71         9.00 o
   7   0   3        406.15        433.42        15.81 o
   8   0   3        267.10        300.53        13.50 o
   9   0   3         64.73         58.14         9.23 o
  10   0   3        331.08        306.74        51.27 o
  -9   1   3          3.28          0.00         8.74 o
  -8   1   3         82.91         65.93        11.08 o
  -7   1   3        270.00        263.02        17.38 o
  -6   1   3         59.87         54.45         8.46 o
  -5   1   3          3.97         10.78         4.37 o
  -4   1   3       3869.66       3874.58       107.14 o
  -3   1   3        107.90        126.68         7.67 o
  -2   1   3       1547.72       1498.39        26.60 o
  -1   1   3         17.13         22.52         1.27 o
   0   1   3          4.97          5.37         1.09 o
   1   1   3       1531.64       1594.57        37.58 o
   2   1   3       8054.70       7912.84       160.38 o
   3   1   3         75.98         80.10         2.94 o
   4   1   3         57.00         85.39         5.63 o
   5   1   3       2767.89       2831.11        65.18 o
   6   1   3       1525.81       1532.58        38.64 o
   7   1   3        775.89        792.21        23.61 o
   8   1   3          9.96          8.94         6.73 o
   9   1   3         22.41         12.81         5.63 o
  10   1   3        246.62        208.76        34.38 o
  -9   2   3          2.44          2.48         9.35 o
  -8   2   3        768.11        800.54        34.11 o
  -7   2   3        692.38        702.88        29.51 o
  -6   2   3         36.60         51.17         7.89 o
  -5   2   3        376.39        377.43        17.16 o
  -4   2   3       1169.21       1121.75        35.71 o
  -3   2   3        545.23        562.66        12.37 o
  -2   2   3       4218.44       4174.65        59.78 o
  -1   2   3        483.95        511.86         8.60 o
   0   2   3       5285.80       5376.69        81.94 o
   1   2   3       2613.41       2497.74        42.69 o
   2   2   3         92.36         95.50         3.70 o
   3   2   3       3387.15       3536.52        69.55 o
   4   2   3       2535.35       2561.82        70.91 o
   5   2   3         15.18         14.84         3.72 o
   6   2   3       2893.02       2874.94        67.44 o
   7   2   3        107.64        103.08         9.47 o
   8   2   3        393.45        359.14        14.82 o
   9   2   3         40.43         29.96         6.20 o
  10   2   3         22.14         24.14        11.29 o
  -9   3   3          1.59         10.08        12.21 o
  -8   3   3        666.36        710.02        31.77 o
  -7   3   3         52.54         51.22         9.60 o
  -6   3   3       1029.54       1008.08        35.93 o
  -5   3   3        164.68        164.71        14.16 o
  -4   3   3         33.26         33.04         2.80 o
  -3   3   3        548.36        538.32        11.04 o
  -2   3   3       2143.02       2177.40        34.90 o
  -1   3   3       1067.28       1105.80        19.70 o
   0   3   3        322.46        260.01         6.02 o
   1   3   3        306.98        332.13         6.89 o
   2   3   3       2936.11       2885.22        51.77 o
   3   3   3       1124.44       1041.26        19.99 o
   4   3   3          1.43          3.85         2.62 o
   5   3   3        119.92        133.04         7.69 o
   6   3   3       1632.74       1605.47        40.70 o
   7   3   3          0.52          5.66         4.31 o
   8   3   3        793.91        798.15        28.61 o
   9   3   3        107.26        110.16        21.91 o
  10   3   3        306.89        250.88        21.36 o
  -8   4   3        266.30        256.76        25.79 o
  -7   4   3        194.20        201.08        33.33 o
  -6   4   3       1038.70       1040.90        37.40 o
  -5   4   3          0.84         -2.08         2.08 o
  -4   4   3        720.47        698.55        16.48 o
  -3   4   3        347.19        304.29         6.99 o
  -2   4   3          3.68          6.43         1.67 o
  -1   4   3        788.32        798.79        14.25 o
   0   4   3       3662.45       3670.56        62.69 o
   1   4   3        467.26        464.70        15.89 o
   2   4   3       6360.35       6273.82       118.58 o
   3   4   3          3.08          0.94         2.12 o
   4   4   3        981.48        999.18        25.59 o
   5   4   3        549.74        556.51        17.56 o
   6   4   3        316.78        309.57        12.88 o
   7   4   3        675.77        642.56        21.30 o
   8   4   3        169.96        161.83        14.59 o
   9   4   3         17.07         12.50         6.06 o
  -8   5   3          0.29         -2.06         7.85 o
  -7   5   3        288.22        279.03        21.11 o
  -6   5   3        328.50        345.27        13.38 o
  -5   5   3        117.98        113.00         7.55 o
  -4   5   3       1657.46       1643.10        34.82 o
  -3   5   3          1.43          0.79         2.34 o
  -2   5   3       1941.19       2004.61        40.47 o
  -1   5   3         18.31         16.20         2.19 o
   0   5   3        216.14        226.79         7.44 o
   1   5   3        471.62        487.80        28.16 o
   2   5   3       2497.02       2598.37        60.17 o
   3   5   3        347.51        354.85        12.90 o
   4   5   3       1543.04       1620.48        39.40 o
   5   5   3        385.85        373.60        14.30 o
   6   5   3        697.77        697.03        22.03 o
   7   5   3        785.36        781.22        24.67 o
   8   5   3        108.27        104.80         9.54 o
   9   5   3         35.60         41.01        10.10 o
  -8   6   3        106.30         97.70        12.89 o
  -7   6   3        259.93        230.27        13.48 o
  -6   6   3         13.17         12.85         4.38 o
  -5   6   3        486.24        496.28        14.61 o
  -4   6   3        277.05        275.98         9.79 o
  -3   6   3        382.12        380.42        13.30 o
  -2   6   3       1425.98       1321.27        28.41 o
  -1   6   3        232.46        265.58         8.97 o
   0   6   3       1771.63       1825.34        37.40 o
   1   6   3        768.13        712.81        20.51 o
   2   6   3          3.65          4.29         3.27 o
   3   6   3       1470.99       1500.48        38.29 o
   4   6   3        852.43        873.05        21.58 o
   5   6   3          4.87         -0.94         3.37 o
   6   6   3        948.38        972.20        28.86 o
   7   6   3          8.66         10.14         5.65 o
   8   6   3        876.26        884.37        28.62 o
   9   6   3          2.97          1.46         7.97 o
  -7   7   3          0.24         -3.39         8.76 o
  -6   7   3        306.25        288.26        20.98 o
  -5   7   3        136.33        125.23         9.44 o
  -4   7   3          8.40          9.06         4.91 o
  -3   7   3         72.55         71.22         6.76 o
  -2   7   3        572.70        562.27        15.11 o
  -1   7   3        218.51        194.22         6.81 o
   0   7   3       1683.12       1711.28        42.31 o
   1   7   3          4.57          0.26         3.61 o
   2   7   3        788.50        721.92        44.07 o
   3   7   3        391.17        411.51        15.58 o
   4   7   3        234.93        242.06        12.21 o
   5   7   3         63.23         64.96         6.44 o
   6   7   3       2012.33       2080.38        46.06 o
   7   7   3          0.44          0.19         5.83 o
   8   7   3        413.11        428.18        32.34 o
   9   7   3         20.13         23.21         7.87 o
  -6   8   3        989.87        953.42        40.83 o
  -5   8   3         42.62         46.23         9.71 o
  -4   8   3        321.65        300.92        21.55 o
  -3   8   3        669.08        671.01        21.16 o
  -2   8   3         20.37         19.15         7.62 o
  -1   8   3        611.60        607.03        17.02 o
   0   8   3        277.00        285.07        13.14 o
   1   8   3         81.05         64.64         7.13 o
   2   8   3       2955.98       2967.77        70.57 o
   3   8   3         39.25         37.23         6.68 o
   4   8   3       3185.78       3406.35        81.00 o
   5   8   3         48.00         46.55         6.08 o
   6   8   3        268.64        272.96        13.01 o
   7   8   3        688.62        713.65        25.99 o
   8   8   3         84.10         75.37        10.51 o
  -6   9   3          6.50         -8.99         8.99 o
  -5   9   3         56.84         73.37        12.39 o
  -4   9   3        421.65        437.84        25.92 o
  -3   9   3          0.81          4.04         7.39 o
  -2   9   3        431.86        437.69        22.07 o
  -1   9   3        120.78        133.75        12.90 o
   0   9   3          5.64          6.35         7.18 o
   1   9   3        632.15        616.46        21.18 o
   2   9   3        351.73        334.61        15.11 o
   3   9   3         48.70         58.94         7.93 o
   4   9   3         18.96         33.30         6.71 o
   5   9   3        596.16        638.03        25.33 o
   6   9   3        396.19        401.36        16.18 o
   7   9   3        376.70        378.00        19.26 o
   8   9   3         16.76          5.82         8.09 o
  -5  10   3         73.80         75.73        13.27 o
  -4  10   3        212.43        238.60        20.21 o
  -3  10   3        127.61        108.71        14.25 o
  -2  10   3        262.47        274.42        19.37 o
  -1  10   3         87.49         91.64        12.01 o
   0  10   3        460.37        487.76        24.09 o
   1  10   3        571.76        579.96        26.43 o
   2  10   3         31.31         42.04         7.56 o
   3  10   3       1192.51       1198.32        35.05 o
   4  10   3        158.78        164.06        17.19 o
   5  10   3         27.50         29.66         7.04 o
   6  10   3       1101.22       1122.64        30.36 o
   7  10   3          3.31         -1.74         6.67 o
  -4  11   3         23.67         21.88        11.21 o
  -3  11   3        248.52        258.93        21.34 o
  -2  11   3         63.62         62.78        12.35 o
  -1  11   3         77.01         99.03        14.03 o
   0  11   3        176.23        170.47        15.98 o
   1  11   3         38.96         40.43         7.48 o
   2  11   3        374.33        391.38        17.57 o
   3  11   3        176.07        212.53        20.13 o
   4  11   3          5.15          6.67         6.92 o
   5  11   3        163.29        168.66        11.92 o
   6  11   3        273.51        249.49        14.69 o
  -2  12   3         69.67         47.72        12.36 o
  -1  12   3        413.59        376.96        24.09 o
   0  12   3        131.66        121.42        15.35 o
   1  12   3         70.50         68.22        12.69 o
   2  12   3        424.54        458.29        29.26 o
   3  12   3          8.25         21.24         7.88 o
   4  12   3         87.18         85.67        16.42 o
   5  12   3        313.99        335.40        18.98 o
   1  13   3         99.51        112.65        15.99 o
  -3 -12   4        221.41        211.85        18.40 o
  -2 -12   4          4.05          7.45         9.50 o
  -1 -12   4        565.02        604.78        30.38 o
   0 -12   4         10.31         19.17        10.77 o
   1 -12   4         48.05         42.83        12.58 o
   2 -12   4        553.50        600.79        31.12 o
  -5 -11   4         88.42         75.09         8.66 o
  -4 -11   4        218.88        236.33        17.11 o
  -3 -11   4          2.06          0.43         5.78 o
  -2 -11   4        223.96        233.92        33.02 o
  -1 -11   4         72.91         64.17        11.28 o
   0 -11   4          5.91          4.43        11.01 o
   1 -11   4        100.23         80.20        22.32 o
   2 -11   4        135.36        123.90        15.28 o
   3 -11   4         21.73         25.61        11.50 o
  -6 -10   4          7.19         -1.25         6.05 o
  -5 -10   4        520.05        509.35        18.13 o
  -4 -10   4        202.61        185.60        11.13 o
  -3 -10   4        664.02        612.29        21.00 o
  -2 -10   4        293.26        339.02        20.25 o
  -1 -10   4         14.45         17.00         8.10 o
   0 -10   4        113.62        130.64        14.43 o
   1 -10   4        364.42        335.38        28.95 o
   2 -10   4          7.84          6.38         8.42 o
   3 -10   4        260.93        255.10        19.56 o
   4 -10   4        177.44        178.77        17.04 o
   5 -10   4         17.98         10.50        11.21 o
  -7  -9   4          9.96         22.21         7.45 o
  -6  -9   4        139.59        135.83        10.40 o
  -5  -9   4        175.33        178.62        10.93 o
  -4  -9   4          5.80          7.10         4.44 o
  -3  -9   4        302.92        306.59        14.24 o
  -2  -9   4        567.05        507.35        17.70 o
  -1  -9   4        597.75        597.81        25.89 o
   0  -9   4        605.58        615.81        26.09 o
   1  -9   4          3.38          1.41         6.73 o
   2  -9   4         68.11         90.09        11.40 o
   3  -9   4        423.81        452.14        23.53 o
   4  -9   4         39.65         37.33         9.80 o
   5  -9   4        251.90        277.53        20.79 o
   6  -9   4         96.87         99.98        26.69 o
  -8  -8   4         31.81         38.69         8.37 o
  -7  -8   4         54.85         65.68         8.69 o
  -6  -8   4        487.21        517.24        18.04 o
  -5  -8   4          1.22         -4.16         4.16 o
  -4  -8   4        572.64        554.43        17.04 o
  -3  -8   4        229.68        240.29        11.79 o
  -2  -8   4         41.37         28.74         5.81 o
  -1  -8   4       1049.53       1045.00        36.04 o
   0  -8   4        248.33        231.81        14.38 o
   1  -8   4        329.63        350.60        17.88 o
   2  -8   4        308.11        307.98        17.57 o
   3  -8   4        195.00        207.41        15.63 o
   4  -8   4        195.23        197.40        15.94 o
   5  -8   4         60.66         82.88        11.93 o
   6  -8   4         86.99         77.12        13.11 o
  -8  -7   4          0.83          4.03         5.77 o
  -7  -7   4        175.27        182.74        12.27 o
  -6  -7   4        615.36        651.74        22.48 o
  -5  -7   4        399.04        403.01        14.06 o
  -4  -7   4        120.59        138.80         8.05 o
  -3  -7   4         26.87         21.32         4.63 o
  -2  -7   4        572.15        541.86        17.19 o
  -1  -7   4        560.80        538.64        16.53 o
   0  -7   4         21.80         18.85         5.58 o
   1  -7   4        748.61        750.68        27.39 o
   2  -7   4        634.90        607.74        24.30 o
   3  -7   4         33.45         38.50        15.83 o
   4  -7   4       1253.75       1323.11        44.71 o
   5  -7   4         23.25         28.10         8.84 o
   6  -7   4        423.04        434.09        35.27 o
   7  -7   4        375.85        364.91        22.24 o
  -8  -6   4         70.27         73.16        11.76 o
  -7  -6   4        453.09        477.40        18.01 o
  -6  -6   4         53.91         57.25         6.96 o
  -5  -6   4       1889.46       1911.61        41.83 o
  -4  -6   4        738.19        737.59        19.23 o
  -3  -6   4       1156.68       1132.00        29.94 o
  -2  -6   4        501.56        507.70        15.93 o
  -1  -6   4         29.85         36.66         3.42 o
   0  -6   4        816.62        817.94        27.82 o
   1  -6   4        614.47        583.95        17.69 o
   2  -6   4          7.66         10.13         3.79 o
   3  -6   4       1729.53       1777.12        44.15 o
   4  -6   4        391.43        403.38        15.09 o
   5  -6   4        458.75        453.08        16.91 o
   6  -6   4        245.55        259.35        13.32 o
   7  -6   4         23.31         12.75         8.23 o
   8  -6   4          8.76          2.09         9.64 o
  -9  -5   4        733.25        722.75        42.96 o
  -8  -5   4        295.32        271.08        20.18 o
  -7  -5   4        152.18        151.45         9.67 o
  -6  -5   4         61.97         62.98         8.02 o
  -5  -5   4        663.31        716.59        21.62 o
  -4  -5   4         85.30         91.03         6.02 o
  -3  -5   4       1255.81       1242.28        27.50 o
  -2  -5   4        612.19        620.57        17.75 o
  -1  -5   4       1072.90       1077.10        23.23 o
   0  -5   4       2033.46       1965.41        40.69 o
   1  -5   4        113.66        128.33         6.77 o
   2  -5   4        825.99        940.73        25.00 o
   3  -5   4       1183.96       1254.82        32.26 o
   4  -5   4         66.70         67.88         7.82 o
   5  -5   4        583.24        613.36        16.45 o
   6  -5   4        332.85        353.02        12.38 o
   7  -5   4          7.53          5.82         5.40 o
   8  -5   4        138.95        132.15        13.55 o
  -9  -4   4        702.05        725.65        34.08 o
  -8  -4   4       1031.53       1011.08        55.78 o
  -7  -4   4        464.93        498.43        24.69 o
  -6  -4   4        512.18        453.96        25.29 o
  -5  -4   4        209.37        212.65         9.79 o
  -4  -4   4        289.56        292.62         9.69 o
  -3  -4   4       1014.11       1002.64        22.51 o
  -2  -4   4        238.72        244.77         9.02 o
  -1  -4   4       5097.38       4908.81        83.36 o
   0  -4   4        253.91        266.23         6.45 o
   1  -4   4       1573.61       1539.22        36.74 o
   2  -4   4       3337.61       3391.03        76.38 o
   3  -4   4         58.31         64.84         5.45 o
   4  -4   4        441.17        432.45        15.49 o
   5  -4   4         60.26         69.36         6.18 o
   6  -4   4        384.28        372.58        12.45 o
   7  -4   4        322.62        317.12        12.08 o
   8  -4   4        270.36        274.55        11.60 o
   9  -4   4         69.43         70.98        14.26 o
  -9  -3   4          5.42         13.49        14.17 o
  -8  -3   4          5.17         14.02         8.10 o
  -7  -3   4        931.08        944.31        36.32 o
  -6  -3   4        612.73        546.01        23.57 o
  -5  -3   4       1260.58       1224.20        45.97 o
  -4  -3   4        492.06        466.84        18.87 o
  -3  -3   4          2.40          3.96         1.62 o
  -2  -3   4        550.20        526.46        10.17 o
  -1  -3   4        367.02        334.49         6.56 o
   0  -3   4        141.61        164.70         3.91 o
   1  -3   4        790.81        709.37        12.36 o
   2  -3   4       2524.81       2502.17        48.61 o
   3  -3   4        317.37        267.48        13.65 o
   4  -3   4       1623.64       1530.95        88.86 o
   5  -3   4          9.81          6.24         4.03 o
   6  -3   4          7.74          8.16         4.53 o
   7  -3   4        301.99        302.90        17.81 o
   8  -3   4         15.79         20.72         5.09 o
   9  -3   4        136.65        133.69         8.98 o
  -9  -2   4          2.65          3.69         9.27 o
  -8  -2   4         21.08         29.88         9.13 o
  -7  -2   4        429.31        444.94        22.37 o
  -6  -2   4         90.90         72.98         9.44 o
  -5  -2   4       2425.82       2480.82        73.20 o
  -4  -2   4        670.70        674.43        18.31 o
  -3  -2   4       3652.74       3808.91        72.84 o
  -2  -2   4        977.78        968.23        15.36 o
  -1  -2   4        172.04        175.66         4.36 o
   0  -2   4        178.16        168.47         3.79 o
   1  -2   4       2268.91       2213.92        34.98 o
   2  -2   4        228.82        232.33         6.41 o
   3  -2   4       2512.42       2374.32        53.72 o
   4  -2   4        993.39        993.36        25.88 o
   5  -2   4        549.24        568.85        17.60 o
   6  -2   4        445.31        463.18        16.24 o
   7  -2   4         14.77          9.80         4.76 o
   8  -2   4        118.05        103.94        16.75 o
   9  -2   4          8.04          4.03         4.90 o
  -9  -1   4        386.06        421.21        49.29 o
  -8  -1   4        134.15        125.99        14.34 o
  -7  -1   4          3.47          1.86         6.44 o
  -6  -1   4         97.80         99.89        10.71 o
  -5  -1   4        536.87        490.55        20.39 o
  -4  -1   4         64.52         79.26         7.45 o
  -3  -1   4       3002.06       3073.08        85.39 o
  -2  -1   4       2174.26       2291.60        36.22 o
  -1  -1   4       1308.13       1303.11        18.41 o
   0  -1   4       1716.15       1710.84        25.15 o
   1  -1   4        378.07        402.31         7.48 o
   2  -1   4        156.63        145.72         5.60 o
   3  -1   4       1479.78       1456.43        35.20 o
   4  -1   4        452.62        447.51        16.53 o
   5  -1   4        756.32        767.50        21.63 o
   6  -1   4       1638.76       1727.91        43.17 o
   7  -1   4          8.38         13.04         5.63 o
   8  -1   4        750.00        733.74        23.76 o
   9  -1   4          2.61         -4.77         4.77 o
  -9   0   4        666.95        739.72        34.36 o
  -8   0   4         40.61         35.38         9.70 o
  -7   0   4        168.10        190.12        15.19 o
  -6   0   4        960.78        935.12        34.05 o
  -5   0   4         18.93         26.60        13.12 o
  -4   0   4       2602.54       2742.77        78.13 o
  -3   0   4        103.35         87.50         6.69 o
  -2   0   4        223.48        236.63         5.54 o
  -1   0   4       8780.41       8860.14       116.45 o
   0   0   4        730.45        725.51        13.75 o
   1   0   4       3852.79       3950.08        97.62 o
   2   0   4        790.83        757.38        13.35 o
   3   0   4       1170.21       1286.56        26.47 o
   4   0   4        623.56        647.29        18.36 o
   5   0   4        576.84        599.46        18.00 o
   6   0   4        654.15        678.68        34.51 o
   7   0   4         69.74         82.13        10.36 o
   8   0   4        636.76        635.66        21.47 o
   9   0   4        106.81         91.30         8.94 o
  -9   1   4        111.98        122.29        14.92 o
  -8   1   4          5.92         -5.15         6.95 o
  -7   1   4        661.36        723.64        30.34 o
  -6   1   4        728.69        696.98        27.59 o
  -5   1   4        912.04        899.12        31.41 o
  -4   1   4         17.07         27.03         5.13 o
  -3   1   4          5.41          7.64         3.09 o
  -2   1   4       1008.28        980.26        17.97 o
  -1   1   4       1802.47       1713.93        27.89 o
   0   1   4         46.76         45.49         2.25 o
   1   1   4       1570.08       1636.11        33.25 o
   2   1   4       2485.90       2514.20        76.60 o
   3   1   4        578.86        572.35        11.69 o
   4   1   4       2063.23       2191.98        44.04 o
   5   1   4          6.72         15.13         4.11 o
   6   1   4       1089.43       1125.36        30.07 o
   7   1   4       1035.67       1002.12        28.52 o
   8   1   4         23.17         41.35         6.81 o
   9   1   4        245.46        235.45        13.31 o
  10   1   4         67.16        101.03        22.32 o
  -9   2   4          6.21          7.15         8.25 o
  -8   2   4        178.85        224.27        22.02 o
  -7   2   4        485.09        470.96        23.65 o
  -6   2   4          1.18          0.29         4.78 o
  -5   2   4       3717.31       3782.15       106.93 o
  -4   2   4        669.19        681.63        24.31 o
  -3   2   4       1384.24       1445.35        43.07 o
  -2   2   4       1865.02       1803.70        29.12 o
  -1   2   4        342.08        388.56         6.65 o
   0   2   4        392.51        394.61         7.48 o
   1   2   4       2282.34       2343.92        55.76 o
   2   2   4          0.34          1.30         0.90 o
   3   2   4       5444.76       5607.56       106.11 o
   4   2   4       1877.51       1963.28        35.51 o
   5   2   4       1787.21       1864.25        45.22 o
   6   2   4        189.57        190.48         9.74 o
   7   2   4         65.56         59.38         6.87 o
   8   2   4         56.77         63.76         7.54 o
   9   2   4         24.08         27.91         7.08 o
  10   2   4         60.68         51.88        25.94 o
  -9   3   4        446.16        483.77        40.40 o
  -8   3   4        252.58        203.14        19.00 o
  -7   3   4         62.88         52.91        10.34 o
  -6   3   4        313.20        330.83        18.33 o
  -5   3   4        483.48        496.16        21.11 o
  -4   3   4         31.32         31.79         3.67 o
  -3   3   4       2270.99       2354.27        41.58 o
  -2   3   4        182.58        178.63         5.34 o
  -1   3   4       2455.03       2395.15        35.30 o
   0   3   4       1441.53       1456.57        23.86 o
   1   3   4        233.21        240.80         6.86 o
   2   3   4       1145.20       1343.51        34.62 o
   3   3   4       1900.98       1989.09        35.62 o
   4   3   4         36.78         30.03         4.38 o
   5   3   4       1034.09        991.69        26.80 o
   6   3   4        737.29        779.75        26.59 o
   7   3   4        121.43        116.40         9.19 o
   8   3   4        155.54        157.97        10.80 o
   9   3   4          2.02          7.22         5.54 o
  -8   4   4        303.99        336.45        26.09 o
  -7   4   4         95.27        118.17        13.41 o
  -6   4   4        437.82        439.03        21.82 o
  -5   4   4         52.78         63.98         8.62 o
  -4   4   4        460.74        438.76         9.73 o
  -3   4   4        622.30        598.21        14.76 o
  -2   4   4         44.67         46.70         3.59 o
  -1   4   4       2908.78       2853.97        50.01 o
   0   4   4       1767.62       1848.04        42.60 o
   1   4   4       3129.22       3190.01        81.09 o
   2   4   4       1646.72       1662.79        34.06 o
   3   4   4        121.47        151.49         5.42 o
   4   4   4        399.57        391.35        11.49 o
   5   4   4        325.80        325.90        12.67 o
   6   4   4        380.59        376.35        14.75 o
   7   4   4        630.41        617.64        20.93 o
   8   4   4        370.27        357.82        17.80 o
   9   4   4        133.23        104.60         9.87 o
  -8   5   4         15.56         15.08         7.70 o
  -7   5   4        800.82        786.46        29.78 o
  -6   5   4        195.73        177.50        11.67 o
  -5   5   4        770.18        767.66        19.49 o
  -4   5   4        368.71        371.43        11.61 o
  -3   5   4          0.06          0.59         2.51 o
  -2   5   4        613.84        620.76        17.84 o
  -1   5   4       1311.64       1327.54        32.67 o
   0   5   4        321.66        403.87        16.15 o
   1   5   4        423.06        335.13        11.62 o
   2   5   4       1894.24       2018.46        47.97 o
   3   5   4        408.77        433.29        14.67 o
   4   5   4       1582.62       1631.30        35.13 o
   5   5   4         18.17         15.30         4.65 o
   6   5   4         12.47         11.04         4.87 o
   7   5   4        356.35        347.70        15.45 o
   8   5   4         37.32         39.60        13.31 o
   9   5   4        272.50        260.31        14.71 o
  -7   6   4        265.50        246.95        14.54 o
  -6   6   4          1.54         -2.15         3.78 o
  -5   6   4       1054.97       1053.04        25.21 o
  -4   6   4        139.14        148.33         8.97 o
  -3   6   4        998.44        992.73        26.86 o
  -2   6   4        562.72        617.76        18.66 o
  -1   6   4        175.84        174.19         8.86 o
   0   6   4        667.73        627.35        18.62 o
   1   6   4       1214.07       1235.17        33.41 o
   2   6   4         83.61         88.07         7.11 o
   3   6   4       2158.04       2210.56        53.51 o
   4   6   4        627.26        633.58        20.98 o
   5   6   4        583.94        574.77        16.63 o
   6   6   4        123.12        132.39        10.10 o
   7   6   4          9.69          5.77         5.77 o
   8   6   4          2.75          9.52         9.15 o
   9   6   4          3.02         17.10        14.76 o
  -7   7   4         11.90          1.02         8.56 o
  -6   7   4         65.94         58.35         9.36 o
  -5   7   4        330.19        342.19        14.84 o
  -4   7   4          3.03          1.00         4.72 o
  -3   7   4       1160.12       1176.03        31.60 o
  -2   7   4        130.06        128.30         9.15 o
  -1   7   4        230.92        234.82        11.19 o
   0   7   4        672.20        654.91        20.02 o
   1   7   4          1.16          2.77         3.68 o
   2   7   4        381.19        351.87        14.23 o
   3   7   4        422.06        436.06        16.53 o
   4   7   4         48.43         50.67         7.14 o
   5   7   4        414.73        436.14        15.53 o
   6   7   4       1515.15       1618.13        45.19 o
   7   7   4         45.33         50.50         8.19 o
   8   7   4        164.71        160.83        13.27 o
   9   7   4         26.15         27.63         8.85 o
  -6   8   4        394.85        356.61        42.04 o
  -5   8   4         19.63          3.59         6.33 o
  -4   8   4       1183.59       1140.54        38.73 o
  -3   8   4        181.14        202.54        11.80 o
  -2   8   4          8.25         10.47         5.49 o
  -1   8   4       1527.92       1509.72        39.16 o
   0   8   4        204.90        217.82        11.83 o
   1   8   4        775.23        778.22        29.51 o
   2   8   4        344.71        332.73        14.69 o
   3   8   4        579.00        615.38        21.22 o
   4   8   4        791.65        806.59        25.75 o
   5   8   4        209.57        227.13        11.32 o
   6   8   4        329.38        341.55        20.25 o
   7   8   4         59.09         84.38        11.67 o
   8   8   4        352.00        323.90        40.17 o
  -5   9   4         64.34         78.72        15.53 o
  -4   9   4         33.96         35.99         9.56 o
  -3   9   4         48.99         18.33        10.04 o
  -2   9   4        155.44        150.32        14.88 o
  -1   9   4        501.52        504.89        18.86 o
   0   9   4        108.69        107.38         9.69 o
   1   9   4        563.68        600.09        24.81 o
   2   9   4        270.25        281.23        14.58 o
   3   9   4        135.38        134.05        10.87 o
   4   9   4        196.49        207.84        13.29 o
   5   9   4        122.71        128.28        10.01 o
   6   9   4         44.50         34.50         6.59 o
   7   9   4        309.11        308.64        18.13 o
   8   9   4         19.64         25.42        11.30 o
  -5  10   4        830.27        825.30        35.85 o
  -4  10   4         20.68         28.33        10.26 o
  -3  10   4         82.80         91.04        13.20 o
  -2  10   4        470.83        471.33        23.91 o
  -1  10   4          2.81         -2.06         6.42 o
   0  10   4        261.27        263.12        14.91 o
   1  10   4        285.26        312.95        19.92 o
   2  10   4          4.89         -0.70         6.20 o
   3  10   4       1084.37       1037.94        31.88 o
   4  10   4        508.21        492.85        20.63 o
   5  10   4        563.22        584.00        19.89 o
   6  10   4         15.49         21.03         6.86 o
   7  10   4        175.57        160.30        14.22 o
  -3  11   4        379.74        392.86        24.36 o
  -2  11   4         23.59         39.51        11.09 o
  -1  11   4        433.99        469.97        28.33 o
   0  11   4         62.65         49.44        15.68 o
   1  11   4         16.29         20.59         7.30 o
   2  11   4         44.08         51.40         8.73 o
   3  11   4        390.11        413.93        19.24 o
   4  11   4         10.85         11.90         9.63 o
   5  11   4        142.08        145.57        11.37 o
   6  11   4        122.27        105.82        10.55 o
  -2  12   4         24.32         32.32        14.63 o
  -1  12   4        120.28        118.50        15.12 o
   0  12   4        323.39        306.96        21.82 o
   1  12   4        414.20        400.74        24.84 o
   2  12   4        159.02        192.09        23.60 o
   3  12   4         20.50         25.08         8.32 o
   4  12   4        128.04        132.78        21.85 o
  -3 -12   5         26.37         24.88        10.11 o
  -2 -12   5         43.24         14.66        17.49 o
  -1 -12   5        418.87        436.21        25.48 o
   0 -12   5         29.56         48.30        15.98 o
   1 -12   5        387.83        413.17        25.66 o
  -5 -11   5        108.49        100.44         9.53 o
  -4 -11   5        222.29        238.95        13.02 o
  -3 -11   5          0.70          1.66         8.26 o
  -2 -11   5        277.44        285.66        21.11 o
  -1 -11   5        312.96        314.84        43.58 o
   0 -11   5        102.07         87.41        15.23 o
   1 -11   5        190.26        158.66        16.62 o
   2 -11   5         15.07         14.86        11.31 o
   3 -11   5          2.90        -10.23        10.23 o
  -6 -10   5         64.30         68.20         8.15 o
  -5 -10   5        382.13        363.29        15.52 o
  -4 -10   5          1.21         -0.06         4.86 o
  -3 -10   5        297.93        262.72        13.61 o
  -2 -10   5        530.43        469.62        23.67 o
  -1 -10   5        122.35         80.23        11.62 o
   0 -10   5        297.69        334.91        37.55 o
   1 -10   5        356.57        328.72        20.04 o
   2 -10   5         16.65         34.12        10.11 o
   3 -10   5        284.36        295.09        21.39 o
   4 -10   5         16.48         14.63        10.00 o
  -7  -9   5          4.28         10.82         7.23 o
  -6  -9   5        219.72        214.53        17.97 o
  -5  -9   5        136.03        138.89         9.98 o
  -4  -9   5        169.01        164.90        13.66 o
  -3  -9   5        518.69        517.99        18.94 o
  -2  -9   5         33.18         27.36         5.63 o
  -1  -9   5        423.99        364.74        19.61 o
   0  -9   5        527.93        515.34        32.27 o
   1  -9   5          0.49          5.25         7.00 o
   2  -9   5        267.45        265.03        23.07 o
   3  -9   5        175.65        182.88        16.53 o
   4  -9   5         30.19         40.72        10.64 o
   5  -9   5        166.02        172.47        17.36 o
  -7  -8   5         73.05         81.81         9.83 o
  -6  -8   5         67.76         68.00         7.51 o
  -5  -8   5         10.03         15.83         5.23 o
  -4  -8   5        641.65        671.13        19.45 o
  -3  -8   5        675.24        659.96        21.32 o
  -2  -8   5       1063.32        933.49        26.46 o
  -1  -8   5        657.00        672.94        30.01 o
   0  -8   5          4.64          0.37         6.94 o
   1  -8   5        445.11        448.85        27.43 o
   2  -8   5        184.96        161.65        13.86 o
   3  -8   5          2.26         14.55         7.78 o
   4  -8   5         83.05        100.34        12.47 o
   5  -8   5        237.36        241.18        18.53 o
   6  -8   5          9.58          5.25         9.27 o
  -8  -7   5         94.85         99.44        22.62 o
  -7  -7   5        193.97        212.00        13.06 o
  -6  -7   5         13.51         13.29         5.41 o
  -5  -7   5        157.13        173.20         9.80 o
  -4  -7   5        460.83        479.46        15.18 o
  -3  -7   5         59.37         55.57         6.21 o
  -2  -7   5        341.26        399.98        14.36 o
  -1  -7   5       1164.17       1135.68        29.62 o
   0  -7   5        642.51        611.03        23.67 o
   1  -7   5       1281.67       1270.20        33.60 o
   2  -7   5         24.44         34.13         5.48 o
   3  -7   5        119.89        124.66         9.34 o
   4  -7   5        162.33        157.05        12.07 o
   5  -7   5        145.63        155.56        11.19 o
   6  -7   5        171.46        194.37        13.15 o
   7  -7   5        207.26        201.36        46.90 o
  -8  -6   5        205.00        235.37        20.03 o
  -7  -6   5        543.67        571.50        25.44 o
  -6  -6   5        941.86       1037.26        38.00 o
  -5  -6   5        889.75        919.41        23.65 o
  -4  -6   5        128.37        127.97         7.71 o
  -3  -6   5       1032.30       1018.19        24.08 o
  -2  -6   5       1211.08       1237.91        31.97 o
  -1  -6   5         43.10         59.24         6.96 o
   0  -6   5        812.29        809.04        22.63 o
   1  -6   5        835.70        790.26        22.45 o
   2  -6   5        275.38        273.50        11.49 o
   3  -6   5        889.98        874.12        25.11 o
   4  -6   5         94.50         96.95         8.33 o
   5  -6   5        446.01        450.64        17.19 o
   6  -6   5        125.63        120.26        10.00 o
   7  -6   5          5.53         11.53         6.53 o
   8  -6   5         51.93         42.42         9.07 o
  -8  -5   5         74.14         84.53        12.87 o
  -7  -5   5         35.82         38.60         9.06 o
  -6  -5   5        254.74        248.55        12.23 o
  -5  -5   5        952.80        960.64        27.21 o
  -4  -5   5        582.82        585.65        21.29 o
  -3  -5   5       2433.50       2567.79        52.23 o
  -2  -5   5         43.72         43.74         4.58 o
  -1  -5   5        914.81        890.70        17.95 o
   0  -5   5        170.28        177.01         7.18 o
   1  -5   5        187.17        183.14         8.35 o
   2  -5   5       1102.36       1089.89        28.55 o
   3  -5   5        382.96        342.35        12.79 o
   4  -5   5        353.80        357.84        13.84 o
   5  -5   5        655.06        706.63        21.95 o
   6  -5   5         14.59         18.44         4.58 o
   7  -5   5        140.95        147.51        11.85 o
   8  -5   5         43.29         36.15         7.10 o
  -9  -4   5        284.31        289.32        21.70 o
  -8  -4   5          0.30         -1.82         8.42 o
  -7  -4   5        587.52        577.39        27.35 o
  -6  -4   5        690.06        664.82        32.51 o
  -5  -4   5         40.73         39.06         5.00 o
  -4  -4   5        768.62        719.32        33.68 o
  -3  -4   5        900.99        957.17        21.94 o
  -2  -4   5       1726.31       1804.31        36.82 o
  -1  -4   5       2845.23       2771.51        48.58 o
   0  -4   5         15.49         18.79         1.90 o
   1  -4   5       1823.50       1789.59        32.10 o
   2  -4   5        690.74        674.02        23.35 o
   3  -4   5          0.09          1.08         3.62 o
   4  -4   5        528.96        508.26        37.99 o
   5  -4   5        563.63        540.50        17.81 o
   6  -4   5         90.45         97.70        14.08 o
   7  -4   5        248.51        268.11        11.67 o
   8  -4   5          6.80          9.18         4.95 o
  -9  -3   5        345.51        371.93        24.17 o
  -8  -3   5        983.58        955.36        40.41 o
  -7  -3   5         10.49          5.13         7.25 o
  -6  -3   5          6.54          2.87         5.76 o
  -5  -3   5        549.68        504.60        22.35 o
  -4  -3   5        455.60        436.39        16.05 o
  -3  -3   5          0.06         -0.35         1.52 o
  -2  -3   5       1484.57       1506.49        25.39 o
  -1  -3   5       2420.41       2386.00        38.27 o
   0  -3   5        744.16        720.76        14.29 o
   1  -3   5       2470.00       2382.95        37.81 o
   2  -3   5        632.58        666.84        16.50 o
   3  -3   5          8.79         11.38         3.87 o
   4  -3   5        507.19        514.42        19.72 o
   5  -3   5        157.77        161.65         9.50 o
   6  -3   5        318.87        339.59        14.04 o
   7  -3   5        235.93        261.96        13.22 o
   8  -3   5         33.62         35.86        12.01 o
   9  -3   5        285.40        278.65        15.37 o
  -9  -2   5        214.83        241.25        20.63 o
  -8  -2   5         96.69        113.28        13.91 o
  -7  -2   5        384.30        409.77        21.67 o
  -6  -2   5        476.22        517.78        23.26 o
  -5  -2   5       1682.31       1699.46        60.00 o
  -4  -2   5        112.24        113.60         5.98 o
  -3  -2   5        984.83       1061.19        19.95 o
  -2  -2   5        983.54        975.29        16.84 o
  -1  -2   5         68.39         99.57         2.93 o
   0  -2   5       2196.96       2244.39        35.90 o
   1  -2   5       1793.13       1736.18        30.61 o
   2  -2   5        564.50        532.89        12.70 o
   3  -2   5       2100.38       1975.96        49.86 o
   4  -2   5          2.06          5.50         3.54 o
   5  -2   5        444.43        444.52        15.22 o
   6  -2   5         19.51         24.80         7.95 o
   7  -2   5         54.27         57.56         7.45 o
   8  -2   5         92.71         91.81        16.88 o
   9  -2   5         22.95         27.52         9.08 o
  -9  -1   5         51.65         45.01        10.97 o
  -8  -1   5        106.47        110.43        13.96 o
  -7  -1   5         62.14         57.90        10.35 o
  -6  -1   5        753.76        826.90        31.67 o
  -5  -1   5        344.78        310.80        15.80 o
  -4  -1   5        612.12        617.49        22.96 o
  -3  -1   5       1797.10       1782.21        31.42 o
  -2  -1   5        252.92        289.90         6.27 o
  -1  -1   5       3857.49       4032.17        54.15 o
   0  -1   5        458.14        481.15         8.30 o
   1  -1   5        863.88        851.09        14.64 o
   2  -1   5       1110.94       1031.66        19.16 o
   3  -1   5       1603.67       1581.87        32.22 o
   4  -1   5        336.93        336.49        12.09 o
   5  -1   5        730.93        701.05        24.31 o
   6  -1   5         15.48         13.21         4.36 o
   7  -1   5         42.63         50.85         6.80 o
   8  -1   5        802.44        824.35        25.98 o
   9  -1   5          3.23          2.39         5.57 o
  -9   0   5        237.23        289.05        22.05 o
  -8   0   5         94.41         91.70        13.27 o
  -7   0   5        134.87        138.83        13.48 o
  -6   0   5         82.96         80.91        15.23 o
  -5   0   5        167.48        186.60        12.32 o
  -4   0   5       1758.54       1772.59        53.27 o
  -3   0   5       1789.00       1813.52        59.26 o
  -2   0   5      10950.94      11799.71       178.88 o
  -1   0   5       2410.94       2474.34        33.94 o
   0   0   5          3.73          7.71         1.30 o
   1   0   5       1616.49       1663.35        33.29 o
   2   0   5        331.03        304.98        17.80 o
   3   0   5         11.59         20.63         2.79 o
   4   0   5        284.17        249.91         9.79 o
   5   0   5       1744.06       1742.37        42.70 o
   6   0   5        253.40        246.42        11.33 o
   7   0   5        653.75        662.35        21.50 o
   8   0   5       1224.73       1150.12        32.99 o
   9   0   5          7.34          7.46         9.05 o
  -9   1   5        333.40        355.89        24.48 o
  -8   1   5        285.54        314.12        25.18 o
  -7   1   5        179.02        202.49        16.42 o
  -6   1   5         58.16         61.19        15.98 o
  -5   1   5        249.08        247.62        17.34 o
  -4   1   5        436.09        415.64        17.36 o
  -3   1   5        628.80        654.88        22.67 o
  -2   1   5        382.85        381.96         7.76 o
  -1   1   5        939.88        952.44        16.18 o
   0   1   5       2041.85       2084.89        36.68 o
   1   1   5       5463.19       5508.67       159.26 o
   2   1   5        188.88        199.54        10.13 o
   3   1   5        121.25         95.29         3.41 o
   4   1   5        279.07        267.75         8.47 o
   5   1   5        428.12        427.95        14.55 o
   6   1   5         43.79         58.66         6.38 o
   7   1   5       1116.86       1131.36        31.60 o
   8   1   5          1.53          4.09         5.32 o
   9   1   5        434.91        438.07        18.27 o
  -9   2   5        201.65        162.57        18.00 o
  -8   2   5        327.58        342.49        22.49 o
  -7   2   5        487.18        511.28        25.63 o
  -6   2   5       1475.05       1529.32        50.39 o
  -5   2   5       1280.72       1292.37        42.41 o
  -4   2   5         12.45         10.80         4.34 o
  -3   2   5       2176.42       2248.57        39.83 o
  -2   2   5       1113.43       1143.25        21.37 o
  -1   2   5         71.70         64.58         2.93 o
   0   2   5       4098.41       4153.32        70.16 o
   1   2   5       2244.50       2232.00        62.70 o
   2   2   5        803.31        771.30        25.47 o
   3   2   5       1747.94       1657.36        33.59 o
   4   2   5        410.38        424.19         9.97 o
   5   2   5        902.55        911.46        29.49 o
   6   2   5        410.98        424.50        15.39 o
   7   2   5         13.01          7.76         5.03 o
   8   2   5         26.21         37.87         8.92 o
   9   2   5        238.08        219.06        19.16 o
  -8   3   5          9.57         18.45         8.91 o
  -7   3   5         24.29         27.76         8.75 o
  -6   3   5         42.18         45.60        17.64 o
  -5   3   5        356.94        351.61        18.40 o
  -4   3   5       1222.29       1223.71        32.15 o
  -3   3   5       1959.18       1874.80        58.95 o
  -2   3   5         90.69         77.02         3.71 o
  -1   3   5       1763.20       1853.10        48.76 o
   0   3   5        129.02        125.51         4.67 o
   1   3   5         21.61         18.58         2.10 o
   2   3   5        596.17        555.39        15.56 o
   3   3   5       1553.09       1518.43        31.36 o
   4   3   5        110.39        154.48         6.35 o
   5   3   5       1048.67       1010.58        32.24 o
   6   3   5         85.59         90.49         7.80 o
   7   3   5         97.09         95.77         8.39 o
   8   3   5         42.54         41.95         8.11 o
   9   3   5          9.23         15.23         5.91 o
  -8   4   5        107.16         92.26        13.55 o
  -7   4   5        796.35        854.21        34.74 o
  -6   4   5        219.47        230.54        13.24 o
  -5   4   5        201.69        190.23        10.93 o
  -4   4   5        968.27        925.24        25.63 o
  -3   4   5        980.74        993.16        19.82 o
  -2   4   5       1812.82       1913.21        45.04 o
  -1   4   5       1997.58       1944.08        45.39 o
   0   4   5         14.15         22.22         2.66 o
   1   4   5        599.10        568.79        15.79 o
   2   4   5       2266.93       2376.79        57.76 o
   3   4   5         69.39         79.74         3.97 o
   4   4   5        452.57        441.00        14.77 o
   5   4   5        808.15        834.84        24.24 o
   6   4   5        145.39        133.91         9.08 o
   7   4   5        454.37        454.47        17.46 o
   8   4   5          0.67         -4.92         5.18 o
   9   4   5        204.76        193.74        21.15 o
  -8   5   5        648.48        623.12        24.86 o
  -7   5   5          7.86         -5.51         6.19 o
  -6   5   5          0.89          5.72         5.32 o
  -5   5   5        445.64        444.29        13.61 o
  -4   5   5        363.22        370.64        11.79 o
  -3   5   5          3.08          5.87         3.66 o
  -2   5   5       1381.34       1434.50        35.51 o
  -1   5   5        922.95        941.55        24.78 o
   0   5   5       1129.53       1125.74        28.60 o
   1   5   5       2548.68       2506.05        58.12 o
   2   5   5        282.33        383.41        13.41 o
   3   5   5          8.23          9.99         6.03 o
   4   5   5        477.51        513.34        14.33 o
   5   5   5        129.22        122.43        12.51 o
   6   5   5        337.32        329.13        14.31 o
   7   5   5        314.21        321.06        17.53 o
   8   5   5         87.29         87.82         9.49 o
   9   5   5        216.86        221.11        14.25 o
  -7   6   5         37.40         21.34        15.02 o
  -6   6   5         60.08         74.08         8.97 o
  -5   6   5        857.84        868.24        22.06 o
  -4   6   5         62.11         68.38         7.91 o
  -3   6   5        561.88        553.56        17.73 o
  -2   6   5        493.07        517.84        16.63 o
  -1   6   5         19.67         20.53         4.65 o
   0   6   5       1342.54       1358.63        34.41 o
   1   6   5        560.68        583.30        18.12 o
   2   6   5        801.48        817.32        23.63 o
   3   6   5        892.97        894.28        25.69 o
   4   6   5         45.58         45.58         4.87 o
   5   6   5        425.46        412.78        13.62 o
   6   6   5         79.17         77.06         8.26 o
   7   6   5          9.91          6.94         5.69 o
   8   6   5         26.02         18.37         7.03 o
   9   6   5         41.13         40.01         8.68 o
  -7   7   5         14.07          6.86        10.11 o
  -6   7   5        444.02        421.59        17.09 o
  -5   7   5         19.01          3.24         8.01 o
  -4   7   5        193.12        179.42        11.05 o
  -3   7   5        773.72        739.17        22.57 o
  -2   7   5        135.88        127.79         9.23 o
  -1   7   5        946.76        906.17        25.65 o
   0   7   5        215.51        230.82        17.88 o
   1   7   5         96.34         77.67         7.24 o
   2   7   5        545.70        552.61        18.73 o
   3   7   5        745.42        760.67        36.85 o
   4   7   5        258.65        261.05        11.03 o
   5   7   5        190.09        189.03         9.80 o
   6   7   5          3.53          7.64         5.92 o
   7   7   5         16.81         11.33         6.67 o
   8   7   5        666.44        655.15        49.73 o
  -6   8   5        115.93         97.80        10.02 o
  -5   8   5          2.48         -6.10         6.10 o
  -4   8   5        560.30        540.98        20.90 o
  -3   8   5        224.41        222.22        12.63 o
  -2   8   5       1647.16       1637.38        42.39 o
  -1   8   5       1081.71       1161.99        32.15 o
   0   8   5         20.44         11.30         7.43 o
   1   8   5        400.26        373.76        20.30 o
   2   8   5        395.95        377.49        15.92 o
   3   8   5         10.24          2.99         5.34 o
   4   8   5        284.15        309.36        14.95 o
   5   8   5        648.30        656.44        19.61 o
   6   8   5        443.02        472.91        16.87 o
   7   8   5        134.73        142.89        17.64 o
   8   8   5        234.63        206.66        21.80 o
  -5   9   5         39.87         10.65        10.78 o
  -4   9   5         80.87         94.70        12.80 o
  -3   9   5         86.59         68.03        15.82 o
  -2   9   5        570.02        606.11        33.06 o
  -1   9   5         18.28         15.37         6.12 o
   0   9   5         94.39         97.25         9.79 o
   1   9   5        926.50        937.31        28.60 o
   2   9   5          9.00          4.90         5.66 o
   3   9   5        212.97        234.65        14.10 o
   4   9   5         89.02         97.99         9.88 o
   5   9   5         96.98         93.83         8.78 o
   6   9   5          9.60         18.87         6.44 o
   7   9   5        568.53        560.40        31.96 o
  -4  10   5         32.88         25.89        10.80 o
  -3  10   5        637.51        639.56        30.20 o
  -2  10   5        201.36        186.37        22.95 o
  -1  10   5          0.22         -4.85         7.00 o
   0  10   5        614.05        606.71        25.45 o
   1  10   5        350.37        364.78        18.93 o
   2  10   5        276.82        273.57        18.43 o
   3  10   5        216.84        218.66        28.30 o
   4  10   5         35.48         33.66         8.11 o
   5  10   5        316.54        348.48        23.43 o
   6  10   5        224.43        203.39        16.15 o
   7  10   5         39.31         51.87        10.16 o
  -3  11   5        275.60        267.57        21.80 o
  -2  11   5          4.30          4.87        10.56 o
  -1  11   5        345.21        371.18        18.51 o
   0  11   5        190.21        211.98        26.94 o
   1  11   5        105.17        109.09        11.14 o
   2  11   5         23.46         37.32         8.43 o
   3  11   5        259.19        274.70        20.19 o
   4  11   5         15.43          8.85         7.76 o
   5  11   5        187.26        220.39        18.92 o
   6  11   5          0.53         -0.98        10.25 o
  -1  12   5        247.45        191.91        18.55 o
   0  12   5          1.22         -7.40         9.23 o
   1  12   5         87.88        131.36        21.14 o
   2  12   5        385.79        434.10        32.30 o
   3  12   5         44.43         65.77        14.79 o
   4  12   5         75.88         80.43        22.51 o
  -1 -12   6        249.64        162.22        24.73 o
   0 -12   6          1.93         -0.75         9.40 o
  -4 -11   6        273.89        275.24        13.72 o
  -3 -11   6          7.58          8.17         8.76 o
  -2 -11   6        566.96        613.95        29.21 o
  -1 -11   6        147.37        130.30        14.82 o
   0 -11   6        124.20        109.33        14.18 o
   1 -11   6        311.26        274.83        30.91 o
   2 -11   6          9.77         21.73        11.16 o
   3 -11   6         61.66         89.27        20.81 o
  -5 -10   6        356.87        330.11        20.33 o
  -4 -10   6          3.76          9.23         6.08 o
  -3 -10   6        370.66        355.99        21.22 o
  -2 -10   6        445.92        436.57        23.03 o
  -1 -10   6          6.39          1.51        10.71 o
   0 -10   6        955.92        977.89        37.94 o
   1 -10   6         19.74         20.86         9.05 o
   2 -10   6        137.69        122.78        14.50 o
   3 -10   6        251.03        258.27        20.32 o
   4 -10   6          5.13         -8.55         9.14 o
  -6  -9   6        689.61        720.50        22.78 o
  -5  -9   6        143.72        150.89        10.68 o
  -4  -9   6        685.67        703.46        20.99 o
  -3  -9   6        116.60        118.14         9.85 o
  -2  -9   6        104.05         93.61         8.25 o
  -1  -9   6        177.92        189.59        15.24 o
   0  -9   6       1129.30       1035.23        38.28 o
   1  -9   6         97.31         88.90        12.05 o
   2  -9   6        672.97        645.82        28.54 o
   3  -9   6         38.81         35.03         9.66 o
   4  -9   6        121.96        103.56        17.49 o
   5  -9   6        130.73        130.65        15.65 o
  -7  -8   6        205.94        194.16        13.75 o
  -6  -8   6        194.55        191.25        11.54 o
  -5  -8   6         27.07         42.45         6.17 o
  -4  -8   6       1304.71       1350.71        32.44 o
  -3  -8   6         76.61         94.70         8.64 o
  -2  -8   6        390.25        387.44        16.58 o
  -1  -8   6       1142.19       1100.50        38.28 o
   0  -8   6        195.25        177.90        13.75 o
   1  -8   6        129.70        123.88        11.82 o
   2  -8   6        570.14        645.86        27.16 o
   3  -8   6         10.94         21.73         6.20 o
   4  -8   6        393.54        422.19        18.07 o
   5  -8   6         35.54         22.71         9.83 o
   6  -8   6        101.10        124.26        14.58 o
  -7  -7   6         58.90         57.41         7.81 o
  -6  -7   6         12.17         19.37         6.18 o
  -5  -7   6        259.71        263.76        11.82 o
  -4  -7   6        943.73        960.71        24.43 o
  -3  -7   6         32.03         41.46         5.35 o
  -2  -7   6       1584.10       1564.87        49.26 o
  -1  -7   6        815.01        784.63        19.00 o
   0  -7   6        323.66        357.33        13.98 o
   1  -7   6        607.04        588.02        19.15 o
   2  -7   6          3.25          7.24         4.16 o
   3  -7   6        297.19        310.84        13.97 o
   4  -7   6        384.21        393.75        16.40 o
   5  -7   6          2.64         -5.43         5.43 o
   6  -7   6        375.50        389.26        24.58 o
   7  -7   6        185.07        167.64        13.06 o
  -8  -6   6        366.28        415.88        35.13 o
  -7  -6   6          3.46          6.45         5.08 o
  -6  -6   6        286.94        315.31        14.42 o
  -5  -6   6       1443.80       1484.29        34.44 o
  -4  -6   6        785.62        764.77        20.16 o
  -3  -6   6        548.93        538.27        15.51 o
  -2  -6   6       1328.67       1279.00        33.02 o
  -1  -6   6         34.42         29.62         3.25 o
   0  -6   6       3146.68       3156.93        72.90 o
   1  -6   6         62.20         52.86         8.16 o
   2  -6   6        766.39        789.41        26.02 o
   3  -6   6        295.53        316.47        13.17 o
   4  -6   6          8.49          9.34         5.01 o
   5  -6   6        221.49        227.36        12.47 o
   6  -6   6          4.52         -7.84         7.84 o
   7  -6   6         10.70         -5.93         6.25 o
  -8  -5   6        120.24        112.73        16.89 o
  -7  -5   6        100.35        114.81        14.02 o
  -6  -5   6        881.32        939.22        34.15 o
  -5  -5   6         96.91        103.73         8.22 o
  -4  -5   6         24.16         26.64         4.28 o
  -3  -5   6        269.52        252.85         9.29 o
  -2  -5   6         48.69         61.76         4.77 o
  -1  -5   6       1366.66       1366.11        26.08 o
   0  -5   6       2366.03       2221.96        57.41 o
   1  -5   6         72.01         88.09         6.50 o
   2  -5   6        952.42        937.05        25.54 o
   3  -5   6        224.44        230.82        10.56 o
   4  -5   6        439.87        450.59        16.12 o
   5  -5   6        144.96        138.34         9.72 o
   6  -5   6        254.46        267.94        11.31 o
   7  -5   6         14.43         10.79         5.24 o
   8  -5   6        177.25        190.26        10.85 o
  -8  -4   6         16.49          9.40         9.05 o
  -7  -4   6        130.83        121.76        29.69 o
  -6  -4   6       2390.94       2457.96        76.17 o
  -5  -4   6       1346.94       1366.17        35.47 o
  -4  -4   6       3743.03       3813.86        87.10 o
  -3  -4   6        122.51        124.54         6.17 o
  -2  -4   6        399.91        413.06        10.21 o
  -1  -4   6       2077.94       2187.60        39.30 o
   0  -4   6         43.48         59.14         3.56 o
   1  -4   6        485.31        481.20        12.09 o
   2  -4   6       1246.53       1153.88        42.05 o
   3  -4   6         67.91         68.36         5.09 o
   4  -4   6       2833.23       2864.52        82.32 o
   5  -4   6          2.99          9.16         4.75 o
   6  -4   6        324.83        336.33        14.21 o
   7  -4   6         54.75         63.14         6.68 o
   8  -4   6         49.69         65.62         7.08 o
  -9  -3   6         71.53         61.83        13.72 o
  -8  -3   6         35.15         31.98        10.66 o
  -7  -3   6         25.93         25.70         8.80 o
  -6  -3   6        352.40        360.60        21.41 o
  -5  -3   6         56.32         58.72         4.05 o
  -4  -3   6       2159.21       2071.92        98.58 o
  -3  -3   6        135.39        134.46         5.17 o
  -2  -3   6       4071.47       4039.02        69.57 o
  -1  -3   6        301.22        343.34         9.53 o
   0  -3   6       2089.90       2153.05        38.19 o
   1  -3   6        652.42        632.78        16.41 o
   2  -3   6        171.73        146.00         5.94 o
   3  -3   6        405.65        409.17        11.47 o
   4  -3   6        250.61        244.87        11.04 o
   5  -3   6         63.58         64.03         8.51 o
   6  -3   6       1054.03       1067.01        30.05 o
   7  -3   6        130.30        145.76        10.42 o
   8  -3   6        208.65        200.98        12.91 o
   9  -3   6         59.55         50.05         7.04 o
  -9  -2   6         18.22         31.17        11.31 o
  -8  -2   6       1223.53       1215.55        54.44 o
  -7  -2   6         48.11         40.45         9.95 o
  -6  -2   6        369.09        357.67        19.41 o
  -5  -2   6        475.94        485.66        21.06 o
  -4  -2   6          0.14         -0.75         1.75 o
  -3  -2   6       1479.06       1431.00        42.57 o
  -2  -2   6       2566.09       2687.19        47.19 o
  -1  -2   6         75.42         76.03         3.22 o
   0  -2   6       5629.94       5689.97        96.07 o
   1  -2   6        172.84        158.13         4.41 o
   2  -2   6       1783.89       1743.29        31.75 o
   3  -2   6        295.22        273.22         8.55 o
   4  -2   6          5.28          3.54         3.77 o
   5  -2   6        203.41        200.68        10.34 o
   6  -2   6        586.54        546.06        21.69 o
   7  -2   6          0.14         -4.48         4.48 o
   8  -2   6        504.49        529.91        20.18 o
   9  -2   6         68.87         53.18         8.30 o
  -9  -1   6         20.09         11.59         9.57 o
  -8  -1   6        325.54        345.19        22.62 o
  -7  -1   6        231.07        245.25        17.82 o
  -6  -1   6       1634.06       1650.82        53.87 o
  -5  -1   6        147.93        152.66        11.49 o
  -4  -1   6       2954.12       2978.36        85.37 o
  -3  -1   6         33.04         31.37         2.64 o
  -2  -1   6        466.46        515.65        11.22 o
  -1  -1   6        658.06        688.39        12.59 o
   0  -1   6      10893.01      11466.36       190.21 o
   1  -1   6        879.87        916.52        23.48 o
   2  -1   6       2406.97       2511.08        99.83 o
   3  -1   6        208.15        165.78         7.86 o
   4  -1   6        841.44        814.54        22.60 o
   5  -1   6        396.69        418.68        15.06 o
   6  -1   6          8.48          6.57         4.61 o
   7  -1   6          4.48          3.60         5.06 o
   8  -1   6        395.48        426.12        19.33 o
   9  -1   6         48.93         36.01        10.92 o
  -9   0   6          5.34         -1.00         8.67 o
  -8   0   6          1.63          7.28         8.74 o
  -7   0   6        175.14        192.07        16.14 o
  -6   0   6        780.05        831.89        32.31 o
  -5   0   6        228.75        228.64        16.89 o
  -4   0   6       4157.78       4159.22       115.85 o
  -3   0   6         26.28         32.14         2.57 o
  -2   0   6       1476.23       1408.09        22.05 o
  -1   0   6       1724.01       1820.36        27.24 o
   0   0   6       2581.67       2956.65        66.28 o
   1   0   6        721.70        684.27        43.88 o
   2   0   6       2408.47       2383.69        81.73 o
   3   0   6          7.01         15.42         4.65 o
   4   0   6       2359.04       2260.44        70.61 o
   5   0   6         32.86         39.95         5.30 o
   6   0   6        614.14        626.67        24.59 o
   7   0   6        107.05        117.81         9.49 o
   8   0   6          0.82          4.62         5.44 o
   9   0   6         32.94         32.59         7.42 o
  -9   1   6         14.59         -2.41        12.67 o
  -8   1   6        234.74        240.16        19.83 o
  -7   1   6         53.69         59.71        16.13 o
  -6   1   6          6.49          6.21         6.16 o
  -5   1   6        484.82        519.73        22.07 o
  -4   1   6       1727.24       1803.93        54.65 o
  -3   1   6         71.09         61.99         3.11 o
  -2   1   6       2763.90       2612.25        45.72 o
  -1   1   6       3230.09       3531.08        55.21 o
   0   1   6       2197.66       2240.82        51.19 o
   1   1   6         52.00         53.95        10.56 o
   2   1   6        212.46        187.94        19.60 o
   3   1   6        708.15        763.45        37.53 o
   4   1   6       1011.52        950.65        25.14 o
   5   1   6         23.61         28.94         5.61 o
   6   1   6       1372.00       1361.74        35.75 o
   7   1   6        253.70        280.99        14.27 o
   8   1   6          8.67          1.48         5.60 o
   9   1   6        512.26        469.17        29.86 o
  -8   2   6        438.90        452.13        32.56 o
  -7   2   6         19.49         10.83         7.88 o
  -6   2   6        617.66        611.73        26.40 o
  -5   2   6        887.96        884.47        32.17 o
  -4   2   6        876.61        860.98        24.71 o
  -3   2   6       1589.70       1536.83        40.07 o
  -2   2   6       4886.74       4996.71        85.08 o
  -1   2   6        438.52        458.59         9.91 o
   0   2   6       6412.36       6820.47       182.20 o
   1   2   6        131.40        141.77         8.67 o
   2   2   6       2501.32       2712.77        98.17 o
   3   2   6        584.00        571.66        35.74 o
   4   2   6          3.95          5.52         2.24 o
   5   2   6        234.25        240.43        10.78 o
   6   2   6        135.75        123.78         8.53 o
   7   2   6         28.84         32.12         6.28 o
   8   2   6       1356.39       1324.73        37.14 o
   9   2   6          3.44         11.17         7.75 o
  -8   3   6         88.80         64.88        12.19 o
  -7   3   6        320.77        323.69        20.56 o
  -6   3   6        326.83        334.50        18.98 o
  -5   3   6        333.11        319.04        14.10 o
  -4   3   6        458.97        434.06        15.48 o
  -3   3   6         28.69         40.63         3.83 o
  -2   3   6         28.16         34.32         4.79 o
  -1   3   6       1548.71       1572.60        32.06 o
   0   3   6       3218.95       3408.70        65.49 o
   1   3   6        290.70        355.70        25.63 o
   2   3   6       2374.99       2445.86        70.26 o
   3   3   6         11.54          8.44         4.32 o
   4   3   6        146.65        122.78         5.73 o
   5   3   6        373.22        371.73        13.81 o
   6   3   6         78.13         87.85        12.96 o
   7   3   6         19.48         12.03         5.60 o
   8   3   6        440.89        432.95        17.95 o
   9   3   6          0.15         -8.14        13.36 o
  -8   4   6         28.63         31.94         8.87 o
  -7   4   6        190.33        213.64        20.15 o
  -6   4   6       2376.03       2295.39        58.15 o
  -5   4   6       1443.33       1433.24        38.36 o
  -4   4   6       2057.10       1922.44        83.81 o
  -3   4   6        115.09        122.35         6.43 o
  -2   4   6        668.27        662.34        18.79 o
  -1   4   6       2341.23       2457.86        56.64 o
   0   4   6         20.54         28.77         3.39 o
   1   4   6        711.27        649.35        27.18 o
   2   4   6       1378.98       1330.85        47.11 o
   3   4   6         67.38         76.95         5.67 o
   4   4   6       4420.86       4431.46       146.62 o
   5   4   6         29.26         29.01         6.91 o
   6   4   6        345.32        320.13        21.44 o
   7   4   6         61.32         58.50         7.70 o
   8   4   6         56.36         62.15        12.37 o
   9   4   6         68.61         67.65         9.10 o
  -7   5   6          5.75          9.67         7.37 o
  -6   5   6        133.45        116.43        10.78 o
  -5   5   6        347.79        344.60        14.03 o
  -4   5   6        757.07        758.29        19.35 o
  -3   5   6        161.01        184.55         9.30 o
  -2   5   6       2539.03       2614.27        60.82 o
  -1   5   6        313.49        331.27        15.11 o
   0   5   6       1929.06       2013.62        47.80 o
   1   5   6        476.46        458.87        19.83 o
   2   5   6          6.75          5.88         2.45 o
   3   5   6        321.21        298.94        12.03 o
   4   5   6        499.47        464.90        15.27 o
   5   5   6          1.38         -3.44         3.44 o
   6   5   6        984.01        949.22        38.37 o
   7   5   6         65.55         67.12         8.12 o
   8   5   6        171.74        157.13        12.14 o
   9   5   6         95.03         76.38         9.75 o
  -7   6   6        101.03         80.66        10.06 o
  -6   6   6        340.96        309.52        27.48 o
  -5   6   6        141.83        149.42         8.65 o
  -4   6   6         26.54         26.52         5.58 o
  -3   6   6       1210.34       1260.41        33.22 o
  -2   6   6        961.83       1009.48        27.56 o
  -1   6   6        207.45        214.98        10.29 o
   0   6   6       2222.97       2358.12        55.93 o
   1   6   6         47.44         49.54         5.90 o
   2   6   6        855.04        834.49        24.12 o
   3   6   6        366.73        397.21        17.76 o
   4   6   6         32.54         30.73         4.57 o
   5   6   6        147.21        143.52         9.83 o
   6   6   6        517.15        504.71        21.87 o
   7   6   6         27.49         17.32         7.86 o
   8   6   6        463.70        475.82        21.80 o
   9   6   6         24.19         25.25         8.58 o
  -6   7   6        440.67        409.21        16.95 o
  -5   7   6         60.42         62.88         7.71 o
  -4   7   6        935.20        946.28        27.66 o
  -3   7   6         88.50        104.43         8.60 o
  -2   7   6         69.32         53.03         6.35 o
  -1   7   6        665.12        724.46        22.28 o
   0   7   6       2438.99       2400.15        57.73 o
   1   7   6        162.64        147.35         9.39 o
   2   7   6       1084.71       1119.10        31.12 o
   3   7   6         55.76         48.20         6.48 o
   4   7   6        320.97        331.12        12.28 o
   5   7   6        254.49        261.77        11.47 o
   6   7   6          6.20          6.13         5.81 o
   7   7   6          4.92         -1.09         6.21 o
   8   7   6        489.91        468.23        21.51 o
  -6   8   6        117.52        105.39        33.63 o
  -5   8   6         36.01         21.61         8.91 o
  -4   8   6       1359.07       1382.15        38.02 o
  -3   8   6          4.39          2.41         6.68 o
  -2   8   6        478.44        471.55        18.16 o
  -1   8   6        723.43        748.24        23.68 o
   0   8   6        111.08        105.52         9.09 o
   1   8   6       1241.29       1257.19        37.46 o
   2   8   6        253.92        244.40        13.19 o
   3   8   6         20.21         26.78         6.31 o
   4   8   6        769.72        815.53        26.63 o
   5   8   6        106.67        106.58         8.31 o
   6   8   6        321.93        332.70        21.38 o
   7   8   6        101.05         89.54        10.28 o
   8   8   6         66.88         53.25        13.83 o
  -5   9   6        434.88        401.35        41.24 o
  -4   9   6        150.12        155.25        17.06 o
  -3   9   6          9.57         -1.10         8.36 o
  -2   9   6        284.33        279.36        15.28 o
  -1   9   6        664.08        603.01        21.76 o
   0   9   6        902.25        881.92        27.63 o
   1   9   6         55.57         72.44         8.62 o
   2   9   6         49.93         53.64         8.95 o
   3   9   6        298.26        324.74        16.09 o
   4   9   6        285.39        303.94        22.04 o
   5   9   6        124.17        113.84         9.06 o
   6   9   6        148.78        172.13        11.38 o
   7   9   6        128.41        139.64        12.97 o
  -4  10   6        109.07        117.76        23.52 o
  -3  10   6        620.63        661.80        36.19 o
  -2  10   6        663.29        584.21        38.65 o
  -1  10   6        192.28        184.64        16.19 o
   0  10   6        925.33        949.54        30.32 o
   1  10   6         33.64         30.56         7.94 o
   2  10   6        224.39        219.00        16.44 o
   3  10   6        467.93        488.23        21.13 o
   4  10   6         33.93         36.00         8.51 o
   5  10   6         99.74        110.73         9.37 o
   6  10   6        174.22        186.08        21.85 o
  -3  11   6         10.22         13.31        10.13 o
  -2  11   6          9.48          9.85        10.71 o
  -1  11   6        505.96        467.55        21.06 o
   0  11   6        200.55        201.28        20.58 o
   1  11   6        108.57        130.51        15.47 o
   2  11   6        429.72        427.45        20.55 o
   3  11   6         11.22          9.26         8.28 o
   4  11   6          4.47         20.84         7.98 o
   5  11   6        181.28        172.02        12.36 o
  -1  12   6        346.13        362.93        24.20 o
   0  12   6          0.32          9.55        16.89 o
   1  12   6        217.21        252.40        20.89 o
   2  12   6        229.62        257.62        38.75 o
   3  12   6         50.03         53.77         9.89 o
   4  12   6        308.16        332.71        19.38 o
  -3 -11   7         12.76         18.55         7.07 o
  -2 -11   7        273.92        281.96        20.58 o
  -1 -11   7         88.63         99.73        24.88 o
   0 -11   7        130.52        164.69        47.79 o
   1 -11   7        153.09        140.96        16.09 o
   2 -11   7          4.81         -9.26         9.26 o
  -5 -10   7        332.17        318.04        26.38 o
  -4 -10   7        223.75        228.01        12.58 o
  -3 -10   7        571.41        563.56        19.07 o
  -2 -10   7        111.20         90.33        12.69 o
  -1 -10   7        134.90        131.65        14.27 o
   0 -10   7        358.70        331.13        20.90 o
   1 -10   7          1.61          0.44        12.21 o
   2 -10   7        124.72        108.64        15.68 o
   3 -10   7        186.54        206.31        18.76 o
   4 -10   7          1.04         19.56        22.02 o
  -6  -9   7         43.70         46.56         7.34 o
  -5  -9   7        118.18        115.55        11.67 o
  -4  -9   7        169.66        180.34        11.88 o
  -3  -9   7        647.15        674.56        22.69 o
  -2  -9   7         15.99         17.73         5.05 o
  -1  -9   7        122.23        117.06        12.62 o
   0  -9   7        500.73        516.36        24.52 o
   1  -9   7         35.10         56.94        13.42 o
   2  -9   7        916.52        839.69        33.79 o
   3  -9   7         15.98         13.68         8.50 o
   4  -9   7        133.33        138.14        24.26 o
   5  -9   7         70.07         74.08        12.77 o
  -7  -8   7        458.58        525.91        31.28 o
  -6  -8   7         51.37         44.99         8.00 o
  -5  -8   7         69.88         75.73         7.49 o
  -4  -8   7        538.81        532.50        17.46 o
  -3  -8   7         42.69         44.40         6.96 o
  -2  -8   7        237.22        233.18         9.84 o
  -1  -8   7        336.90        347.20        13.85 o
   0  -8   7         49.84         56.55         9.38 o
   1  -8   7        792.57        827.51        25.71 o
   2  -8   7          8.66         11.92         5.75 o
   3  -8   7        111.65        107.45        12.06 o
   4  -8   7        422.65        438.39        18.77 o
   5  -8   7          3.95         -5.97        10.65 o
   6  -8   7         32.95         27.34         8.25 o
  -7  -7   7        236.49        258.37        14.27 o
  -6  -7   7         19.29         10.08         8.63 o
  -5  -7   7        369.81        403.14        23.03 o
  -4  -7   7        828.99        846.53        22.67 o
  -3  -7   7        227.97        222.08        10.19 o
  -2  -7   7        840.22        844.29        21.17 o
  -1  -7   7         83.47         78.03         5.91 o
   0  -7   7         65.36        100.04        10.51 o
   1  -7   7       1113.33       1085.59        30.23 o
   2  -7   7         42.90         42.95         6.62 o
   3  -7   7        644.93        648.66        21.88 o
   4  -7   7        199.03        199.61        12.80 o
   5  -7   7        176.27        174.03        12.39 o
   6  -7   7        179.71        152.67        12.21 o
  -8  -6   7        175.12        179.33        19.15 o
  -7  -6   7          3.10         11.91         8.32 o
  -6  -6   7         94.06        105.13         9.06 o
  -5  -6   7        505.36        525.63        18.92 o
  -4  -6   7        347.66        362.10        12.75 o
  -3  -6   7       3035.62       3025.13        66.62 o
  -2  -6   7        105.96         99.16         6.48 o
  -1  -6   7        447.43        436.19        11.28 o
   0  -6   7       1211.57       1170.21        23.33 o
   1  -6   7         11.05         13.99         4.16 o
   2  -6   7        246.17        235.38        11.02 o
   3  -6   7        368.97        380.27        15.35 o
   4  -6   7          7.35          2.07         5.00 o
   5  -6   7        379.73        390.01        16.73 o
   6  -6   7        190.33        216.23        13.34 o
   7  -6   7        167.91        162.11        12.67 o
  -8  -5   7        244.26        251.18        20.97 o
  -7  -5   7        697.39        708.37        32.40 o
  -6  -5   7         34.58         46.21         7.34 o
  -5  -5   7         18.98         16.58         5.05 o
  -4  -5   7         76.68         85.50         6.59 o
  -3  -5   7       2587.10       2682.46        54.90 o
  -2  -5   7        580.50        577.52        12.50 o
  -1  -5   7        410.85        404.67        10.52 o
   0  -5   7        702.12        766.16        18.36 o
   1  -5   7        779.79        743.10        15.87 o
   2  -5   7       1260.14       1214.39        31.75 o
   3  -5   7          7.25          5.64         6.21 o
   4  -5   7         93.50        101.39         8.35 o
   5  -5   7        300.92        335.26        14.55 o
   6  -5   7        174.00        174.65         9.76 o
   7  -5   7        166.83        194.69        12.32 o
   8  -5   7        221.97        250.32        18.53 o
  -8  -4   7          0.57          8.86         8.83 o
  -7  -4   7        878.55        915.80        37.69 o
  -6  -4   7        113.13        132.58        13.62 o
  -5  -4   7        104.90        111.67         8.69 o
  -4  -4   7       5543.19       5697.09       127.45 o
  -3  -4   7        688.30        683.19        15.27 o
  -2  -4   7        219.69        239.11         6.90 o
  -1  -4   7        669.59        659.17        14.48 o
   0  -4   7        800.44        811.69        21.69 o
   1  -4   7       3131.26       3045.67        73.71 o
   2  -4   7        454.93        420.53        17.17 o
   3  -4   7        760.63        708.54        17.94 o
   4  -4   7        440.52        432.05        30.45 o
   5  -4   7          5.40          2.73         6.33 o
   6  -4   7        668.23        666.68        21.90 o
   7  -4   7         14.32         24.15         7.47 o
   8  -4   7         87.69        101.44        12.58 o
  -8  -3   7        110.54        106.67        14.29 o
  -7  -3   7        181.92        212.63        18.40 o
  -6  -3   7        271.69        290.30        18.16 o
  -5  -3   7        298.01        302.97        11.96 o
  -4  -3   7        324.19        339.91        12.45 o
  -3  -3   7        955.40        987.32        22.13 o
  -2  -3   7       1095.11       1119.17        20.08 o
  -1  -3   7        261.51        280.56         7.84 o
   0  -3   7        213.17        192.04         7.94 o
   1  -3   7        966.56        954.99        24.30 o
   2  -3   7         11.94         14.34         4.01 o
   3  -3   7       1202.17       1215.83        31.15 o
   4  -3   7        748.18        731.64        21.79 o
   5  -3   7        376.75        379.45        17.49 o
   6  -3   7        157.71        166.83        11.11 o
   7  -3   7          4.26          4.87         5.32 o
   8  -3   7          6.20         -0.36         5.95 o
  -8  -2   7        435.14        469.77        26.49 o
  -7  -2   7         31.53         35.06         9.80 o
  -6  -2   7        136.23        142.20        16.42 o
  -5  -2   7       1828.92       1857.37        58.36 o
  -4  -2   7        468.51        426.65        16.59 o
  -3  -2   7       2552.66       2590.12        54.82 o
  -2  -2   7       1002.43       1003.58        22.35 o
  -1  -2   7       1307.09       1315.85        22.54 o
   0  -2   7       1441.33       1468.78        30.03 o
   1  -2   7         94.28         93.05         4.37 o
   2  -2   7        151.20        151.97         5.81 o
   3  -2   7       1118.03       1107.22        43.40 o
   4  -2   7         12.57         18.48         6.42 o
   5  -2   7        959.14        991.43        27.85 o
   6  -2   7        225.44        228.11        11.93 o
   7  -2   7        187.15        194.83        12.37 o
   8  -2   7        111.56        113.66        13.78 o
   9  -2   7          3.02         -5.38         8.66 o
  -8  -1   7         19.81         22.31         9.47 o
  -7  -1   7        458.35        461.31        24.27 o
  -6  -1   7        304.66        331.82        18.89 o
  -5  -1   7         38.42         44.68         7.45 o
  -4  -1   7        136.36        127.04        10.11 o
  -3  -1   7       2405.77       2295.06        80.85 o
  -2  -1   7          5.49          3.22         1.65 o
  -1  -1   7        744.27        646.64        19.20 o
   0  -1   7       2330.36       2510.95        43.46 o
   1  -1   7        668.72        670.60        22.71 o
   2  -1   7       4019.03       4322.31       118.44 o
   3  -1   7        164.32        167.67        10.53 o
   4  -1   7        140.29        130.26         7.67 o
   5  -1   7        343.61        369.52        14.39 o
   6  -1   7         73.44         83.27         7.97 o
   7  -1   7        449.59        470.30        18.16 o
   8  -1   7        142.50        149.30        18.11 o
   9  -1   7          4.11         -1.01         6.18 o
  -8   0   7         26.37         10.52         9.05 o
  -7   0   7       1093.40       1065.42        40.72 o
  -6   0   7         65.12         55.46        15.98 o
  -5   0   7        217.57        214.38        13.94 o
  -4   0   7       1476.62       1401.92        44.50 o
  -3   0   7         26.73         23.58         2.26 o
  -2   0   7        804.40        822.35        17.00 o
  -1   0   7        805.29        764.59        15.30 o
   0   0   7        173.48        165.80        17.48 o
   1   0   7       2267.98       2290.35        65.04 o
   2   0   7        166.24        185.40        10.69 o
   3   0   7       1923.31       1944.54        73.42 o
   4   0   7        638.00        584.35        26.34 o
   5   0   7          2.77         10.00         4.26 o
   6   0   7         70.70         66.96         8.89 o
   7   0   7        217.42        228.75        12.87 o
   8   0   7         78.13         64.99         8.49 o
   9   0   7         77.16         70.42         9.25 o
  -8   1   7         28.72         30.59        10.73 o
  -7   1   7        401.42        406.00        23.00 o
  -6   1   7         19.68         13.45         8.14 o
  -5   1   7        857.58        851.52        31.46 o
  -4   1   7       1537.05       1490.26        38.56 o
  -3   1   7       1466.20       1432.50        44.81 o
  -2   1   7       1292.14       1228.43        23.32 o
  -1   1   7        620.70        603.97        18.85 o
   0   1   7        329.47        379.36        15.02 o
   1   1   7       4483.00       4920.72       193.45 o
   2   1   7         10.68         18.00         4.85 o
   3   1   7       1332.29       1368.11        43.05 o
   4   1   7        994.75       1021.46        35.21 o
   5   1   7        618.27        552.25        29.38 o
   6   1   7        393.09        402.25        16.08 o
   7   1   7         29.73         19.98         7.02 o
   8   1   7          8.75         11.77         6.77 o
   9   1   7        205.60        211.32        17.90 o
  -8   2   7        101.46         82.90        13.20 o
  -7   2   7          2.02         -5.90         6.47 o
  -6   2   7        132.37        151.54        13.97 o
  -5   2   7       1443.67       1435.54        38.70 o
  -4   2   7         97.84         93.06         8.06 o
  -3   2   7       3728.63       3623.45       103.69 o
  -2   2   7         25.24         34.91         2.97 o
  -1   2   7       2077.00       2100.87        41.63 o
   0   2   7       3684.12       4008.70       109.91 o
   1   2   7          1.98          3.85         3.68 o
   2   2   7        361.31        374.07        16.35 o
   3   2   7        745.88        769.53        27.97 o
   4   2   7          4.87          2.81         5.13 o
   5   2   7       1498.42       1434.96        36.92 o
   6   2   7        202.28        203.84        11.29 o
   7   2   7        397.41        381.31        20.94 o
   8   2   7         17.70         16.86         6.83 o
   9   2   7          7.86          7.94         7.20 o
  -8   3   7        148.00        124.76        12.50 o
  -7   3   7        887.07        810.35        56.16 o
  -6   3   7         34.21         35.22         7.03 o
  -5   3   7          4.62          0.16         4.47 o
  -4   3   7        270.41        251.03        13.28 o
  -3   3   7       3826.18       3869.93        75.88 o
  -2   3   7         21.89         27.89         3.90 o
  -1   3   7        445.86        405.66        10.95 o
   0   3   7       1091.69       1151.01        25.90 o
   1   3   7       1303.72       1345.64        41.69 o
   2   3   7       1210.68       1292.88        41.13 o
   3   3   7         19.69         23.91         5.81 o
   4   3   7        271.38        254.66        15.50 o
   5   3   7        318.18        322.36        12.92 o
   6   3   7        584.13        607.16        20.25 o
   7   3   7        558.38        525.66        19.19 o
   8   3   7        167.56        176.39        12.68 o
   9   3   7         10.94          7.86         7.15 o
  -7   4   7        486.81        478.65        21.23 o
  -6   4   7        146.69        138.79        11.37 o
  -5   4   7        346.23        360.26        15.67 o
  -4   4   7       4459.92       4328.14       118.97 o
  -3   4   7        199.29        187.94         8.07 o
  -2   4   7        272.88        296.41        11.28 o
  -1   4   7        934.90        953.73        25.22 o
   0   4   7        458.59        461.88        24.41 o
   1   4   7       3422.16       3411.37       106.38 o
   2   4   7        579.93        603.05        42.37 o
   3   4   7       1055.61       1039.14        50.20 o
   4   4   7        655.15        635.83        16.18 o
   5   4   7         20.16         13.71         5.58 o
   6   4   7        529.06        557.32        21.76 o
   7   4   7         28.43         26.02         6.32 o
   8   4   7        138.12        135.00        11.44 o
   9   4   7         99.44         73.06         9.74 o
  -7   5   7        144.98        121.85        11.95 o
  -6   5   7          2.31          4.88         6.42 o
  -5   5   7         35.05         39.74         8.30 o
  -4   5   7        623.93        639.78        17.52 o
  -3   5   7       1423.69       1429.39        36.54 o
  -2   5   7        309.44        326.09        14.41 o
  -1   5   7        244.00        249.40        12.30 o
   0   5   7        278.17        275.78        11.91 o
   1   5   7       1445.85       1425.19        51.92 o
   2   5   7         34.00         29.00         3.47 o
   3   5   7       1303.85       1296.96        35.84 o
   4   5   7        228.48        212.03        10.43 o
   5   5   7        224.28        230.34        11.69 o
   6   5   7        391.18        415.39        16.67 o
   7   5   7          0.68         -1.18         5.34 o
   8   5   7          4.02         -7.07         7.07 o
   9   5   7        102.23         81.73        10.16 o
  -7   6   7          9.91         17.01         8.81 o
  -6   6   7         27.25         23.70         7.28 o
  -5   6   7       1292.92       1313.63        35.56 o
  -4   6   7          8.64          8.45         4.83 o
  -3   6   7       1155.18       1190.65        32.19 o
  -2   6   7        485.10        477.61        17.49 o
  -1   6   7        660.17        648.54        20.00 o
   0   6   7       1043.59       1051.61        28.48 o
   1   6   7          3.71          3.08         4.11 o
   2   6   7        145.99        159.00         9.31 o
   3   6   7        563.94        585.87        19.30 o
   4   6   7          0.14          4.06         3.58 o
   5   6   7        896.52        883.03        28.91 o
   6   6   7         87.03         86.65         9.01 o
   7   6   7        141.16        117.65        14.08 o
   8   6   7        110.85         77.58         9.75 o
  -6   7   7        184.69        159.76        16.66 o
  -5   7   7         27.54         20.88         6.31 o
  -4   7   7        289.10        310.39        14.57 o
  -3   7   7        695.49        726.80        23.01 o
  -2   7   7          1.38          4.91         4.75 o
  -1   7   7        639.99        676.29        21.54 o
   0   7   7        669.20        638.95        20.61 o
   1   7   7        419.90        434.95        16.20 o
   2   7   7       1407.64       1396.81        37.37 o
   3   7   7         46.83         47.66         7.96 o
   4   7   7        239.02        259.23        10.92 o
   5   7   7        223.04        225.66        14.02 o
   6   7   7          9.41          7.25         9.39 o
   7   7   7        205.55        204.98        13.82 o
   8   7   7         71.49         59.78         9.75 o
  -5   8   7         52.55         49.60        11.84 o
  -4   8   7        475.82        524.74        19.95 o
  -3   8   7        167.04        151.20        11.36 o
  -2   8   7        832.79        839.15        26.28 o
  -1   8   7        178.66        197.19        12.22 o
   0   8   7          9.65          5.20         6.77 o
   1   8   7        742.69        775.15        24.59 o
   2   8   7        199.62        189.68        12.21 o
   3   8   7       1209.76       1202.87        34.66 o
   4   8   7        166.41        152.51         9.40 o
   5   8   7          6.26          5.77         4.96 o
   6   8   7         64.18         67.54         9.30 o
   7   8   7        315.54        281.55        16.66 o
   8   8   7          0.65         -6.74         7.58 o
  -5   9   7        108.98         99.32        20.78 o
  -4   9   7        400.03        361.05        23.23 o
  -3   9   7        479.34        449.87        34.03 o
  -2   9   7        263.60        290.47        15.69 o
  -1   9   7        208.93        178.36        12.90 o
   0   9   7          8.41         -5.63         5.63 o
   1   9   7       1207.52       1144.34        33.68 o
   2   9   7         54.08         53.79         8.16 o
   3   9   7        347.84        378.66        21.94 o
   4   9   7        136.19        140.47        13.48 o
   5   9   7        117.69        108.59        15.23 o
   6   9   7        215.04        238.44        13.03 o
   7   9   7         18.06         22.80        14.83 o
  -4  10   7          5.59          5.28        16.03 o
  -3  10   7        727.08        723.47        67.38 o
  -2  10   7         11.12         10.19         8.95 o
  -1  10   7        390.96        400.44        18.90 o
   0  10   7        655.40        656.03        24.48 o
   1  10   7         20.27         29.53         7.36 o
   2  10   7        397.22        417.28        19.56 o
   3  10   7        195.86        203.78        14.42 o
   4  10   7          1.30          8.43         8.81 o
   5  10   7        532.26        578.86        19.96 o
   6  10   7         13.02          9.41         6.72 o
  -2  11   7         33.01         23.53        18.48 o
  -1  11   7         42.87         43.67        10.35 o
   0  11   7        238.49        228.35        21.41 o
   1  11   7        280.22        300.80        28.75 o
   2  11   7        188.48        194.17        15.30 o
   3  11   7          0.97          5.77        13.09 o
   4  11   7        102.70        114.91        15.14 o
   5  11   7         56.33         44.61         8.19 o
   0  12   7         16.00         53.79        13.11 o
   1  12   7        380.80        401.58        37.36 o
   2  12   7         87.52         85.71        12.02 o
   3  12   7         73.33         67.03        12.17 o
  -2 -11   8         31.81         25.18        10.02 o
  -1 -11   8          9.62         12.88         9.87 o
   0 -11   8        259.33        293.09        23.67 o
   1 -11   8        304.71        292.94        21.74 o
  -4 -10   8         57.39         60.29         7.87 o
  -3 -10   8        358.86        321.08        23.42 o
  -2 -10   8         71.77         63.16         7.88 o
  -1 -10   8        161.86        122.98        13.18 o
   0 -10   8        186.97        162.50        19.89 o
   1 -10   8          5.53          5.74        15.23 o
   2 -10   8        292.78        270.23        48.71 o
   3 -10   8         62.38         64.25        22.62 o
  -5  -9   8          3.21          2.40         5.48 o
  -4  -9   8         22.30         30.35         8.10 o
  -3  -9   8        500.12        489.77        14.74 o
  -2  -9   8        130.63        103.30         9.21 o
  -1  -9   8        480.03        438.00        50.65 o
   0  -9   8          1.56         -1.11         7.34 o
   1  -9   8        139.39        134.41        14.38 o
   2  -9   8        257.50        241.06        18.01 o
   3  -9   8         70.48         54.55        11.61 o
   4  -9   8        506.44        482.67        26.84 o
  -6  -8   8          8.31         10.46         6.96 o
  -5  -8   8        132.48        123.44         9.71 o
  -4  -8   8         15.51         20.67         5.64 o
  -3  -8   8        125.25        129.52         7.93 o
  -2  -8   8        446.14        451.71        14.53 o
  -1  -8   8        392.14        399.89        19.83 o
   0  -8   8        201.52        189.37        14.48 o
   1  -8   8        710.68        731.66        23.91 o
   2  -8   8          6.14          1.58         7.69 o
   3  -8   8         98.66        104.58        10.25 o
   4  -8   8         91.56        103.34        10.79 o
   5  -8   8         17.46          3.67         7.12 o
  -7  -7   8        134.91        130.45        21.40 o
  -6  -7   8        142.00        149.59        11.75 o
  -5  -7   8        182.08        201.00        11.35 o
  -4  -7   8          6.58          4.78         4.28 o
  -3  -7   8         67.67         76.88         6.84 o
  -2  -7   8        302.00        327.72        11.69 o
  -1  -7   8         79.73         78.18         6.23 o
   0  -7   8        913.62        884.42        26.17 o
   1  -7   8        829.74        819.62        24.96 o
   2  -7   8         29.87         30.26         6.28 o
   3  -7   8       1024.29       1025.79        34.85 o
   4  -7   8         29.83         26.20         6.46 o
   5  -7   8        219.62        220.15        14.11 o
   6  -7   8        111.95        109.30        12.06 o
  -7  -6   8         77.37         67.69        12.68 o
  -6  -6   8        303.10        323.92        15.20 o
  -5  -6   8        216.03        217.17        13.42 o
  -4  -6   8        171.37        172.03         9.25 o
  -3  -6   8        832.54        845.30        21.70 o
  -2  -6   8          3.08          4.99         2.72 o
  -1  -6   8        703.76        704.57        16.12 o
   0  -6   8         22.54         22.56         4.35 o
   1  -6   8         22.73         21.33         3.28 o
   2  -6   8       1061.31       1097.91        30.47 o
   3  -6   8        618.38        623.16        20.82 o
   4  -6   8         23.72         20.68         6.29 o
   5  -6   8        653.43        661.31        23.03 o
   6  -6   8          6.38         11.69         6.73 o
   7  -6   8         67.01         52.62         9.30 o
  -7  -5   8         18.54          6.23        14.17 o
  -6  -5   8        369.60        393.41        15.92 o
  -5  -5   8         36.69         30.46         5.76 o
  -4  -5   8         14.92         18.90         5.04 o
  -3  -5   8        507.86        536.04        15.35 o
  -2  -5   8        403.57        393.06        10.61 o
  -1  -5   8       3281.86       3293.85        58.56 o
   0  -5   8         30.39         25.63         3.80 o
   1  -5   8        369.00        400.51        12.15 o
   2  -5   8        166.73        174.79         9.50 o
   3  -5   8         81.71         81.61         7.36 o
   4  -5   8        582.80        583.38        24.20 o
   5  -5   8        519.63        552.58        19.09 o
   6  -5   8        106.01         98.48         9.49 o
   7  -5   8        268.48        282.21        13.06 o
  -8  -4   8         59.52         58.80        12.26 o
  -7  -4   8        525.64        536.32        38.00 o
  -6  -4   8          2.80          5.77         7.43 o
  -5  -4   8        300.30        300.89        13.00 o
  -4  -4   8         30.10         28.17         4.70 o
  -3  -4   8        233.16        231.19         7.81 o
  -2  -4   8       6036.22       6183.20        96.74 o
  -1  -4   8        141.28        142.51         5.95 o
   0  -4   8        244.82        257.36        10.04 o
   1  -4   8       1105.72       1101.56        28.36 o
   2  -4   8         32.25         29.82         6.39 o
   3  -4   8        756.49        754.29        22.03 o
   4  -4   8        485.76        489.85        17.20 o
   5  -4   8          5.86          2.84         5.36 o
   6  -4   8        170.51        175.07        11.77 o
   7  -4   8        182.20        213.86        13.21 o
   8  -4   8        298.22        282.39        31.66 o
  -8  -3   8         67.83         70.77        12.58 o
  -7  -3   8        463.44        461.56        25.07 o
  -6  -3   8        504.11        501.48        24.94 o
  -5  -3   8        179.93        195.40         9.77 o
  -4  -3   8          0.93         -3.04         3.25 o
  -3  -3   8        367.58        359.40         9.87 o
  -2  -3   8        178.74        175.69         5.83 o
  -1  -3   8         16.65         26.48         3.03 o
   0  -3   8        953.77        952.13        24.71 o
   1  -3   8       2052.27       2021.23        47.52 o
   2  -3   8        506.17        488.65        15.42 o
   3  -3   8       1588.83       1584.68        39.38 o
   4  -3   8          6.30          8.60         4.24 o
   5  -3   8        235.64        240.72        12.26 o
   6  -3   8        104.94        112.10         9.55 o
   7  -3   8         59.41         65.73         8.01 o
   8  -3   8         43.51         56.12         8.52 o
  -8  -2   8         55.44         47.54        11.49 o
  -7  -2   8        248.70        270.34        19.56 o
  -6  -2   8       1677.85       1691.53        66.79 o
  -5  -2   8        208.04        218.87        14.89 o
  -4  -2   8         39.65         43.34         3.26 o
  -3  -2   8       2493.11       2533.64        45.76 o
  -2  -2   8         16.48         23.82         3.48 o
  -1  -2   8        378.10        421.27        10.22 o
   0  -2   8        682.00        675.08        18.90 o
   1  -2   8          0.50          3.86         1.92 o
   2  -2   8       1319.21       1212.25        51.58 o
   3  -2   8        605.95        535.56        16.37 o
   4  -2   8         74.83         74.08         6.92 o
   5  -2   8       1604.92       1561.30        40.59 o
   6  -2   8          3.76          2.02         5.24 o
   7  -2   8        209.99        226.90        13.24 o
   8  -2   8          5.77          2.96         9.25 o
  -8  -1   8         27.11         16.77        10.02 o
  -7  -1   8          7.24          2.11         8.11 o
  -6  -1   8          8.82          9.05         6.82 o
  -5  -1   8          5.06          3.62         8.29 o
  -4  -1   8        290.45        271.68         9.86 o
  -3  -1   8       1423.17       1387.92        34.63 o
  -2  -1   8        629.99        638.24        15.92 o
  -1  -1   8       1685.30       1752.30        32.16 o
   0  -1   8         16.23         19.40         4.83 o
   1  -1   8        547.15        546.11        20.36 o
   2  -1   8        732.94        780.53        27.19 o
   3  -1   8        248.91        234.72        23.07 o
   4  -1   8       1566.34       1472.32        64.39 o
   5  -1   8       1060.22       1026.89        35.09 o
   6  -1   8        194.65        203.04        11.78 o
   7  -1   8        355.91        363.34        16.50 o
   8  -1   8         10.98          0.87         8.81 o
   9  -1   8         21.91         10.61        16.43 o
  -8   0   8         10.97         -9.19        11.91 o
  -7   0   8       1146.38       1178.24        44.20 o
  -6   0   8         21.85         27.47         8.03 o
  -5   0   8        193.33        220.48        17.49 o
  -4   0   8         17.05         19.10         4.74 o
  -3   0   8        675.75        653.18        21.14 o
  -2   0   8       1379.64       1444.05        30.81 o
  -1   0   8       1858.81       1859.86        37.39 o
   0   0   8       1671.17       1738.63        51.07 o
   1   0   8       1813.62       1801.36        53.21 o
   2   0   8        628.95        675.96        24.61 o
   3   0   8         77.02         69.97         8.91 o
   4   0   8        618.88        602.38        24.69 o
   5   0   8          2.02          5.82         5.71 o
   6   0   8        280.58        273.90        13.22 o
   7   0   8        435.29        409.46        17.01 o
   8   0   8         46.15         41.27         8.19 o
   9   0   8        250.37        202.73        13.95 o
  -8   1   8        234.22        223.80        19.37 o
  -7   1   8        340.40        359.81        22.36 o
  -6   1   8        405.43        432.27        22.53 o
  -5   1   8        326.54        342.42        15.35 o
  -4   1   8          3.94          2.90         3.83 o
  -3   1   8          9.60          9.97         2.24 o
  -2   1   8        790.00        788.41        18.68 o
  -1   1   8         20.98         17.87         2.06 o
   0   1   8       1906.11       1919.79        90.16 o
   1   1   8       3235.76       3321.04       104.20 o
   2   1   8          8.49          5.93         3.92 o
   3   1   8       3233.66       3368.45        95.85 o
   4   1   8         24.67         26.81        16.29 o
   5   1   8        416.27        397.95        14.84 o
   6   1   8        179.44        175.92        10.74 o
   7   1   8         68.93         69.15         9.65 o
   8   1   8         78.34         90.47        10.59 o
   9   1   8        140.72        118.88        11.30 o
  -8   2   8         86.02         65.47        10.71 o
  -7   2   8         83.65         83.23        11.87 o
  -6   2   8        406.91        387.01        17.91 o
  -5   2   8        364.97        363.17        16.09 o
  -4   2   8        253.80        243.46        11.81 o
  -3   2   8       2050.81       1972.84        53.36 o
  -2   2   8        262.60        248.03         8.72 o
  -1   2   8        624.55        624.43        14.76 o
   0   2   8         48.91         45.87         6.27 o
   1   2   8        195.66        231.32        12.62 o
   2   2   8       2345.75       2428.78        71.01 o
   3   2   8       1550.49       1564.03        49.46 o
   4   2   8        380.77        391.58        41.62 o
   5   2   8       1250.75       1169.17        64.69 o
   6   2   8         10.05          9.12         5.35 o
   7   2   8        251.49        232.10        14.10 o
   8   2   8          6.58          8.32         6.44 o
   9   2   8          2.32         14.55         7.29 o
  -7   3   8         44.61         34.96         8.88 o
  -6   3   8        302.52        293.22        15.81 o
  -5   3   8         85.59         98.89        14.14 o
  -4   3   8         24.58         24.21         5.08 o
  -3   3   8        867.98        852.34        20.66 o
  -2   3   8        363.60        364.31        12.74 o
  -1   3   8       3211.02       3172.98        68.03 o
   0   3   8         79.19         87.75         8.18 o
   1   3   8        263.45        263.39        14.08 o
   2   3   8        340.10        380.83        17.99 o
   3   3   8        122.11        123.17        11.09 o
   4   3   8        771.58        749.65        29.53 o
   5   3   8        833.89        805.43        54.42 o
   6   3   8        264.90        252.17        12.31 o
   7   3   8        374.46        386.83        16.61 o
   8   3   8         97.90         84.43         9.71 o
   9   3   8         57.18         30.44         8.30 o
  -7   4   8        303.45        325.76        17.92 o
  -6   4   8         13.64         14.40         6.57 o
  -5   4   8        130.81        125.76        10.74 o
  -4   4   8        147.26        162.92         8.70 o
  -3   4   8          5.03          8.10         4.49 o
  -2   4   8       3397.13       3448.88        78.70 o
  -1   4   8        641.08        667.38        19.43 o
   0   4   8        722.49        689.24        35.26 o
   1   4   8       1297.10       1304.28        49.91 o
   2   4   8          1.58          5.03         4.86 o
   3   4   8        584.13        600.99        25.42 o
   4   4   8        680.73        681.61        28.47 o
   5   4   8         20.24         32.19         6.20 o
   6   4   8        599.74        556.25        19.65 o
   7   4   8        191.56        174.30        11.90 o
   8   4   8        178.88        135.11        12.50 o
   9   4   8         53.27         67.04         9.59 o
  -7   5   8        260.96        244.09        16.82 o
  -6   5   8        359.97        348.48        19.73 o
  -5   5   8         95.19        110.36        10.14 o
  -4   5   8         91.92         88.34         7.88 o
  -3   5   8        466.52        456.79        16.09 o
  -2   5   8       1147.79       1217.48        32.14 o
  -1   5   8        148.69        141.28         8.66 o
   0   5   8        434.28        440.95        14.96 o
   1   5   8       1262.84       1137.27        48.18 o
   2   5   8        465.19        466.93        22.06 o
   3   5   8       1518.90       1494.83        49.60 o
   4   5   8          3.14         -1.54         5.82 o
   5   5   8        346.92        310.28        13.60 o
   6   5   8         45.74         42.47         7.06 o
   7   5   8        114.55        100.93        12.98 o
   8   5   8        173.81        137.22        11.51 o
  -6   6   8        755.41        699.53        31.98 o
  -5   6   8         71.44         68.49         7.56 o
  -4   6   8          4.83          2.55         4.86 o
  -3   6   8       1330.39       1334.92        35.57 o
  -2   6   8          0.86          2.54         4.28 o
  -1   6   8        378.75        391.63        14.85 o
   0   6   8        398.80        425.90        15.46 o
   1   6   8          1.26          4.99         3.75 o
   2   6   8       1066.14       1083.88        29.91 o
   3   6   8        487.56        468.06        17.00 o
   4   6   8         80.99         87.16         6.36 o
   5   6   8        788.55        794.03        40.66 o
   6   6   8          9.14         14.05         6.37 o
   7   6   8        171.76        161.11        12.20 o
   8   6   8          9.52          1.87         7.08 o
  -6   7   8         71.46         66.50        12.69 o
  -5   7   8          4.91         -1.88         6.18 o
  -4   7   8        122.02        125.61        10.01 o
  -3   7   8        560.80        557.46        19.94 o
  -2   7   8        459.01        474.43        17.72 o
  -1   7   8        270.97        294.61        13.68 o
   0   7   8         97.95        101.83        10.12 o
   1   7   8        547.74        536.96        18.96 o
   2   7   8        525.74        499.95        18.17 o
   3   7   8         10.68         12.51         4.99 o
   4   7   8        795.42        799.96        21.26 o
   5   7   8        884.10        858.85        34.40 o
   6   7   8        216.75        192.08        12.68 o
   7   7   8        199.43        185.42        13.14 o
   8   7   8          6.33          1.34         7.67 o
  -5   8   8         71.11         70.97        11.75 o
  -4   8   8         32.91         42.52        14.79 o
  -3   8   8         74.05         63.52         8.56 o
  -2   8   8        449.03        438.48        18.06 o
  -1   8   8        764.32        740.82        24.22 o
   0   8   8        690.50        621.45        21.71 o
   1   8   8        410.31        438.21        18.11 o
   2   8   8        207.00        220.35        13.08 o
   3   8   8         73.27         95.53        10.22 o
   4   8   8        498.28        524.12        16.85 o
   5   8   8         71.20         57.07        10.23 o
   6   8   8        169.51        142.00        12.48 o
   7   8   8        142.83        110.64        11.49 o
  -4   9   8          2.46        -10.16        12.67 o
  -3   9   8          7.06         -7.04         7.04 o
  -2   9   8        384.38        414.70        18.76 o
  -1   9   8          1.33         -0.74         6.21 o
   0   9   8        401.45        413.56        18.63 o
   1   9   8        670.56        690.62        24.14 o
   2   9   8          5.30          1.36         5.80 o
   3   9   8        622.95        579.80        43.95 o
   4   9   8         26.48         31.11         7.59 o
   5   9   8        242.65        222.45        17.19 o
   6   9   8         52.90         51.15         9.58 o
   7   9   8         10.26         -0.23         8.23 o
  -3  10   8        324.88        226.98        41.92 o
  -2  10   8          3.06         -4.42         7.68 o
  -1  10   8        328.59        303.26        17.47 o
   0  10   8        163.31        150.70        12.89 o
   1  10   8        144.45        119.15        11.30 o
   2  10   8        401.66        434.44        20.34 o
   3  10   8        406.32        385.75        18.93 o
   4  10   8        222.01        190.91        15.02 o
   5  10   8        316.20        343.57        16.63 o
   6  10   8          3.33         -6.38         6.38 o
  -2  11   8         17.19          9.32        22.40 o
  -1  11   8        285.90        298.94        31.04 o
   0  11   8          0.90          3.86        10.61 o
   1  11   8         55.56         54.73        10.18 o
   2  11   8        181.32        186.05        15.16 o
   3  11   8          5.64         21.39         9.45 o
   4  11   8        203.35        199.28        15.60 o
  -3 -10   9        103.25         71.40         9.52 o
  -2 -10   9          1.71          5.39         8.28 o
  -1 -10   9        260.77        254.16        19.04 o
   0 -10   9        296.13        281.50        20.15 o
   1 -10   9          7.76         11.34        14.93 o
   2 -10   9        602.13        583.06        28.90 o
  -5  -9   9          7.74         -0.96         6.10 o
  -4  -9   9         97.95         74.22         9.77 o
  -3  -9   9          2.25         -3.21         5.83 o
  -2  -9   9        345.31        366.18        20.31 o
  -1  -9   9        359.26        367.85        25.94 o
   0  -9   9         25.02         20.74         8.62 o
   1  -9   9        110.49        121.99        13.97 o
   2  -9   9        588.16        594.65        22.51 o
   3  -9   9          2.39         -4.77         6.57 o
   4  -9   9        264.47        296.98        17.54 o
  -5  -8   9        747.70        749.31        22.87 o
  -4  -8   9        230.33        231.92        10.96 o
  -3  -8   9        115.63        105.72         7.23 o
  -2  -8   9        332.20        294.25        15.06 o
  -1  -8   9        127.97        123.54        10.97 o
   0  -8   9        220.71        224.05        12.90 o
   1  -8   9        612.01        598.67        22.94 o
   2  -8   9         35.59         26.51         7.07 o
   3  -8   9        245.32        247.41        18.59 o
   4  -8   9         50.42         68.38        18.82 o
   5  -8   9        110.40        103.36        13.38 o
  -6  -7   9        304.86        298.92        16.54 o
  -5  -7   9        127.25        128.20        10.65 o
  -4  -7   9         33.31         26.47         5.64 o
  -3  -7   9        125.56        124.68         7.73 o
  -2  -7   9        771.81        756.11        18.27 o
  -1  -7   9         40.26         48.05         5.47 o
   0  -7   9        851.07        845.79        21.58 o
   1  -7   9        666.71        639.38        21.47 o
   2  -7   9        804.57        790.39        25.07 o
   3  -7   9        600.74        567.48        20.66 o
   4  -7   9        198.52        211.38        13.72 o
   5  -7   9         90.04         95.16        17.19 o
   6  -7   9        199.24        184.27        13.75 o
  -7  -6   9         10.04         -5.05         9.14 o
  -6  -6   9        604.94        629.64        22.10 o
  -5  -6   9          1.78          5.85         6.23 o
  -4  -6   9        465.90        489.92        16.04 o
  -3  -6   9        282.96        287.87        10.30 o
  -2  -6   9          8.90          7.63         3.06 o
  -1  -6   9        796.19        840.54        21.14 o
   0  -6   9        182.01        201.86         9.03 o
   1  -6   9         21.78         17.16         4.59 o
   2  -6   9       1057.12       1126.05        31.51 o
   3  -6   9         13.69         21.29         5.73 o
   4  -6   9        310.43        307.93        14.79 o
   5  -6   9        239.79        241.85        14.17 o
   6  -6   9        100.63         73.97        11.61 o
  -7  -5   9         27.96         22.30        10.30 o
  -6  -5   9        271.77        280.54        13.65 o
  -5  -5   9         70.83         64.37         7.42 o
  -4  -5   9       1415.69       1480.52        39.17 o
  -3  -5   9          9.93          7.93         2.83 o
  -2  -5   9        607.37        610.32        13.54 o
  -1  -5   9        146.85        163.23         7.90 o
   0  -5   9       2688.77       2669.07        54.32 o
   1  -5   9       1272.21       1307.49        33.81 o
   2  -5   9       1365.22       1393.69        35.90 o
   3  -5   9         54.30         69.51         7.24 o
   4  -5   9        456.53        488.39        17.92 o
   5  -5   9        356.80        369.94        15.40 o
   6  -5   9        130.10        120.27        12.89 o
   7  -5   9        120.52        114.70        10.96 o
  -7  -4   9          5.46          5.88         8.71 o
  -6  -4   9          5.80          7.78         7.43 o
  -5  -4   9        401.78        406.47        20.06 o
  -4  -4   9        897.61        950.64        27.02 o
  -3  -4   9        404.39        393.42        11.05 o
  -2  -4   9       1449.85       1424.13        39.08 o
  -1  -4   9         59.96         60.04         4.49 o
   0  -4   9       3015.27       3072.82        70.63 o
   1  -4   9        759.69        751.27        21.39 o
   2  -4   9        194.35        192.46         9.71 o
   3  -4   9        193.49        197.21        10.48 o
   4  -4   9        664.61        688.92        21.84 o
   5  -4   9         15.81         14.45         5.68 o
   6  -4   9        862.48        911.87        27.80 o
   7  -4   9         24.78         28.46         9.13 o
  -7  -3   9         14.43         17.26         8.85 o
  -6  -3   9        154.81        178.46        16.17 o
  -5  -3   9        163.12        148.75         9.26 o
  -4  -3   9         13.82         13.31         3.74 o
  -3  -3   9        123.05        122.07         5.90 o
  -2  -3   9        540.86        513.03        27.72 o
  -1  -3   9        581.31        597.58        15.35 o
   0  -3   9       2634.57       2646.42        61.22 o
   1  -3   9        235.32        247.11        10.12 o
   2  -3   9       1048.70       1034.94        27.44 o
   3  -3   9        635.30        648.75        19.92 o
   4  -3   9         89.97         94.19         8.21 o
   5  -3   9        109.04        115.24         9.29 o
   6  -3   9        620.78        674.45        22.64 o
   7  -3   9          9.53         18.56         8.28 o
   8  -3   9        145.98        176.21        26.75 o
  -8  -2   9        196.17        160.22        17.94 o
  -7  -2   9         23.79         20.50         9.06 o
  -6  -2   9        918.23        892.86        35.61 o
  -5  -2   9          5.11          2.55         5.65 o
  -4  -2   9       3180.57       3117.15        56.05 o
  -3  -2   9        208.21        232.59         8.99 o
  -2  -2   9        262.76        245.24        11.40 o
  -1  -2   9       1250.18       1275.16        31.95 o
   0  -2   9       1248.97       1230.47        25.59 o
   1  -2   9          1.10          4.94         4.12 o
   2  -2   9       3802.07       3853.89       107.78 o
   3  -2   9         94.23         91.43         9.26 o
   4  -2   9        416.69        413.99        15.17 o
   5  -2   9        160.43        161.45        10.60 o
   6  -2   9        166.76        173.19        20.51 o
   7  -2   9        104.97         96.15         9.32 o
   8  -2   9        190.13        229.82        14.68 o
  -8  -1   9         19.82         26.59        11.31 o
  -7  -1   9         73.58         74.07        12.16 o
  -6  -1   9        238.95        265.18        28.80 o
  -5  -1   9         10.71         15.55         5.80 o
  -4  -1   9        892.85        892.18        23.71 o
  -3  -1   9         21.29         21.59         3.51 o
  -2  -1   9       1477.52       1383.07        37.65 o
  -1  -1   9        488.89        466.26        12.25 o
   0  -1   9         45.69         43.79         8.60 o
   1  -1   9        181.29        179.96        11.29 o
   2  -1   9       3505.57       3578.41       100.76 o
   3  -1   9         37.39         39.96         7.68 o
   4  -1   9       1936.85       1980.63        61.29 o
   5  -1   9        209.93        186.52        11.04 o
   6  -1   9        414.41        417.27        17.19 o
   7  -1   9        240.17        250.51        15.76 o
   8  -1   9          2.15         -5.14         6.39 o
  -8   0   9        253.57        275.32        40.56 o
  -7   0   9          6.52          2.28         8.16 o
  -6   0   9        249.09        227.85        14.31 o
  -5   0   9       1106.94       1100.03        32.49 o
  -4   0   9        494.01        515.10        18.35 o
  -3   0   9        359.06        384.66        11.70 o
  -2   0   9       1761.95       1777.65        37.41 o
  -1   0   9         68.37         72.00         4.26 o
   0   0   9        848.38        907.15        30.27 o
   1   0   9       2010.32       2081.36        61.42 o
   2   0   9          1.36          3.75         5.88 o
   3   0   9        481.46        501.93        22.01 o
   4   0   9        111.41        112.71        11.58 o
   5   0   9        349.61        340.94        19.83 o
   6   0   9       1617.03       1604.70        42.39 o
   7   0   9         19.37          1.72        11.28 o
   8   0   9        134.17        111.62        11.06 o
  -8   1   9        339.02        327.80        34.98 o
  -7   1   9         51.34         47.92         9.52 o
  -6   1   9        260.22        236.41        14.78 o
  -5   1   9        192.29        190.90        12.47 o
  -4   1   9         67.52         68.92         4.01 o
  -3   1   9        251.88        255.89         9.20 o
  -2   1   9       1386.59       1378.70        30.15 o
  -1   1   9          3.57          4.36         1.80 o
   0   1   9       3071.06       3107.83        87.75 o
   1   1   9        668.50        695.05        51.57 o
   2   1   9       1889.52       1993.34        60.13 o
   3   1   9       1413.34       1481.34        47.54 o
   4   1   9        505.42        527.64        24.17 o
   5   1   9        109.26        111.55        12.59 o
   6   1   9        811.82        790.81        47.03 o
   7   1   9         11.88          9.35         8.53 o
   8   1   9        364.21        356.19        17.20 o
   9   1   9         27.96         32.35         9.76 o
  -7   2   9         54.13         50.72         9.14 o
  -6   2   9        943.45        855.76        38.09 o
  -5   2   9          6.98          4.57         5.43 o
  -4   2   9        750.51        710.31        31.07 o
  -3   2   9        352.16        348.65        11.26 o
  -2   2   9          0.82          2.80         3.86 o
  -1   2   9       1494.15       1460.69        37.53 o
   0   2   9        238.54        277.37        14.34 o
   1   2   9          2.94          6.24         4.42 o
   2   2   9       3901.26       4040.71       113.75 o
   3   2   9         45.49         49.65         8.53 o
   4   2   9        522.59        553.30        25.13 o
   5   2   9        536.33        524.30        27.29 o
   6   2   9         45.65         39.06         9.36 o
   7   2   9         98.88         96.76         9.15 o
   8   2   9        248.70        221.90        23.09 o
   9   2   9          1.53          2.53        19.38 o
  -7   3   9         37.09         20.52        13.01 o
  -6   3   9        369.77        376.86        18.28 o
  -5   3   9        239.03        242.23        14.10 o
  -4   3   9       1000.37        973.06        29.94 o
  -3   3   9        126.78        144.31        11.26 o
  -2   3   9        355.88        363.99        12.93 o
  -1   3   9        544.26        521.34        15.29 o
   0   3   9       2237.36       2131.86       155.45 o
   1   3   9        902.68        901.45        34.83 o
   2   3   9       1850.56       1906.18        58.74 o
   3   3   9         92.10         92.55        22.32 o
   4   3   9       1150.61       1180.38        42.09 o
   5   3   9        342.73        337.86        20.42 o
   6   3   9        266.57        262.82        24.88 o
   7   3   9         95.59         89.81         8.77 o
   8   3   9         17.66          9.85         7.79 o
  -7   4   9          6.85          5.18         7.78 o
  -6   4   9          4.25         -1.62         5.99 o
  -5   4   9        255.47        240.37        14.21 o
  -4   4   9        898.81        918.60        23.19 o
  -3   4   9        340.60        345.35        13.47 o
  -2   4   9       2923.66       2984.86        69.40 o
  -1   4   9        439.60        448.29        15.06 o
   0   4   9       1050.19       1105.44        37.25 o
   1   4   9       1986.56       1871.89       154.10 o
   2   4   9         20.72         34.76         7.69 o
   3   4   9        433.36        421.64        21.36 o
   4   4   9        789.09        803.44        32.46 o
   5   4   9         22.76         13.67        16.89 o
   6   4   9       1303.41       1192.63       105.86 o
   7   4   9         50.81         47.65         7.59 o
   8   4   9        357.33        317.98        16.71 o
  -6   5   9         99.53         87.18        12.22 o
  -5   5   9        234.66        268.74        19.29 o
  -4   5   9         45.92         30.92         5.67 o
  -3   5   9        116.30        126.94        10.44 o
  -2   5   9         86.83         98.40         7.78 o
  -1   5   9        316.47        300.48        12.46 o
   0   5   9       2809.69       2896.87        84.55 o
   1   5   9         71.91         81.53        10.86 o
   2   5   9        833.05        871.62        33.44 o
   3   5   9        523.55        500.45        24.27 o
   4   5   9         74.16         89.49        11.87 o
   5   5   9        181.07        184.28        16.87 o
   6   5   9        573.01        533.20        40.67 o
   7   5   9          8.58         -1.67         9.85 o
   8   5   9        200.06        183.76        16.38 o
  -6   6   9        526.07        490.08        66.94 o
  -5   6   9          1.30         -1.81         5.35 o
  -4   6   9       1040.37       1023.21        29.62 o
  -3   6   9        201.68        199.63        11.47 o
  -2   6   9         59.16         71.63         7.55 o
  -1   6   9        754.87        797.71        35.16 o
   0   6   9       1048.81       1052.05        29.28 o
   1   6   9        128.13        135.66         9.22 o
   2   6   9       1809.28       1820.54        58.94 o
   3   6   9         85.50         81.37        12.17 o
   4   6   9        263.82        283.34        20.17 o
   5   6   9        282.15        280.91        13.62 o
   6   6   9        114.94         88.67        11.94 o
   7   6   9         82.65         82.33        14.41 o
   8   6   9        122.17        115.14        19.77 o
  -5   7   9         12.82         12.54         6.87 o
  -4   7   9        464.62        470.34        18.77 o
  -3   7   9         19.59         11.65         8.29 o
  -2   7   9        342.11        346.90        15.43 o
  -1   7   9        518.98        528.97        21.88 o
   0   7   9         10.17          7.13         8.63 o
   1   7   9         74.54         93.08         8.34 o
   2   7   9       1871.41       1865.26        47.78 o
   3   7   9        233.69        239.60        13.10 o
   4   7   9       1138.66       1160.41        30.35 o
   5   7   9        124.50         90.82         8.73 o
   6   7   9        167.47        126.99        12.43 o
   7   7   9        322.28        277.34        25.83 o
  -5   8   9        443.53        429.24        20.95 o
  -4   8   9         47.61         40.86        10.27 o
  -3   8   9         89.55         84.62         9.60 o
  -2   8   9        540.83        574.31        21.60 o
  -1   8   9         22.30         21.83         9.00 o
   0   8   9        266.76        274.04        14.47 o
   1   8   9       1032.46       1028.34        30.77 o
   2   8   9          2.51          3.37         7.31 o
   3   8   9        260.54        277.27        16.67 o
   4   8   9         14.37         19.27         5.07 o
   5   8   9         23.60          7.58         6.70 o
   6   8   9        673.00        649.05        49.99 o
   7   8   9          5.55         -7.29         7.29 o
  -4   9   9         46.79         26.84        16.42 o
  -3   9   9        109.63        110.08        15.23 o
  -2   9   9        190.90        198.98        26.93 o
  -1   9   9         38.12         40.28         8.23 o
   0   9   9        531.81        545.72        21.55 o
   1   9   9        377.93        370.54        17.64 o
   2   9   9        429.73        509.19        25.44 o
   3   9   9        762.41        741.80        29.79 o
   4   9   9         95.97         83.92         9.01 o
   5   9   9         33.07         27.81         7.97 o
   6   9   9        518.10        502.66        28.07 o
  -2  10   9         12.60         -1.34         8.95 o
  -1  10   9        270.05        269.96        17.76 o
   0  10   9        101.32         96.87        12.60 o
   1  10   9         94.61         88.18        10.82 o
   2  10   9        988.85       1012.00        32.81 o
   3  10   9         36.15         20.35        11.55 o
   4  10   9         58.46         57.78        12.32 o
   5  10   9        416.04        411.89        18.89 o
  -1  11   9        365.70        391.53        22.87 o
   0  11   9        112.75         97.72        11.61 o
   1  11   9        128.47        122.94        12.67 o
   2  11   9        357.47        379.93        24.32 o
   3  11   9         49.57         52.15        10.30 o
  -2 -10  10        140.89        142.09        15.55 o
  -1 -10  10        494.32        495.83        26.09 o
   0 -10  10        160.86        164.03        16.42 o
   1 -10  10          9.97          7.34         9.63 o
  -4  -9  10         91.55         66.69         8.86 o
  -3  -9  10        129.42         86.21         9.90 o
  -2  -9  10          9.15          4.64         6.46 o
  -1  -9  10        360.66        337.43        32.28 o
   0  -9  10         34.94         31.57         9.40 o
   1  -9  10        103.31        120.53        11.60 o
   2  -9  10        296.17        298.93        16.70 o
   3  -9  10          1.48          7.48         7.59 o
  -5  -8  10        422.33        431.11        21.45 o
  -4  -8  10        630.93        613.29        17.85 o
  -3  -8  10        567.78        551.59        16.20 o
  -2  -8  10        452.69        434.01        23.15 o
  -1  -8  10          0.76         -6.52         6.52 o
   0  -8  10         28.88         22.35         6.64 o
   1  -8  10        205.06        216.94        13.41 o
   2  -8  10        217.04        216.39        13.78 o
   3  -8  10        331.78        345.62        17.24 o
   4  -8  10        151.26        134.42        12.34 o
  -6  -7  10         53.24         61.08        18.31 o
  -5  -7  10        125.67        122.55         9.43 o
  -4  -7  10          2.31          1.99         6.01 o
  -3  -7  10        762.98        784.34        19.77 o
  -2  -7  10        398.99        415.91        12.96 o
  -1  -7  10        204.09        210.00        10.37 o
   0  -7  10        510.47        508.60        15.62 o
   1  -7  10         48.28         47.01         7.00 o
   2  -7  10          5.01         17.59         5.89 o
   3  -7  10        726.32        718.17        24.48 o
   4  -7  10          2.04         -4.12         6.30 o
   5  -7  10        241.68        247.81        15.21 o
  -6  -6  10        143.64        119.59        11.41 o
  -5  -6  10          7.12         11.58         6.75 o
  -4  -6  10        377.51        384.42        14.54 o
  -3  -6  10        313.34        338.87        11.74 o
  -2  -6  10        121.15        121.10         6.42 o
  -1  -6  10       1416.81       1454.81        32.94 o
   0  -6  10        236.18        242.74        10.32 o
   1  -6  10        405.63        389.49        13.30 o
   2  -6  10         33.77         32.33         5.45 o
   3  -6  10        297.40        284.45        14.06 o
   4  -6  10        107.14         99.99         9.71 o
   5  -6  10         19.62         25.96         7.46 o
   6  -6  10         30.48         15.91         7.30 o
  -7  -5  10        713.75        750.37        35.49 o
  -6  -5  10        108.31        124.09        13.61 o
  -5  -5  10        467.16        447.57        15.56 o
  -4  -5  10        464.22        484.55        16.03 o
  -3  -5  10          2.10         -0.13         2.99 o
  -2  -5  10         84.97         98.85         5.96 o
  -1  -5  10        934.82        886.54        22.83 o
   0  -5  10          9.71         10.42         4.61 o
   1  -5  10        268.46        258.27        12.03 o
   2  -5  10       3937.10       3879.76        89.12 o
   3  -5  10        259.94        270.70        13.02 o
   4  -5  10        246.37        236.33        12.66 o
   5  -5  10         19.79         13.73         7.12 o
   6  -5  10          2.15          5.05         8.28 o
   7  -5  10        149.39        141.78        12.19 o
  -7  -4  10        314.81        334.28        23.48 o
  -6  -4  10          1.42         -0.82         7.32 o
  -5  -4  10        867.14        891.15        23.91 o
  -4  -4  10        154.45        178.41         9.61 o
  -3  -4  10        530.02        546.17        14.08 o
  -2  -4  10       1497.95       1590.58        28.56 o
  -1  -4  10         11.55         16.37         3.70 o
   0  -4  10        752.04        754.63        21.80 o
   1  -4  10         71.16         73.21         8.72 o
   2  -4  10        249.21        244.27        11.42 o
   3  -4  10       1117.90       1117.19        30.64 o
   4  -4  10        558.72        538.58        19.12 o
   5  -4  10         79.07         78.37         8.50 o
   6  -4  10         92.90         98.01        10.94 o
   7  -4  10          5.18         19.43        14.60 o
  -7  -3  10         87.38         84.08        12.56 o
  -6  -3  10        128.01        112.67        13.61 o
  -5  -3  10        380.50        409.39        14.17 o
  -4  -3  10         29.85         27.71         3.87 o
  -3  -3  10       1227.75       1263.32        25.80 o
  -2  -3  10       1615.57       1629.78        35.69 o
  -1  -3  10        499.25        501.19        27.68 o
   0  -3  10         28.62         30.55         3.74 o
   1  -3  10        946.40        945.36        25.57 o
   2  -3  10         76.67         80.42         6.75 o
   3  -3  10        930.42        950.08        26.54 o
   4  -3  10         23.66         20.51         5.63 o
   5  -3  10        207.76        234.70        13.03 o
   6  -3  10        305.99        301.20        15.14 o
   7  -3  10        116.81         97.96        12.04 o
  -7  -2  10        516.73        568.13        29.28 o
  -6  -2  10        290.51        298.16        16.89 o
  -5  -2  10          6.93          6.86         6.10 o
  -4  -2  10        460.24        433.86        11.77 o
  -3  -2  10        699.68        704.03        18.55 o
  -2  -2  10        169.29        165.45         8.40 o
  -1  -2  10       3103.57       3169.18        72.70 o
   0  -2  10       1105.58       1054.17        36.19 o
   1  -2  10        307.83        320.40        23.22 o
   2  -2  10        481.27        512.80        22.05 o
   3  -2  10         77.66         81.86        13.42 o
   4  -2  10        146.95        142.58        12.96 o
   5  -2  10        128.09        154.48        10.57 o
   6  -2  10        182.44        176.36        12.17 o
   7  -2  10        237.25        247.86        14.59 o
   8  -2  10        153.02        152.10        14.52 o
  -7  -1  10        674.85        629.91        25.80 o
  -6  -1  10         58.49         57.53        11.28 o
  -5  -1  10        833.74        835.13        27.30 o
  -4  -1  10         98.52        104.24         5.78 o
  -3  -1  10        155.51        116.95         7.02 o
  -2  -1  10        116.94        137.81         7.04 o
  -1  -1  10       1235.70       1221.76        31.02 o
   0  -1  10          1.72          0.51         4.20 o
   1  -1  10        847.92        879.05        34.53 o
   2  -1  10       1093.82       1120.91        43.88 o
   3  -1  10         24.90         28.35         7.30 o
   4  -1  10       1000.63       1027.27        37.37 o
   5  -1  10          0.93          3.56         6.93 o
   6  -1  10        119.48        118.02        10.18 o
   7  -1  10         63.56         82.19        12.39 o
   8  -1  10         40.50         32.91        12.95 o
  -7   0  10        292.68        313.72        18.72 o
  -6   0  10         13.16          9.50         7.18 o
  -5   0  10       1516.17       1449.37        40.43 o
  -4   0  10        718.10        662.03        19.76 o
  -3   0  10       1390.15       1375.83        30.92 o
  -2   0  10        876.53        946.30        25.47 o
  -1   0  10          0.71          4.29         2.20 o
   0   0  10        220.06        222.34        12.84 o
   1   0  10        472.29        492.88        20.63 o
   2   0  10        832.50        815.81        39.81 o
   3   0  10       1943.37       1978.78        67.09 o
   4   0  10        356.82        357.06        19.64 o
   5   0  10        142.60        156.29        14.27 o
   6   0  10         18.81         28.43        12.52 o
   7   0  10         39.43         16.03         7.81 o
   8   0  10         57.26         48.87         9.24 o
  -7   1  10         34.08         43.44        15.21 o
  -6   1  10        162.73        177.94        13.73 o
  -5   1  10        236.11        270.35        14.91 o
  -4   1  10         37.58         30.59         3.36 o
  -3   1  10       1732.57       1748.02        37.89 o
  -2   1  10        676.99        687.54        19.73 o
  -1   1  10       1023.75       1087.11        35.70 o
   0   1  10        703.92        715.34        26.31 o
   1   1  10        189.28        217.06        27.14 o
   2   1  10         15.33         21.52         6.30 o
   3   1  10       1929.73       2003.34        62.25 o
   4   1  10         56.63         64.23        10.42 o
   5   1  10       1150.27       1201.08        43.68 o
   6   1  10        523.15        496.21        26.16 o
   7   1  10         52.53         57.98         9.22 o
   8   1  10        114.53        100.62        10.98 o
  -7   2  10        439.46        444.91        26.32 o
  -6   2  10        121.37        132.89        12.04 o
  -5   2  10          0.17          0.42         5.68 o
  -4   2  10        527.28        524.38        15.34 o
  -3   2  10        781.63        808.07        20.49 o
  -2   2  10         38.62         41.27         5.82 o
  -1   2  10       3268.97       3095.42       105.34 o
   0   2  10        282.37        292.79        15.31 o
   1   2  10        575.67        574.76        61.83 o
   2   2  10         15.72         27.08        12.21 o
   3   2  10        177.54        186.29        14.50 o
   4   2  10        457.87        479.53        23.90 o
   5   2  10         25.74         30.40         8.60 o
   6   2  10        217.22        183.44        44.77 o
   7   2  10        442.61        442.31        25.97 o
   8   2  10        100.77         75.48         9.78 o
  -7   3  10        382.20        373.11        19.89 o
  -6   3  10         73.07         61.47         9.26 o
  -5   3  10        553.32        553.97        21.48 o
  -4   3  10        629.72        608.97        17.28 o
  -3   3  10         39.13         40.62         5.36 o
  -2   3  10         34.03         40.90         5.29 o
  -1   3  10        917.30        899.59        24.66 o
   0   3  10        239.72        258.44        14.63 o
   1   3  10       1603.18       1655.67        52.55 o
   2   3  10       3515.95       3632.17       104.60 o
   3   3  10         87.22         92.90        12.21 o
   4   3  10        465.93        501.53        24.76 o
   5   3  10         12.57         13.29         7.85 o
   6   3  10          3.78          3.90         8.81 o
   7   3  10        245.44        207.44        19.01 o
   8   3  10         34.79         45.65        11.78 o
  -6   4  10         24.83         16.97         7.78 o
  -5   4  10        812.46        757.56        32.20 o
  -4   4  10         99.11         97.85         8.12 o
  -3   4  10        296.08        284.19        12.56 o
  -2   4  10       1693.06       1667.72        41.86 o
  -1   4  10          7.00          5.34         4.67 o
   0   4  10       1962.94       2081.48        63.54 o
   1   4  10        122.08        125.56        17.64 o
   2   4  10        769.19        790.79        31.27 o
   3   4  10       2664.89       2645.17        80.38 o
   4   4  10        354.64        358.09        26.54 o
   5   4  10        175.56        172.45        16.52 o
   6   4  10        143.35        142.73        16.65 o
   7   4  10         18.04         14.74        10.56 o
   8   4  10         46.02         55.16        13.05 o
  -6   5  10        173.82        199.38        27.75 o
  -5   5  10        151.27        133.98        14.91 o
  -4   5  10          2.40          0.43         4.90 o
  -3   5  10       1050.86       1052.90        29.77 o
  -2   5  10        556.27        537.86        21.99 o
  -1   5  10        306.52        327.96        13.43 o
   0   5  10         52.25         50.86         9.03 o
   1   5  10        581.23        601.64        26.01 o
   2   5  10         71.19         81.20        12.10 o
   3   5  10       1126.09       1115.16        41.29 o
   4   5  10          0.83         11.05         8.11 o
   5   5  10        274.60        250.12        34.38 o
   6   5  10        268.75        271.11        21.45 o
   7   5  10        118.51         99.30        15.89 o
   8   5  10         47.64         32.98         8.66 o
  -5   6  10         30.18         19.43        10.11 o
  -4   6  10        543.86        519.15        19.29 o
  -3   6  10        390.96        416.12        16.79 o
  -2   6  10         37.20         40.64         6.57 o
  -1   6  10       2070.50       2112.94        52.39 o
   0   6  10        186.90        179.07        10.59 o
   1   6  10         50.07         51.99         9.82 o
   2   6  10        954.40        943.43        37.11 o
   3   6  10         14.57         14.80         8.58 o
   4   6  10         97.01         83.29        13.18 o
   5   6  10        208.63        198.71        18.60 o
   6   6  10        140.92        121.34        16.45 o
   7   6  10        267.46        295.54        57.75 o
  -5   7  10        210.73        156.64        25.17 o
  -4   7  10         99.42         82.63         9.40 o
  -3   7  10         61.17         68.59         9.07 o
  -2   7  10        300.82        297.16        15.17 o
  -1   7  10        426.39        452.62        17.62 o
   0   7  10          2.17          3.38         4.73 o
   1   7  10        556.00        573.70        20.26 o
   2   7  10        401.84        392.03        23.55 o
   3   7  10          5.14          7.52        19.90 o
   4   7  10        703.96        676.46        32.79 o
   5   7  10          2.46         17.08        10.91 o
   6   7  10        137.68        134.56        21.87 o
   7   7  10        128.07        122.95        17.12 o
  -4   8  10         38.73         35.00         8.65 o
  -3   8  10        359.83        409.58        24.23 o
  -2   8  10        335.08        357.76        17.28 o
  -1   8  10         21.13          8.86         6.58 o
   0   8  10        255.50        227.72        13.41 o
   1   8  10        319.05        318.49        15.45 o
   2   8  10         94.56         85.18         8.88 o
   3   8  10        711.81        754.48        30.62 o
   4   8  10        123.62        122.60        10.45 o
   5   8  10         24.88         22.39         7.09 o
   6   8  10          5.31          3.43         6.84 o
  -3   9  10        407.87        386.80        28.10 o
  -2   9  10        137.43        123.83        14.60 o
  -1   9  10        193.66        180.64        13.50 o
   0   9  10        266.67        236.91        14.83 o
   1   9  10         19.67         23.08         8.00 o
   2   9  10          7.99         13.58        18.20 o
   3   9  10       1214.47       1178.58        35.72 o
   4   9  10          5.90          7.33        11.32 o
   5   9  10        498.01        449.56        20.41 o
   6   9  10        103.37         68.95        10.62 o
  -2  10  10         14.87          1.08        19.86 o
  -1  10  10        824.02        878.45        30.62 o
   0  10  10          5.23          3.36         9.73 o
   1  10  10         17.86         16.14        12.12 o
   2  10  10        107.42         84.91        15.67 o
   3  10  10         11.91         17.09        10.07 o
   4  10  10        283.21        254.99        18.07 o
   1  11  10        351.61        383.29        35.29 o
   2  11  10        369.54        363.99        35.89 o
  -3  -9  11          0.60         -6.42         8.21 o
  -2  -9  11         15.22          6.58         8.71 o
  -1  -9  11        591.83        591.42        44.70 o
   0  -9  11          6.50         -1.34        13.57 o
   1  -9  11        331.76        334.00        17.34 o
   2  -9  11         83.87         79.94        10.07 o
  -4  -8  11         10.69         12.47         5.52 o
  -3  -8  11        306.07        272.87        14.89 o
  -2  -8  11        368.68        363.24        15.02 o
  -1  -8  11         23.68         25.50         6.87 o
   0  -8  11        244.54        260.20        14.76 o
   1  -8  11         65.89         62.43        15.50 o
   2  -8  11         22.81         19.56         7.33 o
   3  -8  11        131.81        124.27        12.79 o
   4  -8  11         22.26         39.81        14.48 o
  -5  -7  11        230.81        230.42        13.13 o
  -4  -7  11        147.79        133.21        11.24 o
  -3  -7  11        171.79        176.78         9.74 o
  -2  -7  11          8.65          6.44         4.34 o
  -1  -7  11        104.16         98.15         6.97 o
   0  -7  11        338.62        328.26        12.90 o
   1  -7  11          0.76          1.03         5.32 o
   2  -7  11         87.64        101.99         9.72 o
   3  -7  11        258.94        273.13        16.87 o
   4  -7  11         61.36         69.02         9.48 o
   5  -7  11        288.57        285.49        20.38 o
  -5  -6  11         55.00         51.85         6.88 o
  -4  -6  11        327.88        312.36        13.52 o
  -3  -6  11        513.22        534.64        15.64 o
  -2  -6  11        227.19        217.59         9.47 o
  -1  -6  11        440.21        422.19        12.68 o
   0  -6  11         39.93         29.11         5.31 o
   1  -6  11        406.56        413.30        14.27 o
   2  -6  11         17.53         16.05         6.14 o
   3  -6  11          3.61          6.79         5.05 o
   4  -6  11        117.72        100.89        10.32 o
   5  -6  11        287.22        295.65        16.29 o
  -6  -5  11          8.65         19.04        11.67 o
  -5  -5  11        151.82        140.40         9.49 o
  -4  -5  11        322.43        316.45        13.10 o
  -3  -5  11          5.17          3.43         3.83 o
  -2  -5  11        419.15        432.45        11.54 o
  -1  -5  11        515.52        536.21        14.18 o
   0  -5  11          4.08          4.43         3.98 o
   1  -5  11        783.72        801.25        24.10 o
   2  -5  11          2.61          7.74         4.86 o
   3  -5  11        120.18        128.26         9.80 o
   4  -5  11        933.76        953.25        28.38 o
   5  -5  11         13.78         11.77        12.21 o
   6  -5  11         27.66         43.43        10.11 o
  -6  -4  11        246.99        244.77        16.69 o
  -5  -4  11       1029.86       1067.34        27.70 o
  -4  -4  11          2.90          6.55         3.87 o
  -3  -4  11        332.92        350.68        11.15 o
  -2  -4  11         32.81         34.77         4.43 o
  -1  -4  11        275.83        253.38        10.86 o
   0  -4  11        873.12        909.01        22.13 o
   1  -4  11        304.44        299.87        12.97 o
   2  -4  11       1449.81       1443.54        37.52 o
   3  -4  11        115.45        114.55         9.05 o
   4  -4  11         75.99         66.07        11.66 o
   5  -4  11        253.78        245.91        13.61 o
   6  -4  11        126.92        137.57        13.63 o
   7  -4  11         12.66          5.93         8.32 o
  -6  -3  11        446.05        471.60        25.02 o
  -5  -3  11        467.27        447.84        15.24 o
  -4  -3  11        342.85        343.95        10.98 o
  -3  -3  11        601.55        624.67        15.65 o
  -2  -3  11          1.94          3.34         3.54 o
  -1  -3  11         26.97         41.01         5.36 o
   0  -3  11       1600.85       1603.75        34.35 o
   1  -3  11         82.84         77.88         5.61 o
   2  -3  11         54.02         55.59         9.19 o
   3  -3  11       1047.22       1030.91        37.21 o
   4  -3  11        203.99        216.68        11.91 o
   5  -3  11        595.21        566.86        20.13 o
   6  -3  11          3.87          1.98        10.42 o
   7  -3  11         36.81         32.31         7.70 o
  -7  -2  11         68.21         68.13        11.87 o
  -6  -2  11        189.85        207.74        14.92 o
  -5  -2  11         22.84         16.77         6.79 o
  -4  -2  11        927.45        931.96        20.62 o
  -3  -2  11        991.93        994.04        24.59 o
  -2  -2  11        706.85        680.47        20.72 o
  -1  -2  11        732.07        814.83        23.11 o
   0  -2  11         61.39         72.98         8.62 o
   1  -2  11       1189.29       1223.95        40.84 o
   2  -2  11         44.71         46.41         8.26 o
   3  -2  11        271.23        268.10        23.67 o
   4  -2  11        300.98        330.90        20.34 o
   5  -2  11        232.97        278.04        19.85 o
   6  -2  11         74.44         70.20        11.99 o
   7  -2  11        283.37        344.68        35.97 o
  -7  -1  11        459.58        452.27        33.74 o
  -6  -1  11         12.70          7.58         7.30 o
  -5  -1  11        149.68        150.03        17.44 o
  -4  -1  11        356.30        380.70        11.06 o
  -3  -1  11         27.07         30.78         4.61 o
  -2  -1  11         25.26         45.66         6.65 o
  -1  -1  11       1871.21       1802.17        43.89 o
   0  -1  11        300.94        309.05        16.02 o
   1  -1  11       1012.24       1055.69        36.46 o
   2  -1  11        148.55        185.93        13.84 o
   3  -1  11         28.74         35.83         7.95 o
   4  -1  11        131.82        122.47        19.00 o
   5  -1  11        144.60        151.39        29.39 o
   6  -1  11        244.12        252.38        19.97 o
   7  -1  11        345.03        402.83        18.21 o
   8  -1  11        314.17        276.36        16.67 o
  -7   0  11        271.55        275.43        18.41 o
  -6   0  11        196.51        181.99        14.02 o
  -5   0  11        846.74        853.41        28.39 o
  -4   0  11          0.98         -0.34         4.10 o
  -3   0  11        883.70        832.85        21.26 o
  -2   0  11        234.68        225.35        11.75 o
  -1   0  11        205.59        187.53        12.25 o
   0   0  11        799.92        823.80        30.03 o
   1   0  11        673.62        645.50        25.68 o
   2   0  11        345.29        362.53        18.68 o
   3   0  11        372.64        416.40        21.55 o
   4   0  11          7.09         12.83         7.95 o
   5   0  11        210.61        219.71        27.44 o
   6   0  11         23.23         62.33        12.11 o
   7   0  11        156.60        174.10        17.53 o
   8   0  11         17.38         22.51        11.09 o
  -7   1  11         43.51         36.91         9.56 o
  -6   1  11        590.71        592.48        34.17 o
  -5   1  11        543.60        569.63        22.18 o
  -4   1  11        636.38        628.76        17.64 o
  -3   1  11        449.06        524.83        15.48 o
  -2   1  11         49.71         49.68         5.79 o
  -1   1  11         92.05         88.03         9.23 o
   0   1  11        758.28        771.77        36.93 o
   1   1  11          4.29          1.72         4.93 o
   2   1  11        184.01        177.38        14.17 o
   3   1  11        758.80        770.27        31.24 o
   4   1  11        209.98        229.52        17.74 o
   5   1  11        988.46        984.50        58.36 o
   6   1  11         23.60         78.71        22.32 o
   7   1  11        397.86        369.71        25.04 o
   8   1  11         33.71         36.51        11.72 o
  -6   2  11        143.37        120.08        12.12 o
  -5   2  11          5.82          9.57         6.69 o
  -4   2  11        689.75        711.32        19.45 o
  -3   2  11        648.71        613.29        19.41 o
  -2   2  11        383.49        415.19        14.68 o
  -1   2  11       1167.60       1224.86        40.59 o
   0   2  11          2.03         -1.06         7.99 o
   1   2  11        959.73        979.19        35.04 o
   2   2  11         19.75         22.67         7.52 o
   3   2  11        174.63        172.24        14.19 o
   4   2  11         12.28         19.67         8.91 o
   5   2  11        284.70        297.24        20.90 o
   6   2  11        341.69        333.96        48.25 o
   7   2  11        271.74        279.42        21.81 o
   8   2  11          0.99         20.89        20.51 o
  -6   3  11          2.70          3.83         7.34 o
  -5   3  11         39.41         29.07         7.95 o
  -4   3  11        384.35        403.06        15.24 o
  -3   3  11          7.29          9.45         4.26 o
  -2   3  11        754.84        760.93        22.42 o
  -1   3  11        386.69        370.27        28.65 o
   0   3  11          7.82          4.01         5.97 o
   1   3  11        885.28        915.49        34.07 o
   2   3  11        170.78        167.68        14.41 o
   3   3  11        442.82        469.26        23.79 o
   4   3  11        541.41        552.31        28.65 o
   5   3  11        243.86        261.81        42.98 o
   6   3  11        154.98        142.22        16.11 o
   7   3  11        203.88        227.12        20.46 o
   8   3  11         65.63         91.23        14.48 o
  -6   4  11        259.92        231.85        16.28 o
  -5   4  11        862.28        852.37        35.21 o
  -4   4  11          3.38          8.62         6.78 o
  -3   4  11        411.68        411.41        15.95 o
  -2   4  11        145.83        150.89        11.11 o
  -1   4  11        394.54        407.12        15.04 o
   0   4  11       1478.48       1549.29        50.52 o
   1   4  11        176.06        183.88        18.40 o
   2   4  11       1997.15       2052.01        65.12 o
   3   4  11         60.05         64.00        23.52 o
   4   4  11        177.41        214.14        27.90 o
   5   4  11        441.25        424.71        63.17 o
   6   4  11         78.97         85.35        14.00 o
   7   4  11         25.70          8.17        15.23 o
   8   4  11        136.74        132.10        17.31 o
  -5   5  11        276.07        248.49        19.99 o
  -4   5  11        373.95        363.40        15.57 o
  -3   5  11        338.81        324.65        14.49 o
  -2   5  11          1.52         -4.14         4.14 o
  -1   5  11         33.64         34.15         5.75 o
   0   5  11        810.41        850.06        40.87 o
   1   5  11        192.06        210.23        16.59 o
   2   5  11         33.49         31.13         9.81 o
   3   5  11        447.08        514.78        26.56 o
   4   5  11         42.95         35.69        16.59 o
   5   5  11        683.09        620.88        31.36 o
   6   5  11         15.96         26.52        13.57 o
   7   5  11         41.70         56.39        13.54 o
  -5   6  11          2.57         -9.56         9.56 o
  -4   6  11        584.13        592.09        21.42 o
  -3   6  11        365.78        358.21        15.86 o
  -2   6  11        409.83        421.66        17.35 o
  -1   6  11        516.66        523.90        18.83 o
   0   6  11         25.34         21.50         8.81 o
   1   6  11       1062.62       1058.82        40.50 o
   2   6  11          9.43          1.90         9.50 o
   3   6  11        363.68        371.36        27.75 o
   4   6  11        558.01        555.10        29.35 o
   5   6  11         87.93         92.39        14.62 o
   6   6  11         38.43         38.12        12.28 o
   7   6  11        260.38        233.56        47.95 o
  -4   7  11         72.69         54.77         9.04 o
  -3   7  11         27.37         37.93         8.07 o
  -2   7  11        128.85        130.74        10.73 o
  -1   7  11        654.66        643.66        34.80 o
   0   7  11        248.77        239.12        13.01 o
   1   7  11        334.80        357.05        22.39 o
   2   7  11         17.50         21.52         9.93 o
   3   7  11          9.44          6.11         9.05 o
   4   7  11        213.37        192.79        19.06 o
   5   7  11         40.05         28.73        15.83 o
   6   7  11        204.71        216.18        21.26 o
  -3   8  11        584.58        564.46        22.76 o
  -2   8  11         55.77         57.49         8.86 o
  -1   8  11         36.05         32.92         7.60 o
   0   8  11        389.37        392.02        17.29 o
   1   8  11        193.47        201.90        13.76 o
   2   8  11         96.59         96.74        14.71 o
   3   8  11        280.92        280.81        28.50 o
   4   8  11          1.06          4.93        10.52 o
   5   8  11         28.57         20.55        14.33 o
   6   8  11         25.35         17.46        11.51 o
  -2   9  11         21.08          0.49         8.28 o
  -1   9  11         41.05         22.96         7.75 o
   0   9  11        368.09        368.95        18.01 o
   1   9  11          0.32          6.82         7.01 o
   2   9  11        110.03        117.24        14.20 o
   3   9  11         87.94         78.20        17.79 o
   4   9  11          5.70         25.27        15.68 o
   5   9  11        584.84        518.66        52.31 o
   0  10  11          5.15          3.15         8.03 o
   1  10  11        381.76        377.42        19.38 o
   2  10  11         15.41         22.52        10.07 o
   3  10  11         55.84         65.93         9.52 o
  -3  -8  12        328.55        324.90        19.37 o
  -2  -8  12        218.27        183.89        16.77 o
  -1  -8  12        279.07        244.38        21.52 o
   0  -8  12        524.65        578.97        21.98 o
   1  -8  12         80.68         86.51         9.86 o
   2  -8  12        175.46        169.02        17.51 o
  -4  -7  12        241.19        224.67        14.67 o
  -3  -7  12        215.47        223.03        11.00 o
  -2  -7  12         22.80         14.86         4.88 o
  -1  -7  12         22.88         18.90         5.10 o
   0  -7  12        450.55        429.28        15.26 o
   1  -7  12         18.06         15.22         5.66 o
   2  -7  12        747.58        682.65        30.97 o
   3  -7  12         14.22         12.03         6.56 o
   4  -7  12         84.10         75.21         9.78 o
  -5  -6  12         31.03         12.71         7.80 o
  -4  -6  12        632.17        629.38        21.03 o
  -3  -6  12         87.39         80.91         6.82 o
  -2  -6  12        358.87        341.96        12.07 o
  -1  -6  12        190.90        200.05         9.87 o
   0  -6  12          4.48         -4.24         4.66 o
   1  -6  12        300.41        297.38        12.40 o
   2  -6  12        273.75        272.87        17.16 o
   3  -6  12         58.78         56.75         6.76 o
   4  -6  12        327.95        360.10        16.81 o
   5  -6  12         15.14         21.62         8.06 o
  -5  -5  12        401.61        420.21        18.01 o
  -4  -5  12        603.94        613.37        19.44 o
  -3  -5  12          2.56         -2.27         3.83 o
  -2  -5  12       1055.27       1082.76        23.90 o
  -1  -5  12          9.22         15.85         4.10 o
   0  -5  12        540.07        523.11        21.06 o
   1  -5  12        170.15        172.94        12.61 o
   2  -5  12         69.21         62.53         7.52 o
   3  -5  12        158.26        146.14        11.69 o
   4  -5  12       1144.47       1130.86        32.42 o
   5  -5  12        173.58        140.41        13.87 o
  -6  -4  12        442.20        476.65        22.74 o
  -5  -4  12         16.10          7.04         5.65 o
  -4  -4  12         29.26         25.37         4.83 o
  -3  -4  12        505.14        534.69        16.65 o
  -2  -4  12        781.55        825.56        24.51 o
  -1  -4  12        192.61        182.90         9.00 o
   0  -4  12        710.33        748.28        19.43 o
   1  -4  12        106.03        109.69         7.17 o
   2  -4  12        541.56        547.05        19.13 o
   3  -4  12        102.50         99.93        11.49 o
   4  -4  12        453.68        413.53        18.67 o
   5  -4  12         52.47         60.83        14.62 o
   6  -4  12        450.39        492.60        26.84 o
  -6  -3  12        421.13        407.22        20.79 o
  -5  -3  12         52.10         49.90         7.66 o
  -4  -3  12        351.18        352.75        12.95 o
  -3  -3  12        416.56        432.65        12.77 o
  -2  -3  12          2.83          6.53         4.71 o
  -1  -3  12        120.70        128.77         8.91 o
   0  -3  12        629.91        639.76        20.14 o
   1  -3  12          1.08         -3.01         6.07 o
   2  -3  12       2357.85       2403.72       114.90 o
   3  -3  12        301.90        301.34        19.34 o
   4  -3  12         56.22         61.10        11.14 o
   5  -3  12        200.85        203.22        18.03 o
   6  -3  12          0.46          5.38        12.67 o
  -6  -2  12        762.57        779.40        58.53 o
  -5  -2  12          3.62         -4.48         4.48 o
  -4  -2  12       1193.86       1222.42        25.76 o
  -3  -2  12         25.23         11.01         4.19 o
  -2  -2  12        987.57        958.47        27.17 o
  -1  -2  12        293.69        327.91        15.38 o
   0  -2  12        113.55        104.06        10.86 o
   1  -2  12        241.12        263.18        16.02 o
   2  -2  12        678.56        715.20        29.21 o
   3  -2  12        410.09        436.34        23.32 o
   4  -2  12        707.94        739.05        32.01 o
   5  -2  12        178.16        197.45        23.07 o
   6  -2  12        202.91        210.90        27.60 o
   7  -2  12         27.46         24.75        10.71 o
  -6  -1  12         18.37         15.05         8.04 o
  -5  -1  12        281.39        277.56        17.88 o
  -4  -1  12        593.18        582.88        14.93 o
  -3  -1  12         46.33         39.67         5.04 o
  -2  -1  12       1493.01       1539.73        39.21 o
  -1  -1  12         54.17         62.58         6.19 o
   0  -1  12         36.66         84.01        16.74 o
   1  -1  12        598.09        617.93        25.79 o
   2  -1  12         23.09         24.70         8.11 o
   3  -1  12        216.83        209.89        24.13 o
   4  -1  12        552.72        570.61        27.44 o
   5  -1  12          0.28          2.33         8.34 o
   6  -1  12        428.13        420.21        26.01 o
   7  -1  12        158.80        161.56        17.89 o
  -6   0  12        262.02        236.43        29.22 o
  -5   0  12        196.08        232.14        15.02 o
  -4   0  12         82.56         74.93         6.48 o
  -3   0  12        401.88        392.42        14.85 o
  -2   0  12       1349.66       1266.45        44.52 o
  -1   0  12        845.19        758.09        28.85 o
   0   0  12       1041.86       1093.01        37.94 o
   1   0  12        116.50        118.64        12.19 o
   2   0  12        668.62        671.56        28.32 o
   3   0  12        237.05        257.40        28.35 o
   4   0  12         10.48         12.92         8.61 o
   5   0  12        194.34        212.01        21.87 o
   6   0  12        266.44        247.23        40.11 o
   7   0  12         64.60         67.02        13.88 o
  -6   1  12        704.07        650.32        25.80 o
  -5   1  12         35.13         25.07         7.96 o
  -4   1  12        375.98        409.68        13.89 o
  -3   1  12        437.18        450.85        19.40 o
  -2   1  12         19.70          5.62         4.20 o
  -1   1  12        107.37        146.69        12.80 o
   0   1  12       1122.96       1175.03        40.28 o
   1   1  12         29.22         33.05         8.26 o
   2   1  12       2000.34       2038.68        64.08 o
   3   1  12         25.64         35.98         9.31 o
   4   1  12        357.79        365.38        22.46 o
   5   1  12        244.53        209.21        18.62 o
   6   1  12          5.86         -5.59         9.95 o
   7   1  12         52.19         39.80        17.79 o
  -6   2  12        355.78        324.49        18.75 o
  -5   2  12         28.07         32.32         8.11 o
  -4   2  12        995.76        960.54        27.59 o
  -3   2  12          4.17          2.50         4.43 o
  -2   2  12        870.85        817.33        25.12 o
  -1   2  12        186.34        215.06        14.35 o
   0   2  12         59.99         65.87         9.32 o
   1   2  12        697.76        732.47        29.77 o
   2   2  12        503.18        519.71        24.90 o
   3   2  12        293.88        301.24        41.17 o
   4   2  12        422.46        443.78        45.22 o
   5   2  12        110.92         88.90        14.26 o
   6   2  12         12.07         36.50        13.72 o
   7   2  12          5.19         37.03        37.85 o
  -6   3  12        137.85        155.22        13.83 o
  -5   3  12        542.77        563.88        27.69 o
  -4   3  12        689.24        684.66        22.00 o
  -3   3  12          3.03         -3.56         5.81 o
  -2   3  12       1231.83       1240.15        33.31 o
  -1   3  12          4.89          6.75         5.85 o
   0   3  12        622.12        614.44        26.26 o
   1   3  12         97.13         87.64        11.23 o
   2   3  12        118.57        104.93        12.75 o
   3   3  12        309.83        305.26        20.28 o
   4   3  12       2281.17       2232.22        79.60 o
   5   3  12        331.56        281.40        45.39 o
   6   3  12        368.96        412.96        37.10 o
   7   3  12        313.48        321.30        25.22 o
  -5   4  12        114.08        122.19        15.33 o
  -4   4  12          2.18          6.88         5.35 o
  -3   4  12        449.92        431.17        23.58 o
  -2   4  12        767.63        809.06        24.43 o
  -1   4  12        256.46        266.15        16.73 o
   0   4  12       1093.15       1148.53        61.07 o
   1   4  12        106.43        107.03        12.88 o
   2   4  12        997.35       1019.22        39.27 o
   3   4  12          9.78          6.89         8.06 o
   4   4  12        273.13        244.65        20.58 o
   5   4  12         12.17         11.91        10.86 o
   6   4  12        499.88        499.43        66.79 o
   7   4  12          8.36         23.52        11.83 o
  -5   5  12          1.54         -5.03         9.12 o
  -4   5  12        125.28        110.90        10.36 o
  -3   5  12        416.05        424.19        17.95 o
  -2   5  12          4.30          3.60         6.54 o
  -1   5  12        218.51        229.29        16.43 o
   0   5  12        369.72        391.14        21.67 o
   1   5  12          0.78          3.39        12.21 o
   2   5  12       1156.43       1207.52        45.09 o
   3   5  12        466.18        448.18        31.05 o
   4   5  12        304.81        315.78        22.41 o
   5   5  12         46.95         29.98        16.74 o
   6   5  12         51.13         56.97        13.61 o
   7   5  12         58.51         39.08        12.80 o
  -4   6  12        724.77        714.33        32.60 o
  -3   6  12         76.84         68.91         8.43 o
  -2   6  12        728.79        753.25        34.69 o
  -1   6  12        129.89        133.65         9.89 o
   0   6  12         18.11         13.46         8.26 o
   1   6  12        368.61        381.65        23.04 o
   2   6  12        615.77        642.23        31.00 o
   3   6  12        493.47        448.04        41.00 o
   4   6  12        332.39        359.83        27.60 o
   5   6  12        141.06        114.82        16.73 o
   6   6  12        197.28        145.72        17.82 o
  -3   7  12        158.28        155.50        13.05 o
  -2   7  12        236.26        236.57        18.52 o
  -1   7  12        125.77        110.19         9.81 o
   0   7  12        122.29         75.10        20.51 o
   1   7  12        404.05        407.12        43.13 o
   2   7  12         22.98         15.47        10.46 o
   3   7  12        169.69        161.69        18.60 o
   4   7  12        208.06        219.73        20.43 o
   5   7  12          1.13         11.39        10.40 o
   6   7  12        383.31        388.13        28.60 o
  -2   8  12        468.28        477.04        20.61 o
  -1   8  12        427.82        401.14        23.90 o
   0   8  12        224.78        213.31        12.78 o
   1   8  12         51.56         44.05        12.82 o
   2   8  12        291.13        272.83        22.10 o
   3   8  12        138.13        145.51        45.22 o
   4   8  12          9.00         25.76        15.23 o
   5   8  12        302.77        241.14        23.83 o
  -1   9  12        169.12        158.24        21.15 o
   0   9  12        176.60        174.95        17.25 o
   1   9  12          9.03         -0.11         6.92 o
   2   9  12        511.86        503.45        30.87 o
   3   9  12         20.91         18.91        11.86 o
   4   9  12        131.29        122.05        31.35 o
  -1  -8  13        227.71        230.68        25.63 o
   0  -8  13        454.61        420.66        18.81 o
  -3  -7  13        370.66        359.17        17.93 o
  -2  -7  13         25.60         29.90         6.15 o
  -1  -7  13        530.96        513.15        20.85 o
   0  -7  13         73.39         61.75         6.60 o
   1  -7  13         40.89         25.54        17.18 o
   2  -7  13        418.66        386.82        17.67 o
   3  -7  13         16.49          8.98         9.54 o
  -4  -6  13        136.76        117.30         9.62 o
  -3  -6  13         30.10         41.94         7.44 o
  -2  -6  13        171.07        182.54        12.86 o
  -1  -6  13        459.72        439.30        15.37 o
   0  -6  13          0.82          4.32         4.35 o
   1  -6  13        498.38        480.30        16.21 o
   2  -6  13        344.37        311.94        17.24 o
   3  -6  13        193.69        185.78        14.27 o
   4  -6  13         80.78         66.51        13.40 o
  -4  -5  13        669.11        714.99        21.84 o
  -3  -5  13        676.17        688.04        20.18 o
  -2  -5  13        431.09        412.53        14.81 o
  -1  -5  13         44.44         51.37         5.56 o
   0  -5  13        143.17        131.63         7.97 o
   1  -5  13        481.02        477.27        20.48 o
   2  -5  13          0.00          9.06         6.18 o
   3  -5  13        254.35        252.38        13.84 o
   4  -5  13        373.59        343.67        30.75 o
   5  -5  13         17.19         16.87         8.76 o
  -5  -4  13        260.63        257.42        13.73 o
  -4  -4  13          8.33         14.63         4.59 o
  -3  -4  13        503.00        477.65        16.28 o
  -2  -4  13        348.88        379.17        13.74 o
  -1  -4  13        449.11        406.49        16.22 o
   0  -4  13        607.16        618.35        17.34 o
   1  -4  13          1.75         -3.25         3.89 o
   2  -4  13        214.12        212.20        17.16 o
   3  -4  13        214.41        225.15        18.40 o
   4  -4  13        124.94        107.34        13.65 o
   5  -4  13         73.04         63.53        11.77 o
  -5  -3  13        269.29        263.69        16.88 o
  -4  -3  13         20.27         14.81         4.22 o
  -3  -3  13        310.75        326.15        12.29 o
  -2  -3  13         31.15         27.02         6.07 o
  -1  -3  13       1453.95       1430.75        37.74 o
   0  -3  13        466.47        496.49        43.73 o
   1  -3  13        261.54        279.16        30.61 o
   2  -3  13        603.30        615.50        27.70 o
   3  -3  13         51.12         57.77        10.64 o
   4  -3  13         27.90         38.52        10.60 o
   5  -3  13       1077.17       1159.46        44.56 o
   6  -3  13         24.65         42.64        25.18 o
  -5  -2  13        473.38        474.04        21.44 o
  -4  -2  13        507.55        486.69        17.40 o
  -3  -2  13         59.46         57.20         7.01 o
  -2  -2  13        254.52        258.79        13.52 o
  -1  -2  13        709.89        665.27        20.85 o
   0  -2  13          2.94          2.60         6.42 o
   1  -2  13       1051.57       1116.68        40.29 o
   2  -2  13         23.34         17.28         8.40 o
   3  -2  13        243.74        284.55        20.36 o
   4  -2  13        453.58        474.66        46.43 o
   5  -2  13          1.95         16.50        11.32 o
   6  -2  13          9.82         18.45        14.33 o
  -5  -1  13        451.92        427.51        20.31 o
  -4  -1  13        360.67        342.81        11.16 o
  -3  -1  13        476.41        482.76        24.09 o
  -2  -1  13        359.67        377.41        23.99 o
  -1  -1  13          2.46          6.07         6.48 o
   0  -1  13        100.63        100.40        11.66 o
   1  -1  13       1390.17       1371.04        47.12 o
   2  -1  13        251.58        243.35        17.61 o
   3  -1  13        717.44        734.62        32.19 o
   4  -1  13        211.45        244.82        19.48 o
   5  -1  13         90.98         88.36        17.19 o
   6  -1  13        165.61        147.61        24.26 o
  -5   0  13        438.62        450.67        20.56 o
  -4   0  13         13.70         24.16         6.19 o
  -3   0  13       1121.20       1111.78        40.81 o
  -2   0  13        417.92        422.51        18.61 o
  -1   0  13        614.98        565.93        49.76 o
   0   0  13       1266.62       1261.91        43.56 o
   1   0  13        190.92        174.54        15.29 o
   2   0  13        109.53        123.18        13.87 o
   3   0  13        521.54        517.91        27.44 o
   4   0  13        186.18        173.86        22.17 o
   5   0  13        488.59        535.92        86.24 o
   6   0  13        196.88        242.65        50.82 o
   7   0  13        112.70        120.94        16.96 o
  -5   1  13         52.81         56.33         9.48 o
  -4   1  13        142.81        132.18         9.67 o
  -3   1  13        538.52        534.92        18.56 o
  -2   1  13         31.27         18.65         7.97 o
  -1   1  13       1501.55       1480.34        49.10 o
   0   1  13        315.43        351.30        19.32 o
   1   1  13        367.94        417.08        22.19 o
   2   1  13        667.00        680.08        29.89 o
   3   1  13         16.11         22.32         9.47 o
   4   1  13         45.38         28.58        11.76 o
   5   1  13        536.69        487.34        40.55 o
   6   1  13         18.32         27.57        11.79 o
   7   1  13        113.90        135.58        17.46 o
  -5   2  13        168.92        174.86        17.12 o
  -4   2  13        218.25        220.17        11.86 o
  -3   2  13         47.95         60.66         6.94 o
  -2   2  13        212.82        171.64        10.15 o
  -1   2  13        561.07        495.06        26.54 o
   0   2  13         22.04         14.13         7.24 o
   1   2  13       1056.58       1095.36        40.48 o
   2   2  13        631.41        612.40        28.33 o
   3   2  13        650.59        676.78        31.17 o
   4   2  13        152.35        143.50        25.47 o
   5   2  13          7.05         12.00        10.36 o
   6   2  13         29.04         37.85        14.48 o
   7   2  13         78.92         96.04        15.90 o
  -5   3  13        498.22        464.69        25.72 o
  -4   3  13        647.64        699.24        22.70 o
  -3   3  13        581.25        648.88        21.39 o
  -2   3  13        598.67        568.92        19.04 o
  -1   3  13         35.39         36.57         8.60 o
   0   3  13        200.17        199.85        15.72 o
   1   3  13        655.41        627.91        28.42 o
   2   3  13          7.92          5.92        11.16 o
   3   3  13        407.68        399.52        24.57 o
   4   3  13        691.60        671.36        41.62 o
   5   3  13        188.85        179.12        27.13 o
   6   3  13       1148.76       1031.24       126.35 o
   7   3  13        105.47         96.02        23.67 o
  -4   4  13         15.80          7.06         6.03 o
  -3   4  13       1060.15       1035.26        30.15 o
  -2   4  13        127.28        113.06         9.32 o
  -1   4  13        371.31        357.25        26.54 o
   0   4  13        672.10        682.92        30.06 o
   1   4  13          6.45          6.08         8.31 o
   2   4  13        512.64        485.59        26.27 o
   3   4  13        287.51        325.37        29.10 o
   4   4  13          3.24          0.66        10.56 o
   5   4  13         34.36         49.24        13.02 o
   6   4  13         33.71         40.28        24.88 o
  -4   5  13        129.36        123.06        10.26 o
  -3   5  13        137.24        138.43        10.84 o
  -2   5  13         22.65         25.56         6.14 o
  -1   5  13       1011.85       1001.46        38.70 o
   0   5  13        264.63        262.65        20.06 o
   1   5  13        383.73        404.15        51.87 o
   2   5  13        402.05        426.62        25.35 o
   3   5  13        106.90        121.21        15.65 o
   4   5  13          4.18          2.91        10.44 o
   5   5  13       1345.13       1266.52       103.75 o
   6   5  13         12.70          7.63        11.45 o
  -3   6  13         54.72         45.03         9.33 o
  -2   6  13        249.30        250.57        13.86 o
  -1   6  13        807.36        864.84        36.62 o
   0   6  13        134.85        127.85        15.08 o
   1   6  13        529.72        587.92        35.29 o
   2   6  13         73.37         96.24        14.10 o
   3   6  13        281.68        253.64        22.09 o
   4   6  13        367.72        370.31        26.75 o
   5   6  13          1.22          9.85        11.00 o
   6   6  13         36.62         34.04        20.96 o
  -2   7  13        313.81        308.88        16.13 o
  -1   7  13          4.80         11.19         6.57 o
   0   7  13         27.62         21.51        10.73 o
   1   7  13        873.12        834.76        39.36 o
   2   7  13          0.07         -5.46         9.14 o
   3   7  13        415.92        392.23        36.49 o
   4   7  13        140.18        142.22        18.06 o
   5   7  13         68.25         78.79        16.29 o
  -1   8  13        278.86        250.26        14.47 o
   0   8  13        432.89        434.55        27.53 o
   1   8  13         23.02         10.95        11.29 o
   2   8  13         97.55         78.83        18.10 o
   3   8  13        239.49        242.44        22.39 o
   4   8  13         17.25         12.43        12.80 o
   1   9  13        180.45        152.66        24.41 o
   2   9  13        227.53        176.70        25.03 o
   0  -7  14         92.07         83.24        10.95 o
  -2  -6  14         96.56         71.44         7.99 o
  -1  -6  14        624.26        610.99        17.09 o
   0  -6  14         91.34         68.42         8.23 o
   1  -6  14        488.12        460.04        27.52 o
   2  -6  14          8.03          5.62         5.90 o
   3  -6  14         72.40         52.67        11.40 o
  -3  -5  14         50.98         48.01         8.25 o
  -2  -5  14        646.98        644.78        19.58 o
  -1  -5  14          0.17         -0.11         5.07 o
   0  -5  14        337.44        332.33        17.16 o
   1  -5  14        507.44        489.32        18.26 o
   2  -5  14         29.81         23.24        10.23 o
   3  -5  14        417.05        390.41        42.22 o
   4  -5  14          2.48         -0.05         9.37 o
  -4  -4  14         43.85         35.55         7.18 o
  -3  -4  14        225.61        198.58        15.50 o
  -2  -4  14         11.49          7.14         5.22 o
  -1  -4  14        215.01        197.77        11.99 o
   0  -4  14        294.07        305.98        14.35 o
   1  -4  14        112.70        107.37        13.51 o
   2  -4  14        272.77        273.42        19.63 o
   3  -4  14        306.21        292.98        21.34 o
   4  -4  14        163.15        178.37        33.01 o
  -4  -3  14        171.89        135.68         9.17 o
  -3  -3  14       1370.31       1422.94        33.39 o
  -2  -3  14        111.42        112.35         9.69 o
  -1  -3  14        373.21        376.98        15.53 o
   0  -3  14         32.30         12.67         8.03 o
   1  -3  14        192.08        223.20        17.82 o
   2  -3  14        398.95        405.38        23.44 o
   3  -3  14         50.93         51.46        11.14 o
   4  -3  14        273.67        303.55        27.44 o
   5  -3  14        240.62        234.46        29.86 o
  -4  -2  14        163.90        145.58        11.14 o
  -3  -2  14         12.10          8.13         7.90 o
  -2  -2  14        536.58        514.18        18.45 o
  -1  -2  14        828.30        817.13        33.17 o
   0  -2  14        260.93        245.29        19.45 o
   1  -2  14        922.25        948.20        36.94 o
   2  -2  14          1.83         -7.09         7.09 o
   3  -2  14        112.63        124.46        20.21 o
   4  -2  14         50.10         41.35        11.88 o
   5  -2  14         23.98         24.82        18.25 o
  -5  -1  14         34.23         20.02         8.01 o
  -4  -1  14         12.48          6.54         5.75 o
  -3  -1  14        100.65         85.15         8.63 o
  -2  -1  14        421.65        393.96        15.43 o
  -1  -1  14        105.28        107.27        14.78 o
   0  -1  14        416.83        475.92        24.17 o
   1  -1  14        653.68        687.17        30.20 o
   2  -1  14          2.69          5.93         8.36 o
   3  -1  14       1356.55       1424.52        51.23 o
   4  -1  14          2.61         -7.40         9.35 o
   5  -1  14          2.84          8.02        29.86 o
   6  -1  14         27.88         10.12        11.02 o
  -5   0  14        322.69        281.83        20.99 o
  -4   0  14         40.51         29.97         6.57 o
  -3   0  14        613.87        623.04        20.82 o
  -2   0  14          8.27          8.21         4.70 o
  -1   0  14        295.51        329.58        19.63 o
   0   0  14        342.75        317.17        36.94 o
   1   0  14         57.81         51.27        10.04 o
   2   0  14        881.90        890.81        36.28 o
   3   0  14        168.39        196.07        17.75 o
   4   0  14         54.35         37.69        11.19 o
   5   0  14        193.02        145.81        17.54 o
   6   0  14         20.10         29.76        11.95 o
  -5   1  14         28.56         11.27        11.76 o
  -4   1  14        278.12        264.61        14.75 o
  -3   1  14        653.04        638.21        21.00 o
  -2   1  14        338.53        343.59        42.52 o
  -1   1  14        667.23        625.98        30.31 o
   0   1  14         30.10         17.83         8.29 o
   1   1  14        113.49        136.84        15.16 o
   2   1  14        460.62        499.26        26.28 o
   3   1  14         35.90         41.86        11.21 o
   4   1  14        168.04        161.27        17.68 o
   5   1  14        260.47        250.86        22.41 o
   6   1  14         17.83         36.29        11.91 o
  -4   2  14         50.95         29.45         8.98 o
  -3   2  14         50.50         38.75         6.29 o
  -2   2  14        309.83        287.66        18.31 o
  -1   2  14        815.97        823.19        33.05 o
   0   2  14        189.20        197.77        16.74 o
   1   2  14        765.93        774.00        33.19 o
   2   2  14          1.89          2.70         8.31 o
   3   2  14        152.95        210.04        25.63 o
   4   2  14        124.23        116.65        15.17 o
   5   2  14          2.00         -2.90        11.76 o
   6   2  14         22.98         64.24        24.73 o
  -4   3  14         15.62         17.39         6.43 o
  -3   3  14        146.35        141.81        10.40 o
  -2   3  14        753.04        796.41        32.54 o
  -1   3  14         77.84         70.67        11.59 o
   0   3  14        741.51        782.48        49.14 o
   1   3  14        591.11        598.59        28.55 o
   2   3  14        108.21         85.45        12.94 o
   3   3  14        496.35        568.00        49.76 o
   4   3  14          6.16         10.36         9.80 o
   5   3  14          2.36         18.13        12.21 o
   6   3  14        258.00        286.12        66.50 o
  -4   4  14         68.14         34.04        10.48 o
  -3   4  14        108.43         89.62         9.15 o
  -2   4  14          3.15         -1.18         7.95 o
  -1   4  14        578.58        641.12        34.98 o
   0   4  14        218.04        216.16        17.78 o
   1   4  14        106.04        114.14        14.35 o
   2   4  14        454.31        521.72        46.14 o
   3   4  14        543.55        577.95        30.17 o
   4   4  14        372.43        346.97        26.54 o
   5   4  14         40.25         39.44        13.22 o
   6   4  14         27.09         46.31        21.26 o
  -3   5  14        974.31        941.75        29.46 o
  -2   5  14        176.16        173.69        22.15 o
  -1   5  14        274.42        270.15        20.65 o
   0   5  14         33.95         22.05        11.76 o
   1   5  14         87.61         93.03        13.90 o
   2   5  14        465.34        454.04        27.39 o
   3   5  14          5.99         -3.05        12.82 o
   4   5  14        186.99        156.49        37.23 o
   5   5  14        373.32        348.19        25.90 o
  -2   6  14        519.77        560.06        20.87 o
  -1   6  14        383.15        342.14        23.29 o
   0   6  14        122.25        121.10        21.87 o
   1   6  14        905.48        918.50        51.27 o
   2   6  14         17.28         31.69        12.24 o
   3   6  14         78.16         63.57        14.02 o
   4   6  14         19.61          1.19        39.81 o
   5   6  14          1.43          5.49        11.92 o
  -1   7  14         20.96         -1.25        16.89 o
   0   7  14        302.62        244.26        27.44 o
   1   7  14        274.24        299.83        23.60 o
   2   7  14          2.38         21.62        11.90 o
   3   7  14        705.13        673.89        53.38 o
   4   7  14          5.04          4.40        12.06 o
   1   8  14          6.72        -11.22        11.22 o
   2   8  14        216.87        220.73        29.71 o
  -2  -5  15        526.44        537.89        18.05 o
  -1  -5  15          4.21         -3.00         5.60 o
   0  -5  15        825.30        816.92        22.80 o
   1  -5  15         84.07         67.94        36.34 o
   2  -5  15        125.20        123.95        20.51 o
  -3  -4  15         79.06         71.19         8.49 o
  -2  -4  15         18.90          6.16         5.53 o
  -1  -4  15          6.50         -3.71         5.96 o
   0  -4  15        473.19        425.99        24.43 o
   1  -4  15         31.55          2.53        15.08 o
   2  -4  15        550.22        544.19        46.90 o
   3  -4  15        118.57         89.03        14.51 o
  -3  -3  15         27.85         13.38         7.40 o
  -2  -3  15        105.22         99.11        12.25 o
  -1  -3  15        695.67        745.61        32.37 o
   0  -3  15         67.32         65.61        11.50 o
   1  -3  15         47.46         31.95        10.42 o
   2  -3  15        544.20        530.60        27.95 o
   3  -3  15          1.08         -6.07         9.16 o
   4  -3  15        596.91        585.54        31.09 o
  -3  -2  15        112.29         90.60        10.35 o
  -2  -2  15       1077.40       1112.22        31.82 o
  -1  -2  15         66.92         65.38        11.73 o
   0  -2  15        164.67        170.46        17.48 o
   1  -2  15        268.17        294.77        21.20 o
   2  -2  15         19.17         19.22         9.59 o
   3  -2  15        203.81        186.28        22.17 o
   4  -2  15        185.79        173.16        35.57 o
  -4  -1  15          3.35         -4.75         4.75 o
  -3  -1  15         12.04          4.29         5.93 o
  -2  -1  15        411.08        431.20        23.04 o
  -1  -1  15         14.62         25.19         8.86 o
   0  -1  15        898.03        934.78        37.04 o
   1  -1  15        201.91        239.87        29.25 o
   2  -1  15        169.23        173.46        22.91 o
   3  -1  15        224.02        225.91        19.88 o
   4  -1  15        190.05        174.32        19.13 o
   5  -1  15        329.63        333.23        26.09 o
  -4   0  15        344.01        298.27        14.97 o
  -3   0  15        215.81        220.52        13.60 o
  -2   0  15         89.86         76.00        11.88 o
  -1   0  15        178.91        192.58        16.74 o
   0   0  15        907.80        941.17        37.37 o
   1   0  15         20.07         18.02         9.35 o
   2   0  15        780.28        856.22        36.59 o
   3   0  15         14.70         15.11        10.47 o
   4   0  15        367.51        357.08        25.57 o
   5   0  15         29.84         31.68        12.06 o
  -4   1  15        365.05        284.85        20.36 o
  -3   1  15         75.26         71.28         7.83 o
  -2   1  15        259.65        302.83        19.85 o
  -1   1  15        338.52        311.61        20.65 o
   0   1  15         28.59         24.81         9.31 o
   1   1  15        133.58        113.56        14.12 o
   2   1  15        623.19        640.82        31.17 o
   3   1  15         11.36         -6.57         9.77 o
   4   1  15        906.82        938.73        41.30 o
   5   1  15          4.07         23.04        11.05 o
  -3   2  15         94.53         86.62        13.02 o
  -2   2  15        653.21        648.98        29.23 o
  -1   2  15         58.08         58.60        11.45 o
   0   2  15         78.37         28.13        13.12 o
   1   2  15        321.11        335.11        22.32 o
   2   2  15         70.26         39.25        11.30 o
   3   2  15        183.24        160.32        17.53 o
   4   2  15        316.38        298.06        32.72 o
   5   2  15         33.42         49.88        12.73 o
  -3   3  15        247.02        243.37        14.06 o
  -2   3  15        611.55        656.94        29.96 o
  -1   3  15         85.44        106.52        14.08 o
   0   3  15       1061.40       1152.83        43.95 o
   1   3  15        330.42        330.12        23.37 o
   2   3  15        302.55        302.92        25.48 o
   3   3  15        165.91        141.94        17.02 o
   4   3  15          8.45         21.68        20.81 o
   5   3  15         35.78         55.30        13.75 o
  -3   4  15         44.51         38.73        11.10 o
  -2   4  15          0.76         -0.82        11.76 o
  -1   4  15          8.82         11.07         9.37 o
   0   4  15        624.02        667.63        31.47 o
   1   4  15        163.38        169.60        17.17 o
   2   4  15        588.76        600.49        31.00 o
   3   4  15         85.98         85.52        14.98 o
   4   4  15        186.70        179.86        32.41 o
   5   4  15        170.90        125.39        17.52 o
  -2   5  15         51.91         43.59        11.30 o
  -1   5  15        511.57        501.48        27.46 o
   0   5  15         73.91         81.79        14.32 o
   1   5  15        134.99        124.20        15.67 o
   2   5  15        377.27        365.26        37.70 o
   3   5  15          5.75         -4.89        11.19 o
   4   5  15        611.43        591.64        43.88 o
  -1   6  15        125.01        128.31        16.55 o
   0   6  15        259.32        243.13        20.77 o
   1   6  15        254.64        241.64        22.47 o
   2   6  15         25.82         21.78        12.47 o
   3   6  15        284.79        256.25        23.19 o
   0  -4  16         40.46         21.63        11.61 o
   1  -4  16         30.52         19.84        13.57 o
  -1  -3  16        517.99        532.92        28.25 o
   0  -3  16        105.73         95.55        17.34 o
   1  -3  16        399.83        410.96        36.49 o
   2  -3  16        248.53        246.05        42.22 o
  -2  -2  16        134.30        141.88        15.29 o
  -1  -2  16         36.31         41.80        11.23 o
   0  -2  16        112.08        134.93        15.65 o
   1  -2  16        340.25        327.87        22.46 o
   2  -2  16        103.44        104.35        15.35 o
   3  -2  16        308.10        298.94        30.31 o
  -2  -1  16        324.19        315.42        21.09 o
  -1  -1  16         53.83         24.63        10.04 o
   0  -1  16        104.58        111.93        14.55 o
   1  -1  16         18.68         17.12        13.42 o
   2  -1  16          8.82          3.77        10.04 o
   3  -1  16        399.75        427.92        27.75 o
   4  -1  16         55.99         40.59        17.64 o
  -2   0  16         25.99         37.06        14.78 o
  -1   0  16        628.91        612.65        29.66 o
   0   0  16        179.19        192.06        17.39 o
   1   0  16         64.26         56.47        10.91 o
   2   0  16        359.83        376.79        25.21 o
   3   0  16         13.18         -3.13        12.06 o
   4   0  16         66.72         74.41        17.64 o
  -2   1  16         31.14          9.18         9.09 o
  -1   1  16        580.42        585.85        28.80 o
   0   1  16         24.14         10.28        11.31 o
   1   1  16        381.27        379.78        26.24 o
   2   1  16        246.06        230.50        22.62 o
   3   1  16         93.16        109.76        16.66 o
   4   1  16        176.73        172.59        19.71 o
  -2   2  16        179.41        160.34        16.52 o
  -1   2  16         15.57         11.27        13.87 o
   0   2  16         37.46         26.88        11.07 o
   1   2  16        337.50        351.58        28.50 o
   2   2  16        150.99        135.65        22.75 o
   3   2  16        346.11        339.99        25.86 o
   4   2  16        208.34        225.36        27.90 o
  -2   3  16        680.95        755.25        33.59 o
  -1   3  16        327.51        316.02        22.10 o
   0   3  16        323.35        328.32        23.33 o
   1   3  16          3.99         25.99        16.13 o
   2   3  16         39.99         33.04        13.17 o
   3   3  16        711.72        720.68        36.33 o
   4   3  16         10.67         14.65        20.06 o
  -1   4  16        322.53        335.37        53.83 o
   0   4  16         14.04         -4.47        11.91 o
   1   4  16          6.02         11.23        11.46 o
   2   4  16        245.72        261.97        23.10 o
   3   4  16          1.71          1.92        10.68 o
   0   5  16         33.28         34.81        12.42 o
   1   5  16        217.48        213.02        20.82 o
   2   5  16        378.31        401.86        32.87 o
   1  -1  17         19.90         17.76        10.49 o
   0   0  17          4.66          4.66        20.81 o
   1   0  17        103.20        102.40        15.65 o
   2   0  17         33.53         33.25        22.17 o
   0   1  17        147.68        138.73        21.85 o
   1   1  17        331.51        336.63        24.92 o
   2   1  17          1.94        -10.09        10.09 o
   1   2  17        186.96        204.45        19.68 o
                                                
